# Supplementary material for: Combined transcriptome and proteome profiling reveal cell-type-specific functions of Drosophila garland and pericardial nephrocytes
Source: Commun Biol. 2024 Nov 1;7:1424. doi: 10.1038/s42003-024-07062-z (PMC11530456; doi:10.1038/s42003-024-07062-z)
Supplement: Supplementary file 4 — Supplementary Data 1-6 [file 42003_2024_7062_MOESM4_ESM.xlsx]

## Sheet: Supplementary Data 1a
Table S1a 1w Total vs 1w PNCs (Figure 2F)
Accession	Gene name	Significance	Coverage (%)	#Unique peptides	PTM	Ratio (PNCs : complete animals)	Avg. Mass	Description
Q9VKW1	Wdfy2	81.67	11.76	5	Oxidation (M)	1.00:0.00	46190	LD41958p OS=Drosophila melanogaster OX=7227 GN=Wdfy2 PE=1 SV=1
Q24314	dor	58.64	2.40	3		1.00:0.00	115334	Vacuolar protein sorting-associated protein 18 homolog OS=Drosophila melanogaster OX=7227 GN=dor PE=1 SV=3
A0A0B4KGF7	beta-Man	44.20	5.52	5	Oxidation (M)	1.00:0.02	103243	Beta-Mannosidase, isoform H OS=Drosophila melanogaster OX=7227 GN=beta-Man PE=1 SV=1
A0A0B4KH84	Cpr97Ea	37.03	9.92	3		1.00:0.02	39681	Cuticular protein 97Ea, isoform B OS=Drosophila melanogaster OX=7227 GN=Cpr97Ea PE=1 SV=1
Q9VQF7	Bacc	35.51	16.45	2		1.00:0.02	15460	Bacchus OS=Drosophila melanogaster OX=7227 GN=Bacc PE=2 SV=1
Q86BK8	Rab14	35.95	23.85	5	Oxidation (M)	1.00:0.02	27145	Ras-related protein Rab-14 OS=Drosophila melanogaster OX=7227 GN=Rab14 PE=1 SV=1
C0HK95	fau	44.93	42.75	4		1.00:0.02	14371	Protein anoxia up-regulated OS=Drosophila melanogaster OX=7227 GN=fau PE=2 SV=1
Q9VB76	CAH9	36.81	17.04	5		1.00:0.02	35053	Carbonic anhydrase OS=Drosophila melanogaster OX=7227 GN=CAH9 PE=3 SV=2
Q9VDQ7	psidin	21.11	2.53	2		1.00:0.02	109110	Phagocyte signaling-impaired protein OS=Drosophila melanogaster OX=7227 GN=psidin PE=2 SV=1
Q9VTC3	Dmel\CG6409	30.36	29.72	7		1.00:0.02	40323	GH07049p OS=Drosophila melanogaster OX=7227 GN=Dmel\CG6409 PE=1 SV=2
Q9V429	Trx2	35.03	33.02	3		1.00:0.02	11737	Thioredoxin-2 OS=Drosophila melanogaster OX=7227 GN=Trx-2 PE=1 SV=3
Q9VB81	Cpr97Eb	18.38	22.13	4		1.00:0.02	26752	Cuticular protein 97Eb OS=Drosophila melanogaster OX=7227 GN=Cpr97Eb PE=2 SV=2
Q9VB82	Cpr97Ea	37.03	9.84	3		1.00:0.02	40040	Cuticular protein 97Ea, isoform A OS=Drosophila melanogaster OX=7227 GN=Cpr97Ea PE=1 SV=2
Q9VW00	Dmel\CG9451	45.71	9.02	3		1.00:0.02	46530	GH28721p OS=Drosophila melanogaster OX=7227 GN=Dmel\CG9451 PE=2 SV=1
O18336	Rab14	35.95	26.51	5	Oxidation (M)	1.00:0.02	24256	Ras-related protein Rab-14 OS=Drosophila melanogaster OX=7227 GN=Rab14 PE=1 SV=1
Q9VMY5	beta-Man	44.20	5.51	5	Oxidation (M)	1.00:0.02	103519	Beta-Mannosidase, isoform A OS=Drosophila melanogaster OX=7227 GN=beta-Man PE=1 SV=2
Q9VEY0	Dmel\CG8927	17.24	12.13	4		1.00:0.02	41638	Uncharacterized protein, isoform C OS=Drosophila melanogaster OX=7227 GN=Dmel\CG8927 PE=1 SV=3
A0A0B4K7T3	AAF57948	35.21	6.40	2		1.00:0.03	28234	Uncharacterized protein, isoform B OS=Drosophila melanogaster OX=7227 GN=AAF57948 PE=4 SV=1
A0AQH0	Prosbeta1	31.02	31.70	4	Oxidation (M)	1.00:0.03	24264	Proteasome subunit beta OS=Drosophila melanogaster OX=7227 GN=Prosbeta1 PE=1 SV=1
A0A0B4LGZ5	RpL11	34.03	28.26	4		1.00:0.03	21112	Ribosomal protein L11, isoform B OS=Drosophila melanogaster OX=7227 GN=RpL11 PE=1 SV=1
Q9VWT7	Dmel\CG15043	33.86	18.40	2		1.00:0.03	17456	GEO07745p1 OS=Drosophila melanogaster OX=7227 GN=BcDNA:RE41194 PE=2 SV=1
Q9VJ58	Faf2	32.04	4.96	2		1.00:0.03	52961	Fas-associated factor 2, isoform A OS=Drosophila melanogaster OX=7227 GN=Faf2 PE=1 SV=1
A1ZAJ8	AAL48972	35.21	6.50	2		1.00:0.03	27764	FI17311p1 OS=Drosophila melanogaster OX=7227 GN=AAL48972 PE=2 SV=1
Q9VCK1	GILT2	52.93	18.36	4	Carbamidomethylation	1.00:0.03	23506	GILT-like protein 2 OS=Drosophila melanogaster OX=7227 GN=GILT2 PE=2 SV=1
Q9VPK3	Dmel\CG31974	14.26	4.36	2		1.00:0.04	47445	AT24407p OS=Drosophila melanogaster OX=7227 GN=Dmel\CG31974 PE=2 SV=3
Q9VDY8	vib	34.49	27.94	6	Oxidation (M)	1.00:0.04	31287	MIP08680p OS=Drosophila melanogaster OX=7227 GN=vib PE=1 SV=1
Q7K2P3	Dmel\CG1648	26.41	50.43	9		1.00:0.05	23853	GH20817p OS=Drosophila melanogaster OX=7227 GN=Dmel\CG1648 PE=1 SV=1
Q9VVT6	Grx1	21.57	16.67	2	Oxidation (M)	1.00:0.05	12411	GEO08966p1 OS=Drosophila melanogaster OX=7227 GN=Grx1 PE=2 SV=1
A1Z7Z4	Dmel\CG1648	26.41	50.00	9		1.00:0.05	24220	Uncharacterized protein, isoform B OS=Drosophila melanogaster OX=7227 GN=Dmel\CG1648 PE=1 SV=1
Q9VEK7	CREG	35.12	17.54	3		1.00:0.05	24050	Cellular repressor of E1A-stimulated genes, isoform A OS=Drosophila melanogaster OX=7227 GN=CREG PE=1 SV=1
Q9VUJ1	Prosbeta2	33.54	16.54	5	Oxidation (M)	1.00:0.05	29827	Proteasome subunit beta OS=Drosophila melanogaster OX=7227 GN=Prosbeta2 PE=1 SV=1
Q9W332	Cubn	32.30	14.29	46	Carbamidomethylation; Oxidation (M)	1.00:0.05	418179	Cubilin homolog OS=Drosophila melanogaster OX=7227 GN=Cubn PE=2 SV=3
Q9Y168	Dmel\CG31683	33.73	33.02	10	Oxidation (M)	1.00:0.05	48125	BcDNA.GH02384 OS=Drosophila melanogaster OX=7227 GN=BcDNA.GH02384 PE=2 SV=1
D1FYT3	Obp99b	29.64	26.85	3		1.00:0.05	17188	GEO09079p1 OS=Drosophila melanogaster OX=7227 GN=Obp99b PE=1 SV=1
A0A0B4KHS9	Pp1alpha-96A	21.01	5.81	2		1.00:0.05	37370	Serine/threonine-protein phosphatase OS=Drosophila melanogaster OX=7227 GN=Pp1alpha-96A PE=3 SV=1
Q5BIL9	Dmel\CG18278	33.59	13.21	5		1.00:0.05	56198	SD21168p OS=Drosophila melanogaster OX=7227 GN=Dmel\CG18278 PE=1 SV=1
Q7JWQ7	Swim	43.20	16.71	6	Oxidation (M)	1.00:0.05	48787	RE01730p OS=Drosophila melanogaster OX=7227 GN=Swim PE=1 SV=1
Q9I7L9	Dmel\CG18858	33.73	33.02	10	Oxidation (M)	1.00:0.05	48129	Uncharacterized protein, isoform A OS=Drosophila melanogaster OX=7227 GN=Dmel\CG18858 PE=4 SV=2
X2J946	Nak	19.74	5.23	3	Oxidation (M)	1.00:0.06	75890	Numb-associated kinase, isoform E OS=Drosophila melanogaster OX=7227 GN=Nak PE=1 SV=1
Q9VVK5	Adgf-A	39.22	18.08	9	Oxidation (M)	1.00:0.06	62825	Adenosine deaminase OS=Drosophila melanogaster OX=7227 GN=Adgf-A PE=1 SV=1
O18332	Rab1	66.49	31.22	5	Oxidation (M)	1.00:0.06	22763	FI01544p OS=Drosophila melanogaster OX=7227 GN=Rab1 PE=1 SV=1
Q9VH77	Mpi	29.92	14.39	5		1.00:0.06	44774	Mannose-6-phosphate isomerase OS=Drosophila melanogaster OX=7227 GN=Mpi PE=1 SV=1
O44226	EloB	30.69	24.58	3		1.00:0.06	13258	Elongin B OS=Drosophila melanogaster OX=7227 GN=EloB PE=1 SV=1
Q9VJ30	Nak	19.74	2.49	3	Oxidation (M)	1.00:0.06	159669	Numb-associated kinase, isoform A OS=Drosophila melanogaster OX=7227 GN=Nak PE=1 SV=2
Q7KT38	Nak	19.74	5.30	3	Oxidation (M)	1.00:0.06	74745	Numb-associated kinase, isoform C OS=Drosophila melanogaster OX=7227 GN=Nak PE=1 SV=1
Q9VTJ4	Fuca	53.21	17.21	8	Oxidation (M)	1.00:0.07	57723	Putative alpha-L-fucosidase OS=Drosophila melanogaster OX=7227 GN=Fuca PE=2 SV=2
O97102	Sumo	15.24	23.33	2	Oxidation (M)	1.00:0.07	10124	Small ubiquitin-related modifier OS=Drosophila melanogaster OX=7227 GN=smt3 PE=1 SV=1
P08120	Col4a1	38.62	3.77	5		1.00:0.07	174300	Collagen alpha-1(IV) chain OS=Drosophila melanogaster OX=7227 GN=Col4a1 PE=1 SV=3
Q9W334	RpS28b	15.45	49.23	3	Carbamidomethylation	1.00:0.08	7477	40S ribosomal protein S28 OS=Drosophila melanogaster OX=7227 GN=RpS28b PE=1 SV=2
Q9VSC3	RNaseX25	38.45	9.54	3	Oxidation (M)	1.00:0.08	37543	Ribonuclease X25 OS=Drosophila melanogaster OX=7227 GN=RNaseX25 PE=1 SV=1
Q9W3C4	Hexo2	20.47	13.50	8	Oxidation (M)	1.00:0.08	70663	Beta-N-acetylhexosaminidase OS=Drosophila melanogaster OX=7227 GN=Hexo2 PE=1 SV=1
P41093	RpL18A	36.19	23.16	5		1.00:0.08	21030	60S ribosomal protein L18a OS=Drosophila melanogaster OX=7227 GN=RpL18A PE=1 SV=1
Q9VJD1	GCS2beta	25.34	14.42	6		1.00:0.08	61539	Glucosidase 2 subunit beta OS=Drosophila melanogaster OX=7227 GN=GCS2beta PE=1 SV=1
P14199	ref(2)P	32.37	8.51	4	Carbamidomethylation	1.00:0.09	65303	Protein ref(2)P OS=Drosophila melanogaster OX=7227 GN=ref(2)P PE=1 SV=2
P15330	dl	25.24	3.30	3		1.00:0.09	111551	Embryonic polarity protein dorsal OS=Drosophila melanogaster OX=7227 GN=dl PE=1 SV=2
Q8SXR1	NLaz	34.86	21.43	3		1.00:0.09	24334	Neural lazarillo, isoform A OS=Drosophila melanogaster OX=7227 GN=NLaz PE=1 SV=1
Q9V426	vig	39.04	12.04	4		1.00:0.09	52708	LD07162p OS=Drosophila melanogaster OX=7227 GN=vig PE=1 SV=1
Q9VTR6	prc	55.47	9.40	8	Oxidation (M)	1.00:0.09	163500	Pericardin OS=Drosophila melanogaster OX=7227 GN=prc PE=1 SV=2
E1JI22	Clc	31.22	27.40	6		1.00:0.09	23840	Clathrin light chain OS=Drosophila melanogaster OX=7227 GN=Clc PE=1 SV=1
M9PBN2	NLaz	34.86	19.59	3		1.00:0.09	27163	Neural lazarillo, isoform B OS=Drosophila melanogaster OX=7227 GN=NLaz PE=1 SV=1
Q9W4Y3	trol	28.81	17.79	65	Carbamidomethylation; Oxidation (M)	1.00:0.09	496945	Terribly reduced optic lobes, isoform AT OS=Drosophila melanogaster OX=7227 GN=trol PE=1 SV=4
Q8IPP4	cno	22.91	4.30	7	Oxidation (M)	1.00:0.10	208943	Canoe, isoform C OS=Drosophila melanogaster OX=7227 GN=cno PE=1 SV=1
Q9VN82	cno	22.91	3.95	7	Oxidation (M)	1.00:0.10	226916	Canoe, isoform E OS=Drosophila melanogaster OX=7227 GN=cno PE=1 SV=2
A0A0B4KGI6	cno	22.91	4.15	7	Oxidation (M)	1.00:0.10	216317	Canoe, isoform G OS=Drosophila melanogaster OX=7227 GN=cno PE=1 SV=1
Q9VPN2	Amnionless	42.09	14.85	6	Oxidation (M)	1.00:0.10	56864	Protein amnionless OS=Drosophila melanogaster OX=7227 GN=Amnionless PE=2 SV=1
A0A0B4KFK9	cno	22.91	4.71	7	Oxidation (M)	1.00:0.10	189960	Canoe, isoform F OS=Drosophila melanogaster OX=7227 GN=cno PE=1 SV=1
Q8SZN1	Dmel\CG31313	29.28	12.90	2		1.00:0.10	13525	GEO08217p1 OS=Drosophila melanogaster OX=7227 GN=Dmel\CG31313 PE=1 SV=1
Q9VG51	Snx3	36.19	35.33	6	Carbamidomethylation; Oxidation (M)	1.00:0.10	19436	RE52028p OS=Drosophila melanogaster OX=7227 GN=Snx3 PE=1 SV=1
A0A0B4KG43	cno	22.91	4.12	7	Oxidation (M)	1.00:0.10	218114	Canoe, isoform H OS=Drosophila melanogaster OX=7227 GN=cno PE=1 SV=1
Q9VMV5	vkg	16.00	10.00	13		1.00:0.10	193777	Viking, isoform A OS=Drosophila melanogaster OX=7227 GN=vkg PE=1 SV=1
Q9V3W0	UK114	16.67	24.64	3	Carbamidomethylation	1.00:0.10	14876	RutC family protein UK114 OS=Drosophila melanogaster OX=7227 GN=UK114 PE=2 SV=1
A1ZB80	Dmel\CG5174	25.55	44.23	8		1.00:0.11	22557	FI06482p OS=Drosophila melanogaster OX=7227 GN=BcDNA:RE18604 PE=1 SV=1
P11046	LanB1	36.69	16.22	26	Oxidation (M)	1.00:0.11	198333	Laminin subunit beta-1 OS=Drosophila melanogaster OX=7227 GN=LanB1 PE=1 SV=4
E1JGL5	Dmel\CG5174	25.55	44.02	8		1.00:0.11	22696	Uncharacterized protein, isoform L OS=Drosophila melanogaster OX=7227 GN=BcDNA:RE18604 PE=1 SV=1
Q9W4C1	Dmel\CG15784	20.37	6.14	2	Carbamidomethylation; Oxidation (M)	1.00:0.11	62329	IP13321p OS=Drosophila melanogaster OX=7227 GN=Dmel\CG15784 PE=1 SV=1
A0A0B4K7G1	Dmel\CG5174	25.55	41.44	8		1.00:0.11	24206	Uncharacterized protein, isoform N OS=Drosophila melanogaster OX=7227 GN=BcDNA:RH27395 PE=1 SV=1
A0A0B4K897	Dmel\CG5174	25.55	24.93	8		1.00:0.11	41007	Uncharacterized protein, isoform O OS=Drosophila melanogaster OX=7227 GN=BcDNA:RH27395 PE=1 SV=1
Q7K127	CT24026	58.77	27.82	8	Oxidation (M)	1.00:0.11	47404	Alpha-galactosidase OS=Drosophila melanogaster OX=7227 GN=Dmel\CG7997 PE=1 SV=1
Q9VQT8	IM33	27.52	47.56	3	Carbamidomethylation	1.00:0.11	8751	Immune induced molecule 33, isoform A OS=Drosophila melanogaster OX=7227 GN=IM33 PE=1 SV=1
Q7JV69	Spn55B	40.28	32.35	10	Oxidation (M)	1.00:0.11	42148	SD11922p OS=Drosophila melanogaster OX=7227 GN=Spn55B PE=1 SV=1
A0A0B4LGX1	Dmel\CG5174	25.55	25.21	8		1.00:0.11	40574	Uncharacterized protein, isoform P OS=Drosophila melanogaster OX=7227 GN=BcDNA:RE18604 PE=1 SV=1
Q9VJZ1	anon-WO0118547.80	24.70	9.61	3		1.00:0.11	57947	FI21342p1 OS=Drosophila melanogaster OX=7227 GN=anon-WO0118547.80 PE=1 SV=1
Q9W258	babos	26.38	15.31	3		1.00:0.11	20467	Babos, isoform A OS=Drosophila melanogaster OX=7227 GN=babos PE=2 SV=2
M9PEL7	ImpL2	37.27	10.65	3	Oxidation (M)	1.00:0.11	29435	Ecdysone-inducible gene L2, isoform D OS=Drosophila melanogaster OX=7227 GN=ImpL2 PE=1 SV=1
Q09024	ImpL2	37.27	10.49	3	Oxidation (M)	1.00:0.11	29895	Neural/ectodermal development factor IMP-L2 OS=Drosophila melanogaster OX=7227 GN=ImpL2 PE=1 SV=4
A1ZB83	Dmel\CG5174	25.55	25.92	8		1.00:0.11	39359	Uncharacterized protein, isoform B OS=Drosophila melanogaster OX=7227 GN=BcDNA:RH27395 PE=1 SV=1
M9PHL4	Ist1	13.86	7.29	3		1.00:0.12	41884	IST1 homolog OS=Drosophila melanogaster OX=7227 GN=Ist1 PE=1 SV=1
Q961H2	CG8054	14.68	8.28	3		1.00:0.12	55904	GH23453p OS=Drosophila melanogaster OX=7227 GN=CG8054 PE=1 SV=1
Q9VXM4	MSBP	23.76	36.69	6	Oxidation (M)	1.00:0.12	27921	LD12946p OS=Drosophila melanogaster OX=7227 GN=MSBP PE=1 SV=1
Q9VGE7	Ect3	25.65	27.00	13	Oxidation (M)	1.00:0.12	71897	Beta-galactosidase OS=Drosophila melanogaster OX=7227 GN=Ect3 PE=1 SV=1
Q9VQ13	Dmel\CG31926	27.49	6.34	2		1.00:0.12	44712	Uncharacterized protein, isoform A OS=Drosophila melanogaster OX=7227 GN=Dmel\CG31926 PE=3 SV=1
P18053	Prosalpha3	26.80	29.55	7	Oxidation (M)	1.00:0.12	29412	Proteasome subunit alpha type-4 OS=Drosophila melanogaster OX=7227 GN=Prosalpha3 PE=1 SV=2
Q9VJ31	Bhmt	18.47	18.73	5	Oxidation (M)	1.00:0.12	36682	CG10623 protein OS=Drosophila melanogaster OX=7227 GN=Dmel\CG10623 PE=1 SV=1
Q8MR45	CG1827	29.55	9.41	3	Oxidation (M)	1.00:0.12	42240	Putative N(4)-(beta-N-acetylglucosaminyl)-L-asparaginase CG1827 OS=Drosophila melanogaster OX=7227 GN=CG1827 PE=2 SV=1
Q95029	CtsL1	20.37	16.17	5	Carbamidomethylation	1.00:0.13	41601	Cathepsin L OS=Drosophila melanogaster OX=7227 GN=Cp1 PE=2 SV=2
Q8IQD4	Ae2	25.08	4.82	4		1.00:0.13	131271	Anion exchange protein OS=Drosophila melanogaster OX=7227 GN=Ae2 PE=1 SV=1
P33438	Glt	23.44	33.92	21		1.00:0.13	118749	Glutactin OS=Drosophila melanogaster OX=7227 GN=Glt PE=1 SV=2
M9PEQ4	Ae2	25.08	4.63	4		1.00:0.13	136656	Anion exchange protein OS=Drosophila melanogaster OX=7227 GN=Ae2 PE=1 SV=1
Q9VPQ2	shv	22.71	15.54	4		1.00:0.13	40212	DnaJ homolog shv OS=Drosophila melanogaster OX=7227 GN=shv PE=1 SV=1
Q9VT48	Ae2	25.08	4.42	4		1.00:0.13	142804	Anion exchange protein OS=Drosophila melanogaster OX=7227 GN=Ae2 PE=1 SV=2
Q9Y125	Sap-r	28.85	8.81	7	Oxidation (M)	1.00:0.13	105963	BcDNA.GH08312 OS=Drosophila melanogaster OX=7227 GN=Sap-r PE=1 SV=1
Q8IQD5	Ae2	25.08	4.56	4		1.00:0.13	138387	Anion exchange protein OS=Drosophila melanogaster OX=7227 GN=Ae2 PE=1 SV=1
Q8IQD6	Ae2	25.08	4.66	4		1.00:0.13	135688	Anion exchange protein OS=Drosophila melanogaster OX=7227 GN=Ae2 PE=1 SV=1
Q7KUD7	Ae2	25.08	4.54	4		1.00:0.13	138903	Anion exchange protein OS=Drosophila melanogaster OX=7227 GN=Ae2 PE=1 SV=1
Q7KUD6	Ae2	25.08	4.80	4		1.00:0.13	131787	Anion exchange protein OS=Drosophila melanogaster OX=7227 GN=Ae2 PE=1 SV=1
Q9V4N3	Cyt-b5	24.99	36.57	4		1.00:0.14	15206	Cytochrome b5 OS=Drosophila melanogaster OX=7227 GN=Cyt-b5 PE=2 SV=1
P82147	l(2)efl	13.09	41.18	6		1.00:0.14	21309	Protein lethal(2)essential for life OS=Drosophila melanogaster OX=7227 GN=l(2)efl PE=1 SV=1
X2JDP6	Ndf	19.68	9.30	4	Oxidation (M)	1.00:0.15	65252	Glyoxylate reductase 1 homolog OS=Drosophila melanogaster OX=7227 GN=Ndf PE=3 SV=1
M9PES8	Ist1	14.99	9.34	4		1.00:0.15	43230	IST1 homolog OS=Drosophila melanogaster OX=7227 GN=Ist1 PE=1 SV=1
Q9VKD9	Dmel\CG16965	23.44	6.09	4		1.00:0.15	83611	MIP16835p1 OS=Drosophila melanogaster OX=7227 GN=Dmel\CG16965 PE=2 SV=2
Q9VRY6	Ist1	14.99	8.87	4		1.00:0.15	45645	IST1 homolog OS=Drosophila melanogaster OX=7227 GN=Ist1 PE=1 SV=1
M9MRG2	Ndf	19.68	9.29	4	Oxidation (M)	1.00:0.15	65354	Glyoxylate reductase 1 homolog OS=Drosophila melanogaster OX=7227 GN=Ndf PE=3 SV=1
Q9VG86	anon-WO0140519.58	17.93	16.57	7	Carbamidomethylation; Oxidation (M)	1.00:0.15	57003	Fatty acyl-CoA reductase OS=Drosophila melanogaster OX=7227 GN=anon-WO0140519.58 PE=1 SV=3
M9PBS9	Ist1	14.99	11.31	4		1.00:0.15	35624	IST1 homolog OS=Drosophila melanogaster OX=7227 GN=Ist1 PE=1 SV=1
Q27889	Pp2B-14D	29.50	5.26	3		1.00:0.16	63101	Serine/threonine-protein phosphatase 2B catalytic subunit 2 OS=Drosophila melanogaster OX=7227 GN=Pp2B-14D PE=1 SV=2
Q9V3G1	RpL8	16.33	16.41	4	Oxidation (M)	1.00:0.16	27893	60S ribosomal protein L8 OS=Drosophila melanogaster OX=7227 GN=RpL8 PE=1 SV=1
A1Z877	Ndg	24.42	17.26	20	Oxidation (M)	1.00:0.16	149081	Nidogen OS=Drosophila melanogaster OX=7227 GN=Ndg PE=1 SV=1
Q9VW59	RhoGDI	33.66	23.38	4		1.00:0.17	23218	LD16419p OS=Drosophila melanogaster OX=7227 GN=RhoGDI PE=1 SV=1
Q9VLL5	Naglu	22.94	20.82	14	Carbamidomethylation; Oxidation (M)	1.00:0.17	89746	LP03571p OS=Drosophila melanogaster OX=7227 GN=ESTS:172F5T PE=2 SV=2
M9NEU5	chic	23.91	69.05	5	Carbamidomethylation	1.00:0.17	13723	Profilin OS=Drosophila melanogaster OX=7227 GN=chic PE=2 SV=1
Q9VZJ8	Dmel\CG11594	27.33	12.41	6	Oxidation (M)	1.00:0.18	59641	RH40737p OS=Drosophila melanogaster OX=7227 GN=Dmel\CG11594 PE=1 SV=1
O76742	Rab7	39.93	27.54	5	Carbamidomethylation; Oxidation (M)	1.00:0.18	23331	CG5915 protein OS=Drosophila melanogaster OX=7227 GN=Rab7 PE=1 SV=1
Q9VTP0	Cubn2	15.11	9.63	33	Oxidation (M)	1.00:0.18	403510	Uncharacterized protein OS=Drosophila melanogaster OX=7227 GN=CT18701 PE=4 SV=4
A1Z8Y4	Dmel\CG13155	13.47	31.78	6		1.00:0.19	26924	Uncharacterized protein OS=Drosophila melanogaster OX=7227 GN=Dmel\CG13155 PE=4 SV=1
Q868Z9	Ppn	39.70	6.63	16	Carbamidomethylation; Oxidation (M)	1.00:0.19	313035	Papilin OS=Drosophila melanogaster OX=7227 GN=Ppn PE=1 SV=2
Q9VK00	Dmel\CG16826	29.28	33.14	9		1.00:0.19	37804	Uncharacterized protein, isoform A OS=Drosophila melanogaster OX=7227 GN=Dmel\CG16826 PE=1 SV=1
Q8SYQ4	Dmel\CG31997	28.22	10.81	2		1.00:0.19	16456	RE42475p OS=Drosophila melanogaster OX=7227 GN=BEST:GH25016 PE=1 SV=1
Q9VIF2	Pld3	21.98	12.15	7	Oxidation (M)	1.00:0.19	55587	GM01519p OS=Drosophila melanogaster OX=7227 GN=Pld3 PE=1 SV=1
Q9VFX0	Dmel\CG8773	23.14	5.23	3		1.00:0.20	111229	Aminopeptidase OS=Drosophila melanogaster OX=7227 GN=Dmel\CG8773 PE=1 SV=2
Q9VA83	Fer2LCH	30.81	65.20	12		1.00:0.20	25242	Ferritin OS=Drosophila melanogaster OX=7227 GN=Fer2LCH PE=1 SV=1
O76464	NitFhit	20.43	4.78	2		1.00:0.20	52232	Nitrilase and fragile histidine triad fusion protein NitFhit OS=Drosophila melanogaster OX=7227 GN=NitFhit PE=1 SV=1
Q9VXR9	Dmel\CG8128	38.35	15.76	6	Oxidation (M)	1.00:0.20	38111	FI03680p OS=Drosophila melanogaster OX=7227 GN=Dmel\CG8128 PE=2 SV=1
A0A0B4KHF0	Fer2LCH	30.81	62.71	12		1.00:0.20	26195	Ferritin OS=Drosophila melanogaster OX=7227 GN=Fer2LCH PE=1 SV=1
O17445	RpL15	19.49	29.90	6	Oxidation (M)	1.00:0.20	24325	60S ribosomal protein L15 OS=Drosophila melanogaster OX=7227 GN=RpL15 PE=1 SV=1
Q9VAD0	Acph-1	26.36	32.88	11	Carbamidomethylation; Oxidation (M)	1.00:0.21	50138	Acid phosphatase 1, isoform A OS=Drosophila melanogaster OX=7227 GN=Acph-1 PE=1 SV=1
P08171	Est-6	33.04	36.95	15	Carbamidomethylation	1.00:0.21	61125	Esterase-6 OS=Drosophila melanogaster OX=7227 GN=Est-6 PE=1 SV=2
A0A0B4LEK8	Sec24AB	25.97	3.53	3		1.00:0.21	127058	Secretory 24AB, isoform C OS=Drosophila melanogaster OX=7227 GN=Sec24AB PE=1 SV=1
Q8I0P9	Acph-1	26.36	31.65	11	Carbamidomethylation; Oxidation (M)	1.00:0.21	52005	Acid phosphatase 1, isoform B OS=Drosophila melanogaster OX=7227 GN=Acph-1 PE=1 SV=1
A1Z813	Sec24AB	25.97	3.46	3		1.00:0.21	129380	Secretory 24AB, isoform A OS=Drosophila melanogaster OX=7227 GN=Sec24AB PE=1 SV=1
P05389	RpLP2	22.04	29.20	3		1.00:0.22	11757	60S acidic ribosomal protein P2 OS=Drosophila melanogaster OX=7227 GN=RpLP2 PE=1 SV=1
Q95SN8	CG17837	21.21	14.08	3	Oxidation (M)	1.00:0.22	32060	GH12395p OS=Drosophila melanogaster OX=7227 GN=CG17837 PE=1 SV=1
Q9VG79	Dip-C	23.24	14.87	7		1.00:0.22	54646	Dipeptidase C, isoform A OS=Drosophila melanogaster OX=7227 GN=Dip-C PE=1 SV=2
Q9VB64	CG31063	20.85	22.17	4	Oxidation (M)	1.00:0.22	23566	Uncharacterized protein, isoform A OS=Drosophila melanogaster OX=7227 GN=CG31063 PE=1 SV=3
P29742	Chc	50.84	38.20	50	Carbamidomethylation; Oxidation (M)	1.00:0.22	191177	Clathrin heavy chain OS=Drosophila melanogaster OX=7227 GN=Chc PE=1 SV=1
Q9W022	Dmel\CG8993	45.92	21.13	3		1.00:0.22	15857	GEO01508p1 OS=Drosophila melanogaster OX=7227 GN=Dmel\CG8993 PE=1 SV=1
Q0KI81	CG18479	22.54	7.21	10	Oxidation (M)	1.00:0.23	153861	IP14232p OS=Drosophila melanogaster OX=7227 GN=CG18479 PE=2 SV=2
A1Z6V5	Spn43Ab	17.42	15.78	5		1.00:0.24	43378	FI01422p OS=Drosophila melanogaster OX=7227 GN=Spn43Ab PE=1 SV=1
Q9W299	Dmel\CG11474	21.22	14.45	5	Oxidation (M)	1.00:0.24	49411	Sugar phosphate phosphatase OS=Drosophila melanogaster OX=7227 GN=Dmel\CG11474 PE=1 SV=1
Q9Y115	CG4928	14.46	12.83	3		1.00:0.24	58683	UNC93-like protein OS=Drosophila melanogaster OX=7227 GN=CG4928 PE=2 SV=1
A1ZBK7	cer	30.05	34.18	2	Oxidation (M)	1.00:0.24	9464	Crammer OS=Drosophila melanogaster OX=7227 GN=cer PE=1 SV=1
Q7KVL7	Vps35	20.98	9.59	7	Carbamidomethylation; Oxidation (M)	1.00:0.25	91131	Vacuolar protein sorting-associated protein 35 OS=Drosophila melanogaster OX=7227 GN=Vps35 PE=1 SV=2
Q9VKV2	LManI	19.43	6.74	6	Oxidation (M)	1.00:0.25	108490	Alpha-mannosidase OS=Drosophila melanogaster OX=7227 GN=LManI PE=3 SV=1
O97418	ND-B14.5A	32.12	60.19	5	Carbamidomethylation	1.00:0.25	11546	Complex I-B14.5a OS=Drosophila melanogaster OX=7227 GN=ND-B14.5A PE=1 SV=1
Q9VHE4	Dmel\CG8132	13.94	12.01	3	Oxidation (M)	1.00:0.25	31870	LD31229p OS=Drosophila melanogaster OX=7227 GN=Dmel\CG8132 PE=1 SV=1
Q9VCJ8	SPE	36.68	11.25	4	Oxidation (M)	1.00:0.25	43947	Spaetzle-processing enzyme OS=Drosophila melanogaster OX=7227 GN=SPE PE=1 SV=2
Q9VTD4	Fad2	20.75	10.42	3	Oxidation (M)	1.00:0.25	41100	Fad2 OS=Drosophila melanogaster OX=7227 GN=Fad2 PE=3 SV=1
Q9W277	Vps35	20.98	9.37	7	Carbamidomethylation; Oxidation (M)	1.00:0.25	93140	Vacuolar protein sorting-associated protein 35 OS=Drosophila melanogaster OX=7227 GN=Vps35 PE=1 SV=4
Q9VVM1	Dmel\CG7408	21.78	3.59	2		1.00:0.25	65517	Uncharacterized protein, isoform B OS=Drosophila melanogaster OX=7227 GN=Dmel\CG7408 PE=1 SV=2
Q9VT33	Prps	21.36	20.62	4	Oxidation (M)	1.00:0.26	42696	Ribose-phosphate diphosphokinase OS=Drosophila melanogaster OX=7227 GN=Prps PE=1 SV=3
O18335	Rab11	20.99	53.27	9	Oxidation (M)	1.00:0.26	24245	Drab11 OS=Drosophila melanogaster OX=7227 GN=Rab11 PE=1 SV=1
O62530	AP-2mu	30.61	6.41	3		1.00:0.26	49856	Adaptor protein complex 2, mu subunit, isoform A OS=Drosophila melanogaster OX=7227 GN=AP-2mu PE=1 SV=1
Q9VZH5	SP18	22.27	5.87	3	Oxidation (M)	1.00:0.26	56182	CLIP domain-containing serine protease OS=Drosophila melanogaster OX=7227 GN=SP18 PE=3 SV=2
M9PF46	Prps	21.36	9.92	3	Oxidation (M)	1.00:0.26	40960	Ribose-phosphate diphosphokinase OS=Drosophila melanogaster OX=7227 GN=Prps PE=1 SV=1
Q0KHY3	mesh	22.74	3.30	4		1.00:0.27	165038	Protein mesh OS=Drosophila melanogaster OX=7227 GN=mesh PE=1 SV=2
Q7K084	Obp44a	19.91	41.26	6		1.00:0.27	15860	Odorant-binding protein 44a, isoform A OS=Drosophila melanogaster OX=7227 GN=Obp44a PE=1 SV=1
Q27606	Cyp4e2	16.60	9.89	4		1.00:0.27	60693	Cytochrome P450 4e2 OS=Drosophila melanogaster OX=7227 GN=Cyp4e2 PE=2 SV=2
Q9VYD5	Bcat	18.12	13.77	4	Oxidation (M)	1.00:0.28	49537	Branched-chain-amino-acid aminotransferase OS=Drosophila melanogaster OX=7227 GN=Dmel\CG1673 PE=1 SV=2
P15215	LanB2	20.88	25.08	34	Carbamidomethylation; Oxidation (M)	1.00:0.28	182339	Laminin subunit gamma-1 OS=Drosophila melanogaster OX=7227 GN=LanB2 PE=2 SV=2
Q9V3U6	CtsK1	27.45	27.50	13	Carbamidomethylation; Oxidation (M)	1.00:0.29	62130	26-29kD-proteinase OS=Drosophila melanogaster OX=7227 GN=26-29-p PE=1 SV=1
Q7K3E2	Dmel\CG5080	24.17	33.39	15	Oxidation (M)	1.00:0.30	61234	LD34147p OS=Drosophila melanogaster OX=7227 GN=Dmel\CG5080 PE=1 SV=1
Q9VG32	Men	18.55	19.10	13	Oxidation (M)	1.00:0.30	84367	Malic enzyme OS=Drosophila melanogaster OX=7227 GN=Men PE=1 SV=1
Q9VG31	Men	18.55	19.00	13	Oxidation (M)	1.00:0.30	84626	Malic enzyme OS=Drosophila melanogaster OX=7227 GN=Men PE=1 SV=1
X2JDD7	Tig	16.41	13.03	28	Oxidation (M)	1.00:0.30	257446	Tiggrin, isoform B OS=Drosophila melanogaster OX=7227 GN=Tig PE=1 SV=1
Q9VK12	Jhbp13	46.91	30.80	7	Oxidation (M)	1.00:0.30	28515	GH20621p OS=Drosophila melanogaster OX=7227 GN=cg5945 PE=1 SV=1
P91926	AP-2alpha	18.74	23.72	19	Oxidation (M)	1.00:0.31	105620	AP-2 complex subunit alpha OS=Drosophila melanogaster OX=7227 GN=AP-2alpha PE=1 SV=1
Q9VMJ5	Gal	13.26	16.67	9	Oxidation (M)	1.00:0.31	75362	Acid beta-galactosidase OS=Drosophila melanogaster OX=7227 GN=Gal PE=1 SV=2
M9PCA6	Gal	13.26	16.72	9	Oxidation (M)	1.00:0.31	75105	Acid beta-galactosidase OS=Drosophila melanogaster OX=7227 GN=Gal PE=1 SV=1
Q9VED8	DNaseII	14.52	13.39	3		1.00:0.33	41340	Deoxyribonuclease II OS=Drosophila melanogaster OX=7227 GN=DNaseII PE=1 SV=1
Q9W0H8	scf	31.99	40.12	10		1.00:0.34	37992	IP16409p OS=Drosophila melanogaster OX=7227 GN=scf PE=1 SV=2
A0A0C4DHG2	Gel	22.82	24.94	16		1.00:0.35	88375	Gelsolin, isoform J OS=Drosophila melanogaster OX=7227 GN=Gel PE=4 SV=1
Q9VGA3	Dmel\CG4115	28.89	19.55	4		1.00:0.35	25332	LD12305p OS=Drosophila melanogaster OX=7227 GN=Dmel\CG4115 PE=1 SV=2
Q7K2W6	PPO1	18.18	46.23	25	Oxidation (M)	1.00:0.36	79091	GH04080p OS=Drosophila melanogaster OX=7227 GN=PPO1 PE=1 SV=1
Q9VGY8	Phyhd1	17.42	12.50	3	Oxidation (M)	1.00:0.37	32826	Uncharacterized protein OS=Drosophila melanogaster OX=7227 GN=Dmel\CG14688 PE=4 SV=3
Q9VVS6	Atg3	18.08	16.06	4	Oxidation (M)	1.00:0.39	37012	Autophagy-related 3 OS=Drosophila melanogaster OX=7227 GN=Atg3 PE=1 SV=1
Q7K5N8	CtsK2	16.74	32.31	9		1.00:0.41	40767	GH01592p OS=Drosophila melanogaster OX=7227 GN=BEST:GH19547 PE=1 SV=1
A1ZAU4	CtsK2	16.74	30.00	9		1.00:0.41	44059	RH39096p OS=Drosophila melanogaster OX=7227 GN=BEST:GH19547 PE=1 SV=1
Q9VM18	21430192	24.70	64.86	14	Carbamidomethylation; Oxidation (M)	1.00:0.42	31253	Trehalose 6-phosphate phosphatase OS=Drosophila melanogaster OX=7227 GN=21430192 PE=1 SV=1
Q9W259	13506	15.64	18.29	6	Carbamidomethylation; Oxidation (M)	1.00:0.42	57073	FI23916p1 OS=Drosophila melanogaster OX=7227 GN=13506 PE=1 SV=2
Q9VQQ6	Snx1	13.93	31.44	11	Oxidation (M)	1.00:0.44	52195	FI18122p1 OS=Drosophila melanogaster OX=7227 GN=Snx1 PE=1 SV=1
Q9VN71	Jhbp3	20.70	23.58	4		1.00:0.44	27500	Uncharacterized protein, isoform A OS=Drosophila melanogaster OX=7227 GN=CT34439 PE=4 SV=2
A0A0B4LGV1	EMC1	16.11	6.50	5		1.00:0.46	100033	ER membrane protein complex subunit 1 OS=Drosophila melanogaster OX=7227 GN=EMC1 PE=1 SV=1
Q9VGF1	Dmel\CG3397	23.59	40.64	9	Oxidation (M)	1.00:0.47	38086	GH17980p OS=Drosophila melanogaster OX=7227 GN=Dmel\CG3397 PE=1 SV=1
P14318	Mp20	23.43	66.85	10	Oxidation (M)	1.00:2.01	20190	Muscle-specific protein 20 OS=Drosophila melanogaster OX=7227 GN=Mp20 PE=2 SV=2
Q9VTY2	anon-WO0172774.89	14.67	38.80	11	Oxidation (M)	1.00:2.01	35796	Uncharacterized protein, isoform A OS=Drosophila melanogaster OX=7227 GN=anon-WO0172774.89 PE=1 SV=1
Q9VJ39	pepCG10602	20.93	35.23	17	Carbamidomethylation; Oxidation (M)	1.00:2.02	76881	Leukotriene A(4) hydrolase OS=Drosophila melanogaster OX=7227 GN=pepCG10602 PE=1 SV=4
Q03427	LamC	13.21	36.39	19		1.00:2.02	69860	Lamin-C OS=Drosophila melanogaster OX=7227 GN=LamC PE=1 SV=2
A4V0U4	Dmel\CG10602	20.93	39.31	17	Carbamidomethylation; Oxidation (M)	1.00:2.02	68490	Leukotriene A(4) hydrolase OS=Drosophila melanogaster OX=7227 GN=Dmel\CG10602 PE=1 SV=1
Q9VZF6	Sqor	14.38	15.10	5	Oxidation (M)	1.00:2.02	51162	GH04863p OS=Drosophila melanogaster OX=7227 GN=Dmel\CG14997 PE=1 SV=1
Q9VFM9	twf	14.98	20.41	5		1.00:2.05	39070	Twinfilin OS=Drosophila melanogaster OX=7227 GN=twf PE=1 SV=1
Q9VAX7	betaTub97EF	17.19	31.07	9	Carbamidomethylation; Oxidation (M)	1.00:2.15	51339	Tubulin beta chain OS=Drosophila melanogaster OX=7227 GN=betaTub97EF PE=1 SV=3
Q8MST5	betaTub97EF	17.19	31.07	9	Carbamidomethylation; Oxidation (M)	1.00:2.15	51252	Tubulin beta chain OS=Drosophila melanogaster OX=7227 GN=betaTub97EF PE=1 SV=1
Q8STA5	HINT1	20.01	28.67	3	Carbamidomethylation	1.00:2.19	16596	Histidine triad nucleotide binding protein 1, isoform A OS=Drosophila melanogaster OX=7227 GN=HINT1 PE=1 SV=1
Q86BQ4	HINT1	20.01	34.13	3	Carbamidomethylation	1.00:2.19	13845	Histidine triad nucleotide binding protein 1, isoform B OS=Drosophila melanogaster OX=7227 GN=HINT1 PE=1 SV=1
Q9VH72	BVR	23.85	23.53	4		1.00:2.20	22713	TA01656p1 OS=Drosophila melanogaster OX=7227 GN=BVR PE=1 SV=1
Q9VH09	Dmel\CG3999	23.98	3.05	3		1.00:2.20	109714	Glycine cleavage system P protein OS=Drosophila melanogaster OX=7227 GN=Dmel\CG3999 PE=1 SV=1
Q5BIA9	Dmel\CG8613	19.63	11.39	7	Oxidation (M)	1.00:2.25	92023	RE10908p OS=Drosophila melanogaster OX=7227 GN=Dmel\CG8613 PE=1 SV=1
Q9VA93	Dmel\CG15531	15.59	9.28	3		1.00:2.26	38110	Uncharacterized protein OS=Drosophila melanogaster OX=7227 GN=Dmel\CG15531 PE=3 SV=1
X2J979	Syt1	20.16	14.38	6	Oxidation (M)	1.00:2.27	53131	Synaptotagmin 1, isoform H OS=Drosophila melanogaster OX=7227 GN=Syt1 PE=3 SV=1
P21521	Syt1	20.16	14.35	6	Oxidation (M)	1.00:2.27	53260	Synaptotagmin 1 OS=Drosophila melanogaster OX=7227 GN=Syt1 PE=1 SV=3
X2J4C1	Syt1	20.16	14.41	6	Oxidation (M)	1.00:2.27	53033	Synaptotagmin 1, isoform I OS=Drosophila melanogaster OX=7227 GN=Syt1 PE=3 SV=1
A0A0B4KFE5	Nmdmc	14.80	15.18	3	Oxidation (M)	1.00:2.28	32814	Methenyltetrahydrofolate cyclohydrolase OS=Drosophila melanogaster OX=7227 GN=Nmdmc PE=3 SV=1
Q04448	Nmdmc	14.80	14.89	3	Oxidation (M)	1.00:2.28	33551	Bifunctional methylenetetrahydrofolate dehydrogenase/cyclohydrolase, mitochondrial OS=Drosophila melanogaster OX=7227 GN=Nmdmc PE=2 SV=2
Q9VRP3	Txl	34.96	16.03	4		1.00:2.29	31728	AT08565p OS=Drosophila melanogaster OX=7227 GN=Txl PE=1 SV=1
Q0E9F9	Dmel\CG2915	14.89	34.44	11	Oxidation (M)	1.00:2.30	51056	FI16720p1 OS=Drosophila melanogaster OX=7227 GN=Dmel\CG2915 PE=1 SV=1
Q9Y105	GlnRS	18.80	10.03	6		1.00:2.32	87508	Probable glutamine--tRNA ligase OS=Drosophila melanogaster OX=7227 GN=GlnRS PE=2 SV=1
Q8IQH6	nebu	21.01	5.31	2		1.00:2.33	51323	Uncharacterized protein, isoform A OS=Drosophila melanogaster OX=7227 GN=CT30701 PE=1 SV=1
Q9VU17	nebu	21.01	4.64	2		1.00:2.33	58414	HL01062p OS=Drosophila melanogaster OX=7227 GN=CT30701 PE=1 SV=1
Q9V3H2	Rpn11	15.40	19.81	4	Oxidation (M)	1.00:2.34	34401	26S proteasome non-ATPase regulatory subunit 14 OS=Drosophila melanogaster OX=7227 GN=Rpn11 PE=1 SV=1
Q9VTV3	Ak1	20.09	41.79	6	Carbamidomethylation; Oxidation (M)	1.00:2.37	21924	AT17975p OS=Drosophila melanogaster OX=7227 GN=Ak1 PE=1 SV=1
Q8IQG9	Ak1	20.09	36.68	6	Carbamidomethylation; Oxidation (M)	1.00:2.37	25279	Adenylate kinase 1, isoform B OS=Drosophila melanogaster OX=7227 GN=Ak1 PE=1 SV=1
Q9VXG4	AnxB11	29.59	11.55	5	Oxidation (M)	1.00:2.38	56215	Annexin B11 OS=Drosophila melanogaster OX=7227 GN=AnxB11 PE=2 SV=2
Q9VRD4	Dmel\CG1532	30.30	35.42	7		1.00:2.39	31642	Glyoxalase domain-containing protein 4 OS=Drosophila melanogaster OX=7227 GN=Dmel\CG1532 PE=1 SV=1
Q9VSC5	anon-WO0172774.138	15.78	18.13	4	Oxidation (M)	1.00:2.40	36733	GM09977p OS=Drosophila melanogaster OX=7227 GN=anon-WO0172774.138 PE=1 SV=1
Q9VKC8	Tom70	14.69	7.98	3		1.00:2.42	66364	FI03495p OS=Drosophila melanogaster OX=7227 GN=Tom70 PE=1 SV=2
Q0KI00	SP1029	28.96	5.69	4		1.00:2.45	108023	Aminopeptidase OS=Drosophila melanogaster OX=7227 GN=SP1029 PE=1 SV=1
Q9V438	CaBP1	34.47	14.78	6		1.00:2.46	46752	Protein disulfide-isomerase A6 homolog OS=Drosophila melanogaster OX=7227 GN=CaBP1 PE=1 SV=1
Q86BY9	rig	13.19	4.21	4		1.00:2.47	137829	Protein rigor mortis OS=Drosophila melanogaster OX=7227 GN=rig PE=1 SV=1
Q9VIS3	Fbp	13.90	31.14	8	Amidation; Oxidation (M)	1.00:2.49	36197	Fructose-bisphosphatase OS=Drosophila melanogaster OX=7227 GN=fbp PE=1 SV=1
X2JES1	Fbp	13.90	32.30	8	Amidation; Oxidation (M)	1.00:2.49	34849	Fructose-bisphosphatase OS=Drosophila melanogaster OX=7227 GN=fbp PE=1 SV=1
A0A0U1RVK6	Fbp	13.90	30.32	8	Amidation; Oxidation (M)	1.00:2.49	37031	Fructose-bisphosphatase OS=Drosophila melanogaster OX=7227 GN=fbp PE=1 SV=1
Q9V3W9	Rad23	23.60	28.26	6		1.00:2.49	45781	UV excision repair protein RAD23 OS=Drosophila melanogaster OX=7227 GN=Rad23 PE=1 SV=1
M9PG22	Arf1	23.67	25.82	5	Oxidation (M)	1.00:2.51	20688	ADP ribosylation factor at 79F, isoform J OS=Drosophila melanogaster OX=7227 GN=Arf79F PE=3 SV=1
P12881	Prosalpha6	26.49	46.95	10	Carbamidomethylation; Oxidation (M)	1.00:2.51	31059	Proteasome subunit alpha type-1 OS=Drosophila melanogaster OX=7227 GN=Prosalpha6 PE=1 SV=1
Q9VTW6	Dmel\CG10418	14.21	40.00	3		1.00:2.52	10737	U6 snRNA-associated Sm-like protein LSm2 OS=Drosophila melanogaster OX=7227 GN=Dmel\CG10418 PE=1 SV=1
Q94899	alien	19.76	9.46	3	Oxidation (M)	1.00:2.56	51527	COP9 signalosome complex subunit 2 OS=Drosophila melanogaster OX=7227 GN=alien PE=1 SV=2
Q9VKX2	Mdh1	17.54	39.47	9	Carbamidomethylation; Oxidation (M)	1.00:2.56	36059	Malate dehydrogenase OS=Drosophila melanogaster OX=7227 GN=Mdh1 PE=1 SV=2
Q9VHW0	Dmel\CG7910	20.49	15.47	7	Oxidation (M)	1.00:2.56	58003	AT07710p OS=Drosophila melanogaster OX=7227 GN=Dmel\CG7910 PE=2 SV=1
Q9VI25	Neurochondrin	26.10	20.75	12	Oxidation (M)	1.00:2.58	81629	Neurochondrin homolog OS=Drosophila melanogaster OX=7227 GN=Neurochondrin PE=2 SV=1
Q9VZ23	Ran	37.25	31.48	5	Oxidation (M)	1.00:2.58	24708	GTP-binding nuclear protein Ran OS=Drosophila melanogaster OX=7227 GN=Ran PE=1 SV=1
Q9VIF7	Dap160	22.57	12.94	11	Oxidation (M)	1.00:2.59	120767	Dynamin associated protein 160, isoform A OS=Drosophila melanogaster OX=7227 GN=Dap160 PE=1 SV=1
M9PDC7	Dap160	22.57	14.13	11	Oxidation (M)	1.00:2.59	110979	Dynamin associated protein 160, isoform H OS=Drosophila melanogaster OX=7227 GN=Dap160 PE=1 SV=1
Q8INU2	Dap160	22.57	14.00	11	Oxidation (M)	1.00:2.59	111891	Dynamin associated protein 160, isoform B OS=Drosophila melanogaster OX=7227 GN=Dap160 PE=1 SV=1
M9PBF6	Dap160	22.57	13.05	11	Oxidation (M)	1.00:2.59	119855	Dynamin associated protein 160, isoform G OS=Drosophila melanogaster OX=7227 GN=Dap160 PE=1 SV=1
Q1WWC9	Dap160	22.57	12.96	11	Oxidation (M)	1.00:2.59	120638	Dynamin associated protein 160, isoform C OS=Drosophila melanogaster OX=7227 GN=Dap160 PE=1 SV=1
P40301	Prosalpha2	22.41	27.35	5		1.00:2.61	25906	Proteasome subunit alpha type-2 OS=Drosophila melanogaster OX=7227 GN=Prosalpha2 PE=1 SV=1
Q9VA32	Cpr100A	14.39	24.48	5		1.00:2.63	27099	Cuticular protein 100A OS=Drosophila melanogaster OX=7227 GN=Cpr100A PE=1 SV=1
E1JIM4	msps	15.19	8.15	13		1.00:2.63	226844	Mini spindles, isoform B OS=Drosophila melanogaster OX=7227 GN=msps PE=1 SV=1
A0A0B4K700	msps	15.19	8.02	13		1.00:2.63	230405	Mini spindles, isoform D OS=Drosophila melanogaster OX=7227 GN=msps PE=1 SV=1
Q9VEZ3	msps	15.19	8.18	13		1.00:2.63	225980	Protein mini spindles OS=Drosophila melanogaster OX=7227 GN=msps PE=1 SV=3
A0A0B4K664	msps	15.19	8.05	13		1.00:2.63	229541	Mini spindles, isoform E OS=Drosophila melanogaster OX=7227 GN=msps PE=1 SV=1
Q9V3D2	Coprox	19.71	13.33	4	Oxidation (M)	1.00:2.64	44420	Oxygen-dependent coproporphyrinogen-III oxidase OS=Drosophila melanogaster OX=7227 GN=Coprox PE=2 SV=1
Q9VY92	Dmel\CG11151	18.61	39.13	5	Carbamidomethylation; Oxidation (M)	1.00:2.65	12453	GEO07753p1 OS=Drosophila melanogaster OX=7227 GN=Dmel\CG11151 PE=1 SV=1
X2JF59	Prx2	38.46	40.72	7	Carbamidomethylation; Oxidation (M)	1.00:2.65	21738	Thioredoxin peroxidase 1, isoform C OS=Drosophila melanogaster OX=7227 GN=Jafrac1 PE=1 SV=1
P00334	Adh	17.59	67.19	13	Carbamidomethylation	1.00:2.66	27761	Alcohol dehydrogenase OS=Drosophila melanogaster OX=7227 GN=Adh PE=1 SV=2
A1Z7J7	Sec31	14.19	11.45	10	Carbamidomethylation; Oxidation (M)	1.00:2.67	136012	Secretory 31, isoform A OS=Drosophila melanogaster OX=7227 GN=Sec31 PE=1 SV=1
A0A0B4LEZ1	Sec31	14.19	11.27	10	Carbamidomethylation; Oxidation (M)	1.00:2.67	138190	Secretory 31, isoform D OS=Drosophila melanogaster OX=7227 GN=Sec31 PE=1 SV=1
A0A0B4LEY1	Sec31	14.19	11.28	10	Carbamidomethylation; Oxidation (M)	1.00:2.67	138062	Secretory 31, isoform C OS=Drosophila melanogaster OX=7227 GN=Sec31 PE=1 SV=1
A1Z7J6	Sec31	14.19	11.44	10	Carbamidomethylation; Oxidation (M)	1.00:2.67	136140	Secretory 31, isoform B OS=Drosophila melanogaster OX=7227 GN=Sec31 PE=1 SV=1
Q95U30	alpha-Est5	14.32	4.98	2		1.00:2.69	61401	Alpha-Esterase-5, isoform A OS=Drosophila melanogaster OX=7227 GN=alpha-Est5 PE=1 SV=1
A0A0B4K6V8	alpha-Est5	14.32	4.97	2		1.00:2.69	61488	Alpha-Esterase-5, isoform B OS=Drosophila melanogaster OX=7227 GN=alpha-Est5 PE=1 SV=1
L7EEF1	eIF4B	27.36	12.24	4		1.00:2.70	44527	Eukaryotic translation initiation factor 4B, isoform F OS=Drosophila melanogaster OX=7227 GN=eIF4B PE=1 SV=1
Q7PLL3	eIF4B	27.36	10.46	4		1.00:2.70	52202	Eukaryotic initiation factor 4B OS=Drosophila melanogaster OX=7227 GN=eIF4B PE=1 SV=1
Q7PLL1	eIF4B	27.36	12.34	4		1.00:2.70	44124	Eukaryotic translation initiation factor 4B, isoform E OS=Drosophila melanogaster OX=7227 GN=eIF4B PE=1 SV=2
Q8SYL3	eIF4B	27.36	12.31	4		1.00:2.70	44224	Eukaryotic initiation factor 4B OS=Drosophila melanogaster OX=7227 GN=eIF4B PE=1 SV=1
M9NE89	Lam	17.17	37.62	19	Oxidation (M)	1.00:2.71	71300	Lamin, isoform B OS=Drosophila melanogaster OX=7227 GN=Lam PE=4 SV=1
Q8SZU0	Dmel\CG9331	16.58	44.51	11	Carbamidomethylation; Oxidation (M)	1.00:2.71	39788	GH13879p OS=Drosophila melanogaster OX=7227 GN=Dmel\CG9331 PE=1 SV=1
Q7KT11	Dmel\CG9331	16.58	49.69	11	Carbamidomethylation; Oxidation (M)	1.00:2.71	35713	Uncharacterized protein, isoform B OS=Drosophila melanogaster OX=7227 GN=Dmel\CG9331 PE=1 SV=1
Q9VIJ0	Dmel\CG9331	16.58	44.51	11	Carbamidomethylation; Oxidation (M)	1.00:2.71	39773	Uncharacterized protein, isoform A OS=Drosophila melanogaster OX=7227 GN=Dmel\CG9331 PE=1 SV=3
Q7K7G0	deltaCOP	15.97	19.96	8	Amidation	1.00:2.74	57818	Coatomer subunit delta OS=Drosophila melanogaster OX=7227 GN=deltaCOP PE=1 SV=1
Q9W555	deltaCOP	15.97	19.92	8	Amidation	1.00:2.74	57905	Coatomer subunit delta OS=Drosophila melanogaster OX=7227 GN=deltaCOP PE=1 SV=1
Q7K1M4	Dmel\CG1902	16.47	16.67	4	Oxidation (M)	1.00:2.76	35792	SD04017p OS=Drosophila melanogaster OX=7227 GN=Dmel\CG1902 PE=1 SV=1
Q9VSU6	Dhpr	26.32	50.21	7	Carbamidomethylation; Oxidation (M)	1.00:2.82	24528	Dihydropteridine reductase OS=Drosophila melanogaster OX=7227 GN=Dhpr PE=1 SV=1
Q9W0J9	CT9987	17.27	19.88	5	Carbamidomethylation	1.00:2.82	35604	GH07301p OS=Drosophila melanogaster OX=7227 GN=CT9987 PE=1 SV=1
Q7JZD3	Eb1	15.63	19.24	5	Oxidation (M)	1.00:2.82	32576	Eb1, isoform A OS=Drosophila melanogaster OX=7227 GN=Eb1 PE=1 SV=1
Q9XZ57	Eb1	15.63	19.31	5	Oxidation (M)	1.00:2.82	32489	Eb1, isoform E OS=Drosophila melanogaster OX=7227 GN=Eb1 PE=1 SV=1
Q9VFQ9	Dip-B	16.17	46.06	17	Carbamidomethylation; Oxidation (M)	1.00:2.84	55534	Dipeptidase B, isoform A OS=Drosophila melanogaster OX=7227 GN=Dip-B PE=1 SV=2
A1Z6X6	Glo1	28.99	48.86	7	Oxidation (M)	1.00:2.87	20046	Glyoxalase I OS=Drosophila melanogaster OX=7227 GN=Glo1 PE=1 SV=1
Q24583	Vha14-1	35.36	40.32	4	Carbamidomethylation; Oxidation (M)	1.00:2.88	13850	V-type proton ATPase subunit F 1 OS=Drosophila melanogaster OX=7227 GN=Vha14-1 PE=1 SV=1
Q7K3U4	Fmo-2	20.76	12.35	4	Oxidation (M)	1.00:2.89	49207	Flavin-containing monooxygenase OS=Drosophila melanogaster OX=7227 GN=Fmo-2 PE=2 SV=1
A0A0B4K6C3	COX7A	26.15	34.69	3	Oxidation (M)	1.00:2.89	10833	Cytochrome c oxidase subunit 7A, isoform B OS=Drosophila melanogaster OX=7227 GN=COX7A PE=3 SV=1
Q9VHS2	COX7A	26.15	38.20	3	Oxidation (M)	1.00:2.89	9902	Cytochrome c oxidase subunit 7A, mitochondrial OS=Drosophila melanogaster OX=7227 GN=COX7A PE=3 SV=1
Q24276	Cdc37	18.89	14.40	4		1.00:2.90	45150	Hsp90 co-chaperone Cdc37 OS=Drosophila melanogaster OX=7227 GN=Cdc37 PE=1 SV=1
Q9VFC8	Glys	15.09	39.63	19	Carbamidomethylation; Oxidation (M)	1.00:2.92	81754	Glycogen [starch] synthase OS=Drosophila melanogaster OX=7227 GN=GlyS PE=1 SV=2
Q5U124	Mal-A5	14.06	11.90	6		1.00:2.93	72335	LP11544p OS=Drosophila melanogaster OX=7227 GN=Mal-A5 PE=1 SV=1
Q7KRW4	superdeath	18.70	5.81	5		1.00:2.93	115271	Aminopeptidase OS=Drosophila melanogaster OX=7227 GN=superdeath PE=1 SV=1
A0A0B4LEU9	Mal-A5	14.06	12.27	6		1.00:2.93	70060	Maltase A5, isoform C OS=Drosophila melanogaster OX=7227 GN=Mal-A5 PE=1 SV=1
Q8T0N3	Mal-A5	14.06	14.04	6		1.00:2.93	61596	GH18222p OS=Drosophila melanogaster OX=7227 GN=Mal-A5 PE=1 SV=1
Q9VAP0	superdeath	18.70	5.86	5		1.00:2.93	114151	Aminopeptidase OS=Drosophila melanogaster OX=7227 GN=superdeath PE=1 SV=2
Q8IN02	Dph5	15.32	16.37	3	Oxidation (M)	1.00:2.95	31620	Diphthine methyl ester synthase OS=Drosophila melanogaster OX=7227 GN=Dph5 PE=1 SV=2
P12426	Aprt	22.17	35.71	6		1.00:2.95	19690	Adenine phosphoribosyltransferase OS=Drosophila melanogaster OX=7227 GN=Aprt PE=2 SV=3
Q9W0Y6	pain	19.72	5.70	5		1.00:2.96	103507	Transient receptor potential cation channel protein painless OS=Drosophila melanogaster OX=7227 GN=pain PE=1 SV=1
B5RIU6	EndoA	16.50	10.84	3		1.00:2.99	41409	Endophilin-A OS=Drosophila melanogaster OX=7227 GN=EndoA PE=1 SV=1
Q9XZ53	Stt3B	22.88	4.91	3	Oxidation (M)	1.00:3.01	87627	Dolichyl-diphosphooligosaccharide--protein glycotransferase OS=Drosophila melanogaster OX=7227 GN=Stt3B PE=1 SV=1
A0A4P1SA55	Mal-B2	23.52	41.34	18	Oxidation (M)	1.00:3.01	67014	Maltase B2, isoform E OS=Drosophila melanogaster OX=7227 GN=Mal-B2 PE=1 SV=1
Q8IPA2	Mal-B2	23.52	42.73	18	Oxidation (M)	1.00:3.01	64945	FI17312p1 OS=Drosophila melanogaster OX=7227 GN=Mal-B2 PE=1 SV=1
Q8IQD8	scramb1	14.58	11.45	3	Oxidation (M)	1.00:3.02	37311	Phospholipid scramblase OS=Drosophila melanogaster OX=7227 GN=scramb1 PE=3 SV=1
Q8IRH0	Psa	23.15	24.22	22	Oxidation (M)	1.00:3.04	120289	LP21249p OS=Drosophila melanogaster OX=7227 GN=Psa PE=1 SV=1
Q9W0E4	Psa	23.15	29.45	22	Oxidation (M)	1.00:3.04	99327	Aminopeptidase OS=Drosophila melanogaster OX=7227 GN=Psa PE=1 SV=1
Q8IRH1	Psa	23.15	23.72	22	Oxidation (M)	1.00:3.04	122759	FI19310p1 OS=Drosophila melanogaster OX=7227 GN=Psa PE=1 SV=1
M9NCT1	SmydA-3	16.40	5.57	2	Oxidation (M)	1.00:3.07	56345	SET and MYND domain containing, arthropod-specific, member 3, isoform C OS=Drosophila melanogaster OX=7227 GN=SmydA-3 PE=4 SV=1
Q9VDT3	Mrp5	21.48	6.39	7	Amidation	1.00:3.08	152792	Uncharacterized protein, isoform A OS=Drosophila melanogaster OX=7227 GN=Dmel\CG4562 PE=4 SV=2
A0A0B4KGI0	Mrp5	21.48	6.18	7	Amidation	1.00:3.08	157874	Uncharacterized protein, isoform E OS=Drosophila melanogaster OX=7227 GN=Dmel\CG4562 PE=4 SV=1
B7YZQ7	Nurf-38	18.60	71.03	14	Carbamidomethylation; Oxidation (M)	1.00:3.11	32646	Inorganic diphosphatase OS=Drosophila melanogaster OX=7227 GN=Nurf-38 PE=1 SV=1
O77460	Nurf-38	18.60	60.95	14	Carbamidomethylation; Oxidation (M)	1.00:3.11	37939	Inorganic pyrophosphatase OS=Drosophila melanogaster OX=7227 GN=Nurf-38 PE=1 SV=3
Q9V434	AsnRS	15.56	25.45	8	Oxidation (M)	1.00:3.11	63932	Asparagine--tRNA ligase OS=Drosophila melanogaster OX=7227 GN=AsnRS PE=1 SV=1
Q8I0G5	gammaCOP	14.04	11.78	8		1.00:3.11	97690	Coatomer subunit gamma OS=Drosophila melanogaster OX=7227 GN=gammaCOP PE=2 SV=1
A0A0B4KHL2	gammaCOP	14.04	11.59	8		1.00:3.11	99452	Coatomer subunit gamma OS=Drosophila melanogaster OX=7227 GN=gammaCOP PE=1 SV=1
Q9VQB4	Dmel\CG3609	23.75	37.31	9	Oxidation (M)	1.00:3.12	37286	LD06553p OS=Drosophila melanogaster OX=7227 GN=Dmel\CG3609 PE=1 SV=1
Q24372	Lac	15.20	11.14	3		1.00:3.15	39939	Lachesin OS=Drosophila melanogaster OX=7227 GN=Lac PE=1 SV=2
Q9W3U0	Dmel\CG4586	18.99	3.99	2		1.00:3.16	76603	Acyl-coenzyme A oxidase OS=Drosophila melanogaster OX=7227 GN=Dmel\CG4586 PE=1 SV=1
Q9W330	Hex-A	28.12	28.28	12	Carbamidomethylation; Oxidation (M)	1.00:3.16	59229	Phosphotransferase OS=Drosophila melanogaster OX=7227 GN=Hex-A PE=1 SV=1
C6SUW3	RpS9	17.45	30.26	8	Oxidation (M)	1.00:3.18	22623	40S ribosomal protein S9 OS=Drosophila melanogaster OX=7227 GN=RpS9 PE=1 SV=1
Q9VF15	glob1	20.20	66.01	8	Carbamidomethylation	1.00:3.18	17088	GEO09476p1 OS=Drosophila melanogaster OX=7227 GN=glob1 PE=1 SV=1
Q9VWP2	Dmel\CG7322	16.35	28.10	4		1.00:3.21	25615	RH57257p OS=Drosophila melanogaster OX=7227 GN=Dmel\CG7322 PE=1 SV=1
Q9VUY9	Pgm1	19.54	42.86	17	Oxidation (M)	1.00:3.22	60766	Phosphoglucomutase OS=Drosophila melanogaster OX=7227 GN=Pgm1 PE=1 SV=1
O62619	Pyk	30.23	58.72	24	Carbamidomethylation; Oxidation (M)	1.00:3.23	57440	Pyruvate kinase OS=Drosophila melanogaster OX=7227 GN=PyK PE=2 SV=2
O46052	EG:152A3.3	20.63	14.82	4	Oxidation (M)	1.00:3.24	39430	EG:152A3.3 protein OS=Drosophila melanogaster OX=7227 GN=EG:152A3.3 PE=2 SV=2
Q7K486	CG5721	27.27	15.73	6	Oxidation (M)	1.00:3.25	51378	Armadillo repeat-containing protein 6 homolog OS=Drosophila melanogaster OX=7227 GN=CG5721 PE=1 SV=1
C9QP42	eIF4A	13.23	42.93	15	Carbamidomethylation; Oxidation (M)	1.00:3.26	45879	RNA helicase OS=Drosophila melanogaster OX=7227 GN=eIF4A PE=1 SV=1
Q9VLT5	poe	31.98	4.94	19		1.00:3.27	590702	Protein purity of essence OS=Drosophila melanogaster OX=7227 GN=poe PE=1 SV=1
P07486	Gapdh1	28.71	34.04	7	Amidation; Carbamidomethylation; Oxidation (M)	1.00:3.29	35350	Glyceraldehyde-3-phosphate dehydrogenase 1 OS=Drosophila melanogaster OX=7227 GN=Gapdh1 PE=2 SV=2
Q9VNA5	Prosbeta7	24.00	19.40	5		1.00:3.32	29986	Proteasome subunit beta type-4 OS=Drosophila melanogaster OX=7227 GN=Prosbeta7 PE=2 SV=1
Q9VGM2	fabp	14.48	50.00	7	Oxidation (M)	1.00:3.32	14503	Fatty acid binding protein, isoform B OS=Drosophila melanogaster OX=7227 GN=fabp PE=1 SV=1
Q9VAN0	CG11899	22.61	35.99	10	Oxidation (M)	1.00:3.35	39540	Probable phosphoserine aminotransferase OS=Drosophila melanogaster OX=7227 GN=CG11899 PE=2 SV=1
Q9VT25	Dmel\CG18180	22.14	11.74	3		1.00:3.35	28403	Peptidase S1 domain-containing protein OS=Drosophila melanogaster OX=7227 GN=Dmel\CG18180 PE=1 SV=1
Q8MLS2	Rpi	26.16	21.16	4	Oxidation (M)	1.00:3.36	26535	Ribose-5-phosphate isomerase OS=Drosophila melanogaster OX=7227 GN=Rpi PE=1 SV=3
A8Y582	GM10035	20.23	1.52	2		1.00:3.39	124296	Uncharacterized protein, isoform D OS=Drosophila melanogaster OX=7227 GN=GM10035 PE=1 SV=1
Q7PLP4	Dmel\CG41099	20.23	1.53	2		1.00:3.39	123102	Uncharacterized protein, isoform B OS=Drosophila melanogaster OX=7227 GN=Dmel\CG41099 PE=1 SV=1
Q7PLP5	BEST:GM10035	20.23	1.51	2		1.00:3.39	124525	Uncharacterized protein, isoform C OS=Drosophila melanogaster OX=7227 GN=BEST:GM10035 PE=1 SV=1
P12613	CCT1	20.74	18.67	10	Oxidation (M)	1.00:3.39	59557	T-complex protein 1 subunit alpha OS=Drosophila melanogaster OX=7227 GN=CCT1 PE=2 SV=2
Q7K3Z3	p47	26.07	20.64	6	Oxidation (M)	1.00:3.39	43380	NSFL1 cofactor p47 OS=Drosophila melanogaster OX=7227 GN=p47 PE=1 SV=1
A0A0B4LGI1	Galphas	22.26	11.78	4		1.00:3.40	44700	G protein alpha s subunit, isoform E OS=Drosophila melanogaster OX=7227 GN=Galphas PE=1 SV=1
P20354	Galphas	22.26	11.69	4		1.00:3.40	44999	G protein alpha s subunit OS=Drosophila melanogaster OX=7227 GN=Galphas PE=2 SV=1
Q7K485	cathD	25.98	35.46	7	Oxidation (M)	1.00:3.40	42473	Cathepsin D OS=Drosophila melanogaster OX=7227 GN=cathD PE=1 SV=1
Q9VIH1	RPA2	16.01	14.23	3		1.00:3.40	26411	CG9273 protein OS=Drosophila melanogaster OX=7227 GN=RPA2 PE=1 SV=2
Q0KIE7	Ank	14.57	8.20	10		1.00:3.40	170168	Ankyrin, isoform B OS=Drosophila melanogaster OX=7227 GN=Ank PE=1 SV=1
Q9VW31	verm	18.73	4.33	2		1.00:3.41	60201	Vermiform, isoform H OS=Drosophila melanogaster OX=7227 GN=verm PE=1 SV=2
E1JI40	verm	18.73	4.14	2		1.00:3.41	63092	Vermiform, isoform I OS=Drosophila melanogaster OX=7227 GN=verm PE=1 SV=1
Q8IQU1	verm	18.73	4.38	2		1.00:3.41	59619	LD36620p OS=Drosophila melanogaster OX=7227 GN=verm PE=1 SV=1
Q7KVQ0	CG4038	20.80	11.39	2		1.00:3.42	22665	Probable H/ACA ribonucleoprotein complex subunit 1 OS=Drosophila melanogaster OX=7227 GN=CG4038 PE=2 SV=1
Q9V345	CSN4	16.32	12.53	4		1.00:3.43	46473	COP9 signalosome complex subunit 4 OS=Drosophila melanogaster OX=7227 GN=CSN4 PE=1 SV=1
Q9VFP1	Cyp6d5	20.74	12.20	5	Oxidation (M)	1.00:3.43	57384	Probable cytochrome P450 6d5 OS=Drosophila melanogaster OX=7227 GN=Cyp6d5 PE=2 SV=1
Q7KN62	TER94	26.45	39.58	24	Amidation; Carbamidomethylation; Oxidation (M)	1.00:3.46	88859	Transitional endoplasmic reticulum ATPase TER94 OS=Drosophila melanogaster OX=7227 GN=TER94 PE=1 SV=1
E1JIZ0	scrib	19.66	3.60	7		1.00:3.48	280875	Scribble, isoform L OS=Drosophila melanogaster OX=7227 GN=scrib PE=1 SV=1
E1JIZ2	scrib	19.66	3.73	7		1.00:3.48	270626	Scribble, isoform M OS=Drosophila melanogaster OX=7227 GN=scrib PE=1 SV=1
A0A0B4K784	scrib	19.66	4.77	7		1.00:3.48	211847	Scribble, isoform R OS=Drosophila melanogaster OX=7227 GN=scrib PE=1 SV=1
A0A0B4K7W1	scrib	19.66	3.61	7		1.00:3.48	280815	Scribble, isoform Q OS=Drosophila melanogaster OX=7227 GN=scrib PE=1 SV=1
A0A0B4K6M4	scrib	19.66	3.70	7		1.00:3.48	273703	Scribble, isoform O OS=Drosophila melanogaster OX=7227 GN=scrib PE=1 SV=1
E1JIZ1	scrib	19.66	3.83	7		1.00:3.48	263309	Scribble, isoform J OS=Drosophila melanogaster OX=7227 GN=scrib PE=1 SV=1
Q9VSL6	GstO1	33.91	12.20	3	Oxidation (M)	1.00:3.49	29974	Glutathione S transferase O1 OS=Drosophila melanogaster OX=7227 GN=GstO1 PE=1 SV=1
Q9VUQ7	Dmel\CG7739	18.21	4.87	2	Oxidation (M)	1.00:3.49	67394	RE36966p OS=Drosophila melanogaster OX=7227 GN=Dmel\CG7739 PE=1 SV=1
Q9W414	Rpt4	19.61	36.78	10	Carbamidomethylation; Oxidation (M)	1.00:3.50	44911	Regulatory particle triple-A ATPase 4 OS=Drosophila melanogaster OX=7227 GN=Rpt4 PE=1 SV=3
Q9V3E7	Ref1	21.27	13.91	3		1.00:3.50	27852	LD24793p OS=Drosophila melanogaster OX=7227 GN=Ref1 PE=1 SV=1
P48593	Eip63F-1	21.96	16.58	3		1.00:3.52	21995	Calcium-binding protein E63-1 OS=Drosophila melanogaster OX=7227 GN=Eip63F-1 PE=2 SV=2
M9MS04	Eip63F-1	21.96	19.28	3		1.00:3.52	19076	Ecdysone-induced protein 63F 1, isoform D OS=Drosophila melanogaster OX=7227 GN=Eip63F-1 PE=1 SV=1
M9MRP5	Eip63F-1	21.96	17.68	3		1.00:3.52	20637	Ecdysone-induced protein 63F 1, isoform C OS=Drosophila melanogaster OX=7227 GN=Eip63F-1 PE=1 SV=1
M9MSK2	Eip63F-1	21.96	19.88	3		1.00:3.52	18534	Ecdysone-induced protein 63F 1, isoform B OS=Drosophila melanogaster OX=7227 GN=Eip63F-1 PE=1 SV=1
Q9VLG9	Argl	19.73	16.42	6		1.00:3.54	52206	Argininosuccinate lyase, isoform B OS=Drosophila melanogaster OX=7227 GN=Argl PE=1 SV=3
Q9VL68	Dmel\CG4598	37.97	21.35	6	Carbamidomethylation; Oxidation (M)	1.00:3.55	30994	RH73277p OS=Drosophila melanogaster OX=7227 GN=Dmel\CG4598 PE=1 SV=2
Q9W4Z9	Dmel\CG3071	17.46	9.72	3	Oxidation (M)	1.00:3.56	60370	U3 small nucleolar RNA-associated protein 15 homolog OS=Drosophila melanogaster OX=7227 GN=Dmel\CG3071 PE=1 SV=1
A0A0S0X8K7	ttm50	15.01	27.10	9		1.00:3.56	49671	Mitochondrial import inner membrane translocase subunit TIM50 OS=Drosophila melanogaster OX=7227 GN=ttm50 PE=3 SV=1
Q9VWS1	Hou	33.97	35.56	6	Oxidation (M)	1.00:3.58	25997	LD25271p OS=Drosophila melanogaster OX=7227 GN=Dmel\CG6617 PE=1 SV=1
Q9VH81	PpD3	22.15	15.38	6	Oxidation (M)	1.00:3.59	59264	Protein-serine/threonine phosphatase OS=Drosophila melanogaster OX=7227 GN=PpD3 PE=1 SV=1
Q9VLM7	Dmel\CG13392	20.36	13.00	3		1.00:3.59	25495	UT01133p OS=Drosophila melanogaster OX=7227 GN=Dmel\CG13392 PE=1 SV=1
Q9VC05	Osbp	36.62	3.70	3		1.00:3.59	89325	Oxysterol-binding protein OS=Drosophila melanogaster OX=7227 GN=Osbp PE=1 SV=1
A0A0B4KFN9	Fmr1	18.40	11.11	6	Oxidation (M)	1.00:3.60	71265	Fmr1, isoform I OS=Drosophila melanogaster OX=7227 GN=Fmr1 PE=1 SV=1
P25823	tud	22.54	3.38	6		1.00:3.60	285267	Maternal protein tudor OS=Drosophila melanogaster OX=7227 GN=tud PE=1 SV=2
A0A126GUS7	Fmr1	18.40	10.43	6	Oxidation (M)	1.00:3.60	75819	Fmr1, isoform J OS=Drosophila melanogaster OX=7227 GN=Fmr1 PE=1 SV=1
Q9NFU0	Fmr1	18.40	10.38	6	Oxidation (M)	1.00:3.60	76076	Synaptic functional regulator FMR1 OS=Drosophila melanogaster OX=7227 GN=Fmr1 PE=1 SV=1
A0A0B4K618	Fmr1	18.40	9.74	6	Oxidation (M)	1.00:3.60	81029	Fmr1, isoform G OS=Drosophila melanogaster OX=7227 GN=Fmr1 PE=1 SV=1
A0A0B4LG05	tud	22.54	3.38	6		1.00:3.60	284876	Tudor, isoform B OS=Drosophila melanogaster OX=7227 GN=tud PE=4 SV=1
B3LF78	Fmr1	18.40	10.99	6	Oxidation (M)	1.00:3.60	71993	Fmr1, isoform F OS=Drosophila melanogaster OX=7227 GN=Fmr1 PE=1 SV=1
Q9W0H6	Acat2	28.08	18.62	6		1.00:3.62	41162	Uncharacterized protein OS=Drosophila melanogaster OX=7227 GN=Dmel\CG9149 PE=1 SV=2
Q9VXI1	Had1	16.29	65.40	13	Carbamidomethylation; Oxidation (M)	1.00:3.62	34786	Beta hydroxy acid dehydrogenase 1, isoform A OS=Drosophila melanogaster OX=7227 GN=Had1 PE=1 SV=2
M9PEF6	Naprt	31.08	19.79	9	Carbamidomethylation; Oxidation (M)	1.00:3.66	73378	Nicotinate phosphoribosyltransferase OS=Drosophila melanogaster OX=7227 GN=Naprt PE=3 SV=1
Q9VQX4	Naprt	31.08	23.60	9	Carbamidomethylation; Oxidation (M)	1.00:3.66	62165	Nicotinate phosphoribosyltransferase OS=Drosophila melanogaster OX=7227 GN=Naprt PE=2 SV=2
Q9VAW3	Gfat2	17.17	8.49	4		1.00:3.67	76539	Glutamine--fructose-6-phosphate transaminase (isomerizing) OS=Drosophila melanogaster OX=7227 GN=Gfat2 PE=1 SV=1
Q9VDE2	Dmel\CG5793	31.32	26.36	4	Carbamidomethylation; Oxidation (M)	1.00:3.69	23619	Uncharacterized protein, isoform B OS=Drosophila melanogaster OX=7227 GN=Dmel\CG5793 PE=1 SV=3
Q8MT58	Cndp2	20.16	50.42	21	Carbamidomethylation; Oxidation (M)	1.00:3.69	53164	Carnosine dipeptidase 2, isoform A OS=Drosophila melanogaster OX=7227 GN=Cndp2 PE=1 SV=1
Q9VSL8	rhea	18.08	20.38	40	Carbamidomethylation; Oxidation (M)	1.00:3.70	306994	Rhea, isoform B OS=Drosophila melanogaster OX=7227 GN=rhea PE=1 SV=1
Q9W4P6	CG32787	39.59	4.20	3		1.00:3.70	89223	FI03654p OS=Drosophila melanogaster OX=7227 GN=CG32787 PE=1 SV=2
X2JCG8	CG32780	39.59	4.17	3		1.00:3.70	89726	Uncharacterized protein, isoform E OS=Drosophila melanogaster OX=7227 GN=CG32780 PE=1 SV=1
A1ZBF1	Dmel\CG18190	14.92	18.15	4	Oxidation (M)	1.00:3.70	28743	FI16628p1 OS=Drosophila melanogaster OX=7227 GN=Dmel\CG18190 PE=1 SV=2
M9PBW9	rhea	18.08	20.53	40	Carbamidomethylation; Oxidation (M)	1.00:3.70	304656	Rhea, isoform G OS=Drosophila melanogaster OX=7227 GN=rhea PE=1 SV=1
Q8MRI4	Dmel\CG1578	14.03	5.55	3		1.00:3.72	97593	ATP-binding domain-containing protein 4 OS=Drosophila melanogaster OX=7227 GN=Dmel\CG1578 PE=1 SV=1
P17336	Cat	19.48	55.73	19	Carbamidomethylation; Oxidation (M)	1.00:3.73	57150	Catalase OS=Drosophila melanogaster OX=7227 GN=Cat PE=1 SV=2
Q9VTU4	eIF3l	15.57	26.53	11	Oxidation (M)	1.00:3.74	63223	Eukaryotic translation initiation factor 3 subunit L OS=Drosophila melanogaster OX=7227 GN=eIF3l PE=2 SV=1
M9PF40	Pfdn2	18.49	34.27	5	Oxidation (M)	1.00:3.74	16203	Prefoldin 2, isoform B OS=Drosophila melanogaster OX=7227 GN=Pfdn2 PE=3 SV=1
P29746	bnb	18.70	46.61	13		1.00:3.75	45816	Protein bangles and beads OS=Drosophila melanogaster OX=7227 GN=bnb PE=1 SV=1
Q9VBI2	Cmpk	16.79	34.78	8		1.00:3.75	27822	UMP-CMP kinase OS=Drosophila melanogaster OX=7227 GN=Cmpk PE=1 SV=1
Q9W3C3	Dmel\CG2004	16.88	28.94	9	Oxidation (M)	1.00:3.75	48287	LD10016p OS=Drosophila melanogaster OX=7227 GN=Dmel\CG2004 PE=1 SV=1
Q9V3K3	rept	24.09	8.11	3	Carbamidomethylation	1.00:3.75	53541	RuvB-like helicase 2 OS=Drosophila melanogaster OX=7227 GN=rept PE=1 SV=1
Q9V470	ScsbetaG	17.24	19.95	7		1.00:3.77	45038	Succinate--CoA ligase [GDP-forming] subunit beta, mitochondrial OS=Drosophila melanogaster OX=7227 GN=ScsbetaG PE=1 SV=1
Q9Y0Y2	Adss	14.21	21.92	6		1.00:3.77	48901	Adenylosuccinate synthetase OS=Drosophila melanogaster OX=7227 GN=AdSS PE=2 SV=1
Q9VTW1	Sms	22.01	13.11	3		1.00:3.81	42028	RE15265p OS=Drosophila melanogaster OX=7227 GN=Sms PE=1 SV=1
X2JB05	Sms	22.01	10.50	3		1.00:3.81	51718	Spermine synthase, isoform C OS=Drosophila melanogaster OX=7227 GN=Sms PE=1 SV=1
Q9VET9	Decay	16.37	10.39	2		1.00:3.82	34912	AT03047p OS=Drosophila melanogaster OX=7227 GN=Decay PE=1 SV=1
Q9VMK3	psd	14.40	14.44	4	Oxidation (M)	1.00:3.82	40531	Palisade, isoform A OS=Drosophila melanogaster OX=7227 GN=psd PE=4 SV=2
Q9VLU3	Dmel\CG12560	32.63	21.58	5		1.00:3.82	31590	IP09231p OS=Drosophila melanogaster OX=7227 GN=Dmel\CG12560 PE=1 SV=2
X2JDI9	Dmel\CG12560	32.63	22.06	5		1.00:3.82	31049	Uncharacterized protein, isoform C OS=Drosophila melanogaster OX=7227 GN=Dmel\CG12560 PE=1 SV=1
Q9U9Q4	eIF3h	24.62	30.47	9	Oxidation (M)	1.00:3.83	38408	Eukaryotic translation initiation factor 3 subunit H OS=Drosophila melanogaster OX=7227 GN=eIF3h PE=1 SV=2
B7YZL6	Dmel\CG10737	19.92	5.15	3	Oxidation (M)	1.00:3.84	97039	Uncharacterized protein, isoform R OS=Drosophila melanogaster OX=7227 GN=Dmel\CG10737 PE=1 SV=1
A1ZBH5	10737	19.92	5.29	3	Oxidation (M)	1.00:3.84	94756	Uncharacterized protein, isoform A OS=Drosophila melanogaster OX=7227 GN=10737 PE=1 SV=1
A0A0B4J401	Dmel\CG10737	19.92	5.40	3	Oxidation (M)	1.00:3.84	92774	Uncharacterized protein, isoform V OS=Drosophila melanogaster OX=7227 GN=Dmel\CG10737 PE=1 SV=1
A0A0B4LG19	Dmel\CG10737	19.92	5.50	3	Oxidation (M)	1.00:3.84	91210	Uncharacterized protein, isoform W OS=Drosophila melanogaster OX=7227 GN=Dmel\CG10737 PE=1 SV=1
B7YZL7	10737	19.92	5.23	3	Oxidation (M)	1.00:3.84	95715	Uncharacterized protein, isoform X OS=Drosophila melanogaster OX=7227 GN=10737 PE=1 SV=2
B7YZL1	10737	19.92	4.87	3	Oxidation (M)	1.00:3.84	102496	Uncharacterized protein, isoform O OS=Drosophila melanogaster OX=7227 GN=10737 PE=1 SV=1
B7YZL5	Dmel\CG10737	19.92	4.98	3	Oxidation (M)	1.00:3.84	100508	Uncharacterized protein, isoform N OS=Drosophila melanogaster OX=7227 GN=Dmel\CG10737 PE=1 SV=1
Q7YTZ4	Dmel\CG10737	19.92	5.09	3	Oxidation (M)	1.00:3.84	98118	GH22187p OS=Drosophila melanogaster OX=7227 GN=Dmel\CG10737 PE=1 SV=1
Q1RKY1	Dmel\CG10737	19.92	5.67	3	Oxidation (M)	1.00:3.84	88598	IP14914p OS=Drosophila melanogaster OX=7227 GN=Dmel\CG10737 PE=1 SV=1
B7YZL3	10737	19.92	4.82	3	Oxidation (M)	1.00:3.84	103829	Uncharacterized protein, isoform T OS=Drosophila melanogaster OX=7227 GN=10737 PE=1 SV=1
Q0E919	10737	19.92	4.87	3	Oxidation (M)	1.00:3.84	102570	FI07659p OS=Drosophila melanogaster OX=7227 GN=10737 PE=1 SV=1
B7YZL8	10737	19.92	4.93	3	Oxidation (M)	1.00:3.84	101512	Uncharacterized protein, isoform P OS=Drosophila melanogaster OX=7227 GN=10737 PE=1 SV=1
B7YZL2	10737	19.92	5.29	3	Oxidation (M)	1.00:3.84	94682	Uncharacterized protein, isoform S OS=Drosophila melanogaster OX=7227 GN=10737 PE=1 SV=1
Q7KLX3	Tapdelta	27.55	18.67	3		1.00:3.85	17601	Signal sequence receptor subunit delta OS=Drosophila melanogaster OX=7227 GN=Tapdelta PE=1 SV=1
A0A0B4KEU5	coro	31.66	13.30	5	Carbamidomethylation	1.00:3.86	58026	Coronin OS=Drosophila melanogaster OX=7227 GN=coro PE=1 SV=1
Q9W3Z3	Agxt	17.68	10.15	3		1.00:3.86	43800	Serine--pyruvate aminotransferase OS=Drosophila melanogaster OX=7227 GN=Spat PE=1 SV=1
A0A0B4KEJ7	coro	31.66	13.27	5	Carbamidomethylation	1.00:3.86	58066	Coronin OS=Drosophila melanogaster OX=7227 GN=coro PE=1 SV=1
Q7JVY0	coro	31.66	13.45	5	Carbamidomethylation	1.00:3.86	57268	Coronin OS=Drosophila melanogaster OX=7227 GN=coro PE=1 SV=1
Q8IR21	CG9216	15.25	7.57	3	Oxidation (M)	1.00:3.90	56665	GH03748p2 OS=Drosophila melanogaster OX=7227 GN=CG9216 PE=1 SV=1
M9PHV4	Dmel\CG42354	15.25	7.55	3	Oxidation (M)	1.00:3.90	56753	Uncharacterized protein, isoform F OS=Drosophila melanogaster OX=7227 GN=Dmel\CG42354 PE=1 SV=1
Q7JXB5	Pepck2	34.06	15.83	9	Oxidation (M)	1.00:3.90	70672	Phosphoenolpyruvate carboxykinase (GTP) OS=Drosophila melanogaster OX=7227 GN=Pepck2 PE=1 SV=1
Q7JR71	Sod3	25.25	27.07	3	Oxidation (M)	1.00:3.91	19221	Extracellular superoxide dismutase [Cu-Zn] OS=Drosophila melanogaster OX=7227 GN=Sod3 PE=1 SV=1
Q9W4X7	eIF3g1	24.01	17.84	4	Oxidation (M)	1.00:3.91	29946	Eukaryotic translation initiation factor 3 subunit G-1 OS=Drosophila melanogaster OX=7227 GN=eIF3g1 PE=1 SV=1
A1Z8K9	Sod3	25.25	20.16	3	Oxidation (M)	1.00:3.91	26424	Superoxide dismutase [Cu-Zn] OS=Drosophila melanogaster OX=7227 GN=Sod3 PE=1 SV=1
P11147	Hsc70-4	16.19	41.32	21	Carbamidomethylation; Oxidation (M)	1.00:3.94	71131	Heat shock 70 kDa protein cognate 4 OS=Drosophila melanogaster OX=7227 GN=Hsc70-4 PE=1 SV=3
P22817	Ide	19.21	7.68	6		1.00:3.95	113684	Insulin-degrading enzyme OS=Drosophila melanogaster OX=7227 GN=Ide PE=1 SV=4
Q9VXK7	ND-20	15.17	18.55	4	Oxidation (M)	1.00:3.96	24594	LD31474p OS=Drosophila melanogaster OX=7227 GN=ND-20 PE=2 SV=1
M9PJQ5	wupA	24.59	18.48	3		1.00:4.01	21650	Wings up A, isoform K OS=Drosophila melanogaster OX=7227 GN=wupA PE=1 SV=1
Q9XYZ9	GstE12	26.40	33.18	5	Carbamidomethylation	1.00:4.02	25177	Glutathione S transferase E12, isoform A OS=Drosophila melanogaster OX=7227 GN=GstE12 PE=1 SV=1
Q0E8C8	Spn77Ba	24.90	10.67	3	Oxidation (M)	1.00:4.03	50163	Serine protease inhibitor 77Ba OS=Drosophila melanogaster OX=7227 GN=Spn77Ba PE=2 SV=1
Q9VKW5	Dmel\CG5355	36.51	35.98	23	Oxidation (M)	1.00:4.03	86311	Post-proline cleaving enzyme OS=Drosophila melanogaster OX=7227 GN=Dmel\CG5355 PE=1 SV=2
P45889	Arp1	18.73	25.53	7	Oxidation (M)	1.00:4.03	42719	Actin-related protein 1 OS=Drosophila melanogaster OX=7227 GN=Arp1 PE=2 SV=2
P09052	vas	20.25	16.19	8		1.00:4.03	72331	ATP-dependent RNA helicase vasa OS=Drosophila melanogaster OX=7227 GN=vas PE=1 SV=3
Q9VC18	BEST:GH11240	26.31	37.29	17	Carbamidomethylation; Oxidation (M)	1.00:4.06	63323	5-aminoimidazole-4-carboxamide ribonucleotide formyltransferase OS=Drosophila melanogaster OX=7227 GN=BEST:GH11240 PE=1 SV=1
Q9W4M9	Nsun2	14.66	8.85	4		1.00:4.09	84162	tRNA (cytosine(34)-C(5))-methyltransferase OS=Drosophila melanogaster OX=7227 GN=Nsun2 PE=2 SV=1
Q9VQI7	Prx6a	24.76	18.92	4		1.00:4.09	24846	Peroxiredoxin 6005 OS=Drosophila melanogaster OX=7227 GN=Prx6005 PE=1 SV=1
A0A0B4K7C1	Asph	15.09	2.86	3		1.00:4.09	91893	Aspartyl beta-hydroxylase, isoform H OS=Drosophila melanogaster OX=7227 GN=Asph PE=1 SV=1
Q00963	beta-Spec	30.00	40.11	70	Carbamidomethylation; Oxidation (M)	1.00:4.10	265739	Spectrin beta chain OS=Drosophila melanogaster OX=7227 GN=beta-Spec PE=1 SV=2
P16378	Galphao	35.60	12.15	4		1.00:4.10	40476	G protein alpha o subunit OS=Drosophila melanogaster OX=7227 GN=Galphao PE=1 SV=1
Q9VG04	dMEMO	19.42	30.51	8	Oxidation (M)	1.00:4.12	33235	LP04475p OS=Drosophila melanogaster OX=7227 GN=dMEMO PE=1 SV=1
Q9VI16	CRAT	35.09	21.90	10	Oxidation (M)	1.00:4.12	74788	Carnitine O-Acetyl-Transferase, isoform A OS=Drosophila melanogaster OX=7227 GN=CRAT PE=1 SV=2
A0A126GUQ4	CRAT	35.09	22.73	10	Oxidation (M)	1.00:4.12	72016	Carnitine O-Acetyl-Transferase, isoform E OS=Drosophila melanogaster OX=7227 GN=CRAT PE=1 SV=1
Q0KIA8	CRAT	35.09	22.07	10	Oxidation (M)	1.00:4.12	74302	Carnitine O-Acetyl-Transferase, isoform B OS=Drosophila melanogaster OX=7227 GN=CRAT PE=1 SV=1
Q9VSA3	Mcad	36.31	36.75	12	Carbamidomethylation; Oxidation (M)	1.00:4.15	45871	Probable medium-chain specific acyl-CoA dehydrogenase, mitochondrial OS=Drosophila melanogaster OX=7227 GN=CG12262 PE=2 SV=1
Q8IRR0	Dmel\CG3566	36.22	45.30	5		1.00:4.15	12942	Uncharacterized protein, isoform B OS=Drosophila melanogaster OX=7227 GN=Dmel\CG3566 PE=1 SV=3
M9NEX3	Dmel\CG3566	36.22	50.00	5		1.00:4.15	11636	Uncharacterized protein, isoform D OS=Drosophila melanogaster OX=7227 GN=BcDNA:RH45308 PE=1 SV=1
Q8SY77	Dmel\CG3566	36.22	59.55	5		1.00:4.15	10032	GEO11431p1 OS=Drosophila melanogaster OX=7227 GN=Dmel\CG3566 PE=1 SV=1
P42281	Acbp2	16.15	52.33	3		1.00:4.16	9557	Acyl-CoA-binding protein homolog OS=Drosophila melanogaster OX=7227 GN=Acbp2 PE=2 SV=1
D0Z756	CG14762-RA	17.16	9.84	4		1.00:4.17	55505	MIP14966p OS=Drosophila melanogaster OX=7227 GN=CG14762-RA PE=1 SV=1
Q7K2X5	Dmel\CG14762	17.16	10.43	4		1.00:4.17	52645	GH01839p OS=Drosophila melanogaster OX=7227 GN=Dmel\CG14762 PE=1 SV=1
P29310	14-3-3zeta	37.63	33.47	6	Carbamidomethylation	1.00:4.18	28228	14-3-3 protein zeta OS=Drosophila melanogaster OX=7227 GN=14-3-3zeta PE=1 SV=1
Q8SXY6	bai	15.56	15.53	3		1.00:4.19	23692	Transmembrane emp24 domain-containing protein bai OS=Drosophila melanogaster OX=7227 GN=bai PE=2 SV=1
O61613	Nmt	15.94	25.42	10	Carbamidomethylation; Oxidation (M)	1.00:4.20	53833	Glycylpeptide N-tetradecanoyltransferase OS=Drosophila melanogaster OX=7227 GN=Nmt PE=2 SV=2
A8JNP7	I-2	48.02	12.58	2	Oxidation (M)	1.00:4.21	34379	Inhibitor-2, isoform B OS=Drosophila melanogaster OX=7227 GN=I-2 PE=1 SV=1
Q9V3C7	I-2	48.02	19.02	2	Oxidation (M)	1.00:4.21	22969	Inhibitor-2 OS=Drosophila melanogaster OX=7227 GN=I-2 PE=1 SV=1
Q9VEQ2	EMC2B	20.00	20.92	4		1.00:4.22	32745	ER membrane protein complex subunit 2 OS=Drosophila melanogaster OX=7227 GN=EMC2B PE=1 SV=2
A1Z933	CG8810	13.84	27.91	2		1.00:4.23	9802	GEO02273p1 OS=Drosophila melanogaster OX=7227 GN=CG8810 PE=1 SV=1
Q9VDK7	Srp72	14.59	10.00	5	Oxidation (M)	1.00:4.24	72851	Signal recognition particle subunit SRP72 OS=Drosophila melanogaster OX=7227 GN=Srp72 PE=1 SV=1
M9PCH8	baf	16.03	36.67	2	Oxidation (M)	1.00:4.24	10116	Barrier to autointegration factor, isoform B OS=Drosophila melanogaster OX=7227 GN=baf PE=4 SV=1
Q9VYD9	Alat	38.03	38.78	18	Carbamidomethylation; Oxidation (M)	1.00:4.25	64047	AT04676p OS=Drosophila melanogaster OX=7227 GN=ALT PE=1 SV=3
Q7KV27	Alat	38.03	39.26	18	Carbamidomethylation; Oxidation (M)	1.00:4.25	63128	Uncharacterized protein, isoform A OS=Drosophila melanogaster OX=7227 GN=ALT PE=1 SV=1
P92177	14-3-3epsilon	31.37	45.80	11	Carbamidomethylation; Oxidation (M)	1.00:4.25	29799	14-3-3 protein epsilon OS=Drosophila melanogaster OX=7227 GN=14-3-3epsilon PE=1 SV=2
Q9V3G7	Rpn7	22.90	28.53	9		1.00:4.26	45381	26S proteasome non-ATPase regulatory subunit 6 OS=Drosophila melanogaster OX=7227 GN=Rpn7 PE=2 SV=1
Q86BS7	Agl	33.32	26.52	33	Amidation; Carbamidomethylation; Oxidation (M)	1.00:4.26	173991	4-alpha-glucanotransferase OS=Drosophila melanogaster OX=7227 GN=Dmel\CG9485 PE=1 SV=1
Q7K581	Paip1	16.32	7.33	3		1.00:4.27	63229	SD01637p OS=Drosophila melanogaster OX=7227 GN=Dmel\CG8963 PE=1 SV=1
A0A0B4K891	Paip1	16.32	7.88	3		1.00:4.27	58357	Uncharacterized protein, isoform E OS=Drosophila melanogaster OX=7227 GN=Dmel\CG8963 PE=1 SV=1
Q9V5C6	Prosalpha7	39.88	44.66	9	Carbamidomethylation; Oxidation (M)	1.00:4.27	27675	Proteasome subunit alpha type-3 OS=Drosophila melanogaster OX=7227 GN=Prosalpha7 PE=1 SV=1
Q9VGZ3	Irp-1B	35.78	30.81	19	Carbamidomethylation; Oxidation (M)	1.00:4.27	98578	Citrate hydro-lyase OS=Drosophila melanogaster OX=7227 GN=Irp-1B PE=1 SV=1
Q9VB96	Dmel\CG31075	14.88	27.22	9	Oxidation (M)	1.00:4.30	52606	Uncharacterized protein, isoform A OS=Drosophila melanogaster OX=7227 GN=Dmel\CG31075 PE=1 SV=2
Q9W5T4	anon-EST:Posey268	16.96	4.46	2		1.00:4.33	79781	RE33981p OS=Drosophila melanogaster OX=7227 GN=anon-EST:Posey268 PE=1 SV=2
A0A0B4LHX6	awd	23.25	64.29	8	Carbamidomethylation; Oxidation (M)	1.00:4.33	18723	Nucleoside diphosphate kinase OS=Drosophila melanogaster OX=7227 GN=awd PE=1 SV=1
P08879	awd	23.25	70.59	8	Carbamidomethylation; Oxidation (M)	1.00:4.33	17170	Nucleoside diphosphate kinase OS=Drosophila melanogaster OX=7227 GN=awd PE=1 SV=3
Q7K172	ste24a	26.31	10.86	3		1.00:4.33	51640	CAAX prenyl protease OS=Drosophila melanogaster OX=7227 GN=ste24a PE=1 SV=1
A0A0B4LFP2	anon-EST:Posey268	16.96	5.14	2		1.00:4.33	68936	Uncharacterized protein, isoform C OS=Drosophila melanogaster OX=7227 GN=anon-EST:Posey268 PE=1 SV=1
Q9V3E9	spag	20.43	8.05	3		1.00:4.34	59636	FI17138p1 OS=Drosophila melanogaster OX=7227 GN=spag PE=1 SV=1
Q9VJ10	l(2)37Bb	19.03	4.27	2		1.00:4.36	56758	Lethal (2) 37Bb OS=Drosophila melanogaster OX=7227 GN=l(2)37Bb PE=1 SV=1
Q9VQL7	FASN1	22.62	44.63	75	Carbamidomethylation; Oxidation (M)	1.00:4.37	266444	3-oxoacyl-[acyl-carrier-protein] reductase OS=Drosophila melanogaster OX=7227 GN=FASN1 PE=1 SV=1
Q9VR31	Fnta	20.11	16.01	4		1.00:4.37	38907	Farnesyl transferase alpha, isoform A OS=Drosophila melanogaster OX=7227 GN=Fnta PE=1 SV=1
B7Z001	FASN1	22.62	42.83	75	Carbamidomethylation; Oxidation (M)	1.00:4.37	278000	3-oxoacyl-[acyl-carrier-protein] reductase OS=Drosophila melanogaster OX=7227 GN=FASN1 PE=1 SV=2
Q9VB10	Hsdl2	22.78	23.79	7	Oxidation (M)	1.00:4.38	44354	GH01709p OS=Drosophila melanogaster OX=7227 GN=Dmel\CG5590 PE=1 SV=1
Q9W457	Shmt	18.64	24.39	9	Oxidation (M)	1.00:4.39	58801	Serine hydroxymethyltransferase OS=Drosophila melanogaster OX=7227 GN=Shmt PE=1 SV=1
Q9W3N1	spidey	22.18	20.56	5	Oxidation (M)	1.00:4.39	35117	RH59310p OS=Drosophila melanogaster OX=7227 GN=spidey PE=1 SV=1
Q9V436	Rpn12	28.72	18.94	4		1.00:4.39	30225	26S proteasome non-ATPase regulatory subunit 8 OS=Drosophila melanogaster OX=7227 GN=Rpn12 PE=1 SV=1
Q8MSW0	IleRS	23.20	20.34	20	Oxidation (M)	1.00:4.40	141099	Isoleucyl-tRNA synthetase OS=Drosophila melanogaster OX=7227 GN=IleRS PE=1 SV=1
Q9VSP9	Acbp5	20.49	37.80	3		1.00:4.40	9279	Acyl-CoA binding protein 5 OS=Drosophila melanogaster OX=7227 GN=Acbp5 PE=1 SV=1
P41092	RpL27A	28.48	22.82	4		1.00:4.41	17022	60S ribosomal protein L27a OS=Drosophila melanogaster OX=7227 GN=RpL27A PE=1 SV=2
Q7K2D2	DCTN2-p50	14.93	25.26	7		1.00:4.41	41998	Dynactin subunit 2 OS=Drosophila melanogaster OX=7227 GN=DCTN2-p50 PE=1 SV=1
Q9VS44	Dmel\CG8607	22.27	8.36	2		1.00:4.41	30526	Uncharacterized protein OS=Drosophila melanogaster OX=7227 GN=Dmel\CG8607 PE=1 SV=2
Q8IRG6	dre4	13.90	4.99	4		1.00:4.44	123583	FACT complex subunit spt16 OS=Drosophila melanogaster OX=7227 GN=dre4 PE=1 SV=2
Q9VHB8	BckdhA	22.77	13.44	4	Oxidation (M)	1.00:4.44	49743	2-oxoisovalerate dehydrogenase subunit alpha OS=Drosophila melanogaster OX=7227 GN=Dmel\CG8199 PE=1 SV=1
Q27601	Prat	17.34	8.42	3		1.00:4.45	59520	Amidophosphoribosyltransferase OS=Drosophila melanogaster OX=7227 GN=Prat PE=1 SV=2
Q7K738	Ubc10	47.89	46.10	5		1.00:4.48	17907	Ubiquitin-conjugating enzyme E2-18 kDa OS=Drosophila melanogaster OX=7227 GN=Ubc10 PE=1 SV=1
Q8MZI3	DmRH5	19.56	7.95	6		1.00:4.50	88210	RNA helicase OS=Drosophila melanogaster OX=7227 GN=DmRH5 PE=1 SV=1
Q9Y1A3	Tim8	16.51	23.86	2		1.00:4.50	10062	Mitochondrial import inner membrane translocase subunit Tim8 OS=Drosophila melanogaster OX=7227 GN=Tim8 PE=3 SV=1
P46415	Fdh	31.69	22.69	7	Oxidation (M)	1.00:4.51	40389	Alcohol dehydrogenase class-3 OS=Drosophila melanogaster OX=7227 GN=Fdh PE=1 SV=3
Q9VLC5	Aldh	24.15	55.00	20	Carbamidomethylation; Oxidation (M)	1.00:4.51	57019	Aldehyde dehydrogenase OS=Drosophila melanogaster OX=7227 GN=Aldh PE=1 SV=1
Q9VXA5	Dmel\CG4829	13.04	4.89	3		1.00:4.52	83553	GH09194p OS=Drosophila melanogaster OX=7227 GN=Dmel\CG4829 PE=1 SV=1
A8JV25	Dmel\CG4829	13.04	5.53	3		1.00:4.52	74297	Uncharacterized protein, isoform D OS=Drosophila melanogaster OX=7227 GN=Dmel\CG4829 PE=1 SV=1
A8JV19	Dmel\CG4829	13.04	5.19	3		1.00:4.52	78338	Uncharacterized protein, isoform E OS=Drosophila melanogaster OX=7227 GN=Dmel\CG4829 PE=1 SV=1
Q7KUX2	Dmel\CG4829	13.04	4.62	3		1.00:4.52	87594	Uncharacterized protein, isoform B OS=Drosophila melanogaster OX=7227 GN=Dmel\CG4829 PE=1 SV=1
A0A0B4KEW6	Amph	30.00	36.85	13	Oxidation (M)	1.00:4.54	55161	Endophilin-A OS=Drosophila melanogaster OX=7227 GN=Amph PE=1 SV=1
A0A0B4LEY9	Non1	24.02	10.43	5		1.00:4.55	75351	Nucleolar GTP-binding protein 1 OS=Drosophila melanogaster OX=7227 GN=Non1 PE=1 SV=1
Q7KW39	CG17896	16.38	35.38	11	Oxidation (M)	1.00:4.57	55972	Probable methylmalonate-semialdehyde dehydrogenase [acylating], mitochondrial OS=Drosophila melanogaster OX=7227 GN=CG17896 PE=2 SV=1
X2JE30	mys	18.62	10.87	6	Carbamidomethylation; Oxidation (M)	1.00:4.57	92586	Integrin beta OS=Drosophila melanogaster OX=7227 GN=mys PE=3 SV=1
P11584	mys	18.62	10.87	6	Carbamidomethylation; Oxidation (M)	1.00:4.57	92656	Integrin beta-PS OS=Drosophila melanogaster OX=7227 GN=mys PE=1 SV=3
Q7K3J0	CCT8	17.34	45.60	19	Carbamidomethylation; Oxidation (M)	1.00:4.57	59433	CCT-theta OS=Drosophila melanogaster OX=7227 GN=CCT8 PE=1 SV=1
Q8MSI2	Scp1	13.12	65.61	12	Amidation; Oxidation (M)	1.00:4.60	21647	GH15296p OS=Drosophila melanogaster OX=7227 GN=Scp1 PE=1 SV=1
Q7K1Y4	Ciao1	15.29	13.13	3		1.00:4.61	37044	Probable cytosolic iron-sulfur protein assembly protein Ciao1 OS=Drosophila melanogaster OX=7227 GN=Ciao1 PE=1 SV=1
Q9VHN7	anon-WO0118547.344	28.35	39.62	20	Oxidation (M)	1.00:4.61	68032	LP07963p OS=Drosophila melanogaster OX=7227 GN=anon-WO0118547.344 PE=1 SV=3
Q7KS11	Ude	23.72	10.13	3		1.00:4.65	35520	Uracil-DNA degrading factor, isoform B OS=Drosophila melanogaster OX=7227 GN=Ude PE=1 SV=1
A1Z6Z3	Aldh-III	17.61	24.75	9	Oxidation (M)	1.00:4.68	55735	Aldehyde dehydrogenase OS=Drosophila melanogaster OX=7227 GN=Aldh-III PE=1 SV=1
A0A0B4KEL0	Aldh-III	17.61	24.70	9	Oxidation (M)	1.00:4.68	55843	Aldehyde dehydrogenase OS=Drosophila melanogaster OX=7227 GN=Aldh-III PE=1 SV=1
A0A0C4DHC8	Aldh-III	17.61	21.81	9	Oxidation (M)	1.00:4.68	63039	Aldehyde dehydrogenase type III, isoform Q OS=Drosophila melanogaster OX=7227 GN=Aldh-III PE=1 SV=1
A4UZ69	Aldh-III	17.61	21.85	9	Oxidation (M)	1.00:4.68	62861	Aldehyde dehydrogenase type III, isoform N OS=Drosophila melanogaster OX=7227 GN=Aldh-III PE=1 SV=1
Q7JR61	Aldh-III	17.61	24.70	9	Oxidation (M)	1.00:4.68	55736	Aldehyde dehydrogenase OS=Drosophila melanogaster OX=7227 GN=Aldh-III PE=1 SV=1
A0A0C4FEI5	Aldh-III	17.61	21.85	9	Oxidation (M)	1.00:4.68	62824	Aldehyde dehydrogenase type III, isoform P OS=Drosophila melanogaster OX=7227 GN=Aldh-III PE=1 SV=1
A0A0B4KF99	Aldh-III	17.61	24.55	9	Oxidation (M)	1.00:4.68	56227	Aldehyde dehydrogenase OS=Drosophila melanogaster OX=7227 GN=Aldh-III PE=1 SV=1
A0A0B4KEE1	Aldh-III	17.61	24.75	9	Oxidation (M)	1.00:4.68	55628	Aldehyde dehydrogenase OS=Drosophila melanogaster OX=7227 GN=Aldh-III PE=1 SV=1
A1Z6Z4	Aldh-III	17.61	21.85	9	Oxidation (M)	1.00:4.68	62968	Aldehyde dehydrogenase type III, isoform O OS=Drosophila melanogaster OX=7227 GN=Aldh-III PE=1 SV=2
Q9VPN5	Stip1	20.05	33.06	12	Oxidation (M)	1.00:4.69	55698	LD03220p OS=Drosophila melanogaster OX=7227 GN=Stip1 PE=1 SV=1
Q9I7P8	tzn	35.57	32.47	6	Oxidation (M)	1.00:4.70	30342	Tenzing norgay, isoform B OS=Drosophila melanogaster OX=7227 GN=tzn PE=1 SV=1
Q9VC48	MAP1A	29.14	11.23	3		1.00:4.70	41726	Methionine aminopeptidase OS=Drosophila melanogaster OX=7227 GN=MAP1A PE=1 SV=1
A0A0B4K7V5	Pdk	29.88	13.80	4	Oxidation (M)	1.00:4.72	46626	Protein-serine/threonine kinase OS=Drosophila melanogaster OX=7227 GN=Pdk PE=1 SV=1
A8DY78	Pdk	29.88	13.51	4	Oxidation (M)	1.00:4.72	47589	Protein-serine/threonine kinase OS=Drosophila melanogaster OX=7227 GN=Pdk PE=1 SV=1
A0A0B4KFG2	Pdk	29.88	13.73	4	Oxidation (M)	1.00:4.72	47099	Protein-serine/threonine kinase OS=Drosophila melanogaster OX=7227 GN=Pdk PE=1 SV=1
Q9W158	Dmel\CG4612	16.03	11.07	2		1.00:4.73	33660	LD36772p OS=Drosophila melanogaster OX=7227 GN=Dmel\CG4612 PE=1 SV=1
P42271	gammaTub37C	27.27	11.60	4		1.00:4.74	51296	Tubulin gamma-2 chain OS=Drosophila melanogaster OX=7227 GN=gammaTub37C PE=1 SV=3
Q8T6B9	hfp	38.05	3.61	2		1.00:4.75	67940	Poly(U)-binding-splicing factor half pint OS=Drosophila melanogaster OX=7227 GN=hfp PE=1 SV=2
Q9VYH3	CG2200	39.53	32.92	6		1.00:4.77	26598	Probable alpha-aspartyl dipeptidase OS=Drosophila melanogaster OX=7227 GN=CG2200 PE=2 SV=1
P56538	eIF6	23.20	25.31	4	Oxidation (M)	1.00:4.78	26494	Eukaryotic translation initiation factor 6 OS=Drosophila melanogaster OX=7227 GN=eIF6 PE=2 SV=3
E1JIT4	Pfdn5	18.38	22.62	3	Oxidation (M)	1.00:4.79	19078	Prefoldin 5, isoform B OS=Drosophila melanogaster OX=7227 GN=Pfdn5 PE=1 SV=1
Q7JXZ2	Cth	19.44	21.88	7		1.00:4.81	42988	Gamma-cystathionase OS=Drosophila melanogaster OX=7227 GN=Eip55E PE=1 SV=1
Q9VG81	Sccpdh2	17.31	22.74	8		1.00:4.81	47250	RH49330p OS=Drosophila melanogaster OX=7227 GN=Sccpdh2 PE=1 SV=1
E2QD75	Cbp80	16.65	12.00	7	Oxidation (M)	1.00:4.82	93227	80 kDa nuclear cap-binding protein OS=Drosophila melanogaster OX=7227 GN=Cbp80 PE=1 SV=1
Q7JWD3	CG1598	28.08	20.24	5	Oxidation (M)	1.00:4.84	37581	ATPase ASNA1 homolog OS=Drosophila melanogaster OX=7227 GN=CG1598 PE=2 SV=1
A0A0B4LID7	ClpX	31.85	7.22	4	Oxidation (M)	1.00:4.86	71652	Uncharacterized protein, isoform C OS=Drosophila melanogaster OX=7227 GN=ClpX PE=1 SV=1
Q7K511	D2hgdh	25.13	19.51	9		1.00:4.86	58364	CG3835-RA OS=Drosophila melanogaster OX=7227 GN=D2hgdh PE=1 SV=1
Q9VYY3	Uba5	17.77	13.86	4	Oxidation (M)	1.00:4.86	44167	Ubiquitin-like modifier-activating enzyme 5 OS=Drosophila melanogaster OX=7227 GN=Uba5 PE=2 SV=1
Q7K1C3	Dmel\CG6984	27.14	9.47	3		1.00:4.86	31168	GH22096p OS=Drosophila melanogaster OX=7227 GN=Dmel\CG6984 PE=1 SV=1
Q9VDS7	ClpX	31.85	7.28	4	Oxidation (M)	1.00:4.86	71279	LD11650p OS=Drosophila melanogaster OX=7227 GN=ClpX PE=1 SV=2
Q7KQM6	Gyf	26.57	6.10	6		1.00:4.87	173730	GIGYF family protein CG11148 OS=Drosophila melanogaster OX=7227 GN=CG11148 PE=1 SV=2
Q9VYT3	Nrd1	33.90	8.28	8		1.00:4.88	132763	FI23714p1 OS=Drosophila melanogaster OX=7227 GN=Nrd1 PE=1 SV=2
O97066	twr	29.03	16.22	3		1.00:4.89	20981	Signal peptidase complex catalytic subunit SEC11 OS=Drosophila melanogaster OX=7227 GN=twr PE=1 SV=1
Q8MMD2	Eps-15	36.09	17.13	14	Oxidation (M)	1.00:4.90	132112	Epidermal growth factor receptor pathway substrate clone 15, isoform B OS=Drosophila melanogaster OX=7227 GN=Eps-15 PE=1 SV=1
Q8MMD3	Eps-15	36.09	19.08	14	Oxidation (M)	1.00:4.90	119607	Epidermal growth factor receptor pathway substrate clone 15, isoform C OS=Drosophila melanogaster OX=7227 GN=Eps-15 PE=1 SV=1
Q9W111	Eps-15	36.09	16.84	14	Oxidation (M)	1.00:4.90	134362	Epidermal growth factor receptor pathway substrate clone 15, isoform A OS=Drosophila melanogaster OX=7227 GN=Eps-15 PE=1 SV=2
Q76NQ0	CG5364	15.75	29.48	11	Oxidation (M)	1.00:4.92	51710	Dolichyl-diphosphooligosaccharide--protein glycosyltransferase subunit 1 OS=Drosophila melanogaster OX=7227 GN=CG5364 PE=1 SV=1
Q95SI7	Dmel\CG6028	24.33	51.88	10	Oxidation (M)	1.00:4.92	32293	GH23390p OS=Drosophila melanogaster OX=7227 GN=Dmel\CG6028 PE=1 SV=1
Q8IR16	nonA	14.79	9.16	5	Oxidation (M)	1.00:4.96	81987	No on or off transient A, isoform B OS=Drosophila melanogaster OX=7227 GN=nonA PE=1 SV=1
Q9VZS5	RpL28	17.86	24.31	3		1.00:4.96	16029	60S ribosomal protein L28 OS=Drosophila melanogaster OX=7227 GN=RpL28 PE=1 SV=1
Q04047	nonA	14.79	9.71	5	Oxidation (M)	1.00:4.96	76977	Protein no-on-transient A OS=Drosophila melanogaster OX=7227 GN=nonA PE=1 SV=2
M9PF24	Klc	22.17	18.90	6	Oxidation (M)	1.00:4.96	58044	Kinesin light chain OS=Drosophila melanogaster OX=7227 GN=Klc PE=3 SV=1
Q9VKQ3	CG6724	34.84	11.43	4		1.00:4.98	47222	Ribosome biogenesis protein WDR12 homolog OS=Drosophila melanogaster OX=7227 GN=CG6724 PE=2 SV=1
Q9W227	Dmel\CG2852	36.94	53.17	10	Oxidation (M)	1.00:5.02	22199	Peptidyl-prolyl cis-trans isomerase OS=Drosophila melanogaster OX=7227 GN=Dmel\CG2852 PE=1 SV=1
Q03043	for	41.06	9.47	9		1.00:5.08	121341	cGMP-dependent protein kinase, isozyme 2 forms cD4/T1/T3A/T3B OS=Drosophila melanogaster OX=7227 GN=for PE=1 SV=3
Q9VPX6	capt	24.18	15.33	8	Carbamidomethylation; Oxidation (M)	1.00:5.10	84486	Adenylyl cyclase-associated protein OS=Drosophila melanogaster OX=7227 GN=capt PE=1 SV=2
Q9VPX7	capt	24.18	28.30	8	Carbamidomethylation; Oxidation (M)	1.00:5.10	45605	Capulet, isoform A OS=Drosophila melanogaster OX=7227 GN=capt PE=1 SV=2
Q9W425	Rbcn-3A	24.56	2.07	5		1.00:5.10	377321	Rabconnectin-3A OS=Drosophila melanogaster OX=7227 GN=Rbcn-3A PE=1 SV=3
Q9W543	Rbcn-3B	16.89	3.61	5		1.00:5.11	168476	Rabconnectin-3B, isoform A OS=Drosophila melanogaster OX=7227 GN=Rbcn-3B PE=1 SV=1
Q24572	Caf1-55	13.30	21.86	6	Oxidation (M)	1.00:5.12	48635	Chromatin assembly factor 1 p55 subunit OS=Drosophila melanogaster OX=7227 GN=Caf1-55 PE=1 SV=1
Q9VNX6	Nopp140	19.78	5.14	3		1.00:5.14	72205	LD06749p OS=Drosophila melanogaster OX=7227 GN=Nopp140 PE=1 SV=3
P22465	AnxB10	34.44	38.94	12	Oxidation (M)	1.00:5.15	35706	Annexin B10 OS=Drosophila melanogaster OX=7227 GN=AnxB10 PE=2 SV=3
M9MRX4	Ank2	17.39	0.66	7		1.00:5.16	1488354	Ankyrin 2, isoform U OS=Drosophila melanogaster OX=7227 GN=Ank2 PE=1 SV=1
Q9VLB7	Gdi	18.80	43.12	17	Oxidation (M)	1.00:5.16	49903	Rab GDP dissociation inhibitor OS=Drosophila melanogaster OX=7227 GN=Gdi PE=1 SV=1
Q9V3V6	Rpt5	44.02	46.03	15	Oxidation (M)	1.00:5.16	47807	26S proteasome regulatory complex subunit p50 OS=Drosophila melanogaster OX=7227 GN=Rpt5 PE=1 SV=1
A0A0B4KEE4	koi	19.18	9.53	6		1.00:5.17	109725	Klaroid, isoform A OS=Drosophila melanogaster OX=7227 GN=koi PE=1 SV=1
Q9VLM8	AlaRS	41.05	23.81	17	Carbamidomethylation; Oxidation (M)	1.00:5.17	107741	Alanine--tRNA ligase, cytoplasmic OS=Drosophila melanogaster OX=7227 GN=AlaRS PE=2 SV=1
Q7JXU4	Ns2	24.83	4.60	2		1.00:5.17	76607	Nucleolar GTP-binding protein 2 OS=Drosophila melanogaster OX=7227 GN=Ns2 PE=1 SV=1
Q9VTZ6	Pmm2	28.15	27.95	5	Oxidation (M)	1.00:5.18	29667	Phosphomannomutase OS=Drosophila melanogaster OX=7227 GN=Pmm2 PE=1 SV=1
M9PJN2	Flo2	18.35	13.86	5		1.00:5.19	48416	Flotillin 2, isoform L OS=Drosophila melanogaster OX=7227 GN=Flo2 PE=1 SV=1
A4V4F2	Flo2	18.35	14.35	5		1.00:5.19	46602	Flotillin 2, isoform F OS=Drosophila melanogaster OX=7227 GN=Flo2 PE=1 SV=1
Q9VZL3	Sc2	23.75	14.57	5		1.00:5.20	34185	Very-long-chain enoyl-CoA reductase OS=Drosophila melanogaster OX=7227 GN=Sc2 PE=1 SV=1
Q9VHI8	anon-WO0118547.327	39.74	46.09	12	Carbamidomethylation; Oxidation (M)	1.00:5.20	39219	Uncharacterized protein, isoform A OS=Drosophila melanogaster OX=7227 GN=anon-WO0118547.327 PE=1 SV=2
Q9VG23	CT28495	24.21	18.14	3		1.00:5.20	24394	GH22994p OS=Drosophila melanogaster OX=7227 GN=CT28495 PE=1 SV=2
Q86PF4	Dmel\CG10126	24.21	17.18	3		1.00:5.20	25881	GH08978p OS=Drosophila melanogaster OX=7227 GN=Dmel\CG10126 PE=1 SV=2
Q8INP8	Dmel\CG11980	39.74	44.41	12	Carbamidomethylation; Oxidation (M)	1.00:5.20	40878	Uncharacterized protein, isoform B OS=Drosophila melanogaster OX=7227 GN=Dmel\CG11980 PE=1 SV=1
Q8INP9	Dmel\CG11980	39.74	44.29	12	Carbamidomethylation; Oxidation (M)	1.00:5.20	40876	RE51612p OS=Drosophila melanogaster OX=7227 GN=Dmel\CG11980 PE=1 SV=1
Q95083	Prosalpha5	38.10	39.34	6	Carbamidomethylation; Oxidation (M)	1.00:5.21	26884	Proteasome subunit alpha type-5 OS=Drosophila melanogaster OX=7227 GN=Prosalpha5 PE=2 SV=2
Q7K4Y0	Desat1	18.42	20.10	5	Oxidation (M)	1.00:5.24	43420	Desaturase 1, isoform A OS=Drosophila melanogaster OX=7227 GN=Desat1 PE=1 SV=1
Q9VHR8	DppIII	28.98	34.86	23	Carbamidomethylation; Oxidation (M)	1.00:5.24	89194	Dipeptidyl peptidase 3 OS=Drosophila melanogaster OX=7227 GN=DppIII PE=2 SV=2
Q7JW03	UbcE2H	22.31	22.40	4		1.00:5.24	20889	CG2257 OS=Drosophila melanogaster OX=7227 GN=UbcE2H PE=1 SV=1
Q9VIE7	bur	30.89	17.42	9	Carbamidomethylation; Oxidation (M)	1.00:5.24	76790	Glutamine amidotransferase OS=Drosophila melanogaster OX=7227 GN=bur PE=1 SV=3
Q8T0L3	Uba1	28.48	36.44	32	Carbamidomethylation; Oxidation (M)	1.00:5.25	130758	Ubiquitin-activating enzyme E1 OS=Drosophila melanogaster OX=7227 GN=Uba1 PE=1 SV=1
Q9VUK8	GlyRS	22.77	18.43	11		1.00:5.26	85192	Diadenosine tetraphosphate synthetase OS=Drosophila melanogaster OX=7227 GN=GlyRS PE=1 SV=1
Q961R8	GlyRS	22.77	20.77	11		1.00:5.26	75804	Diadenosine tetraphosphate synthetase OS=Drosophila melanogaster OX=7227 GN=GlyRS PE=1 SV=1
Q94533	S6k	15.45	5.71	2		1.00:5.27	55427	Ribosomal protein S6 kinase OS=Drosophila melanogaster OX=7227 GN=S6k PE=1 SV=2
Q9W229	RpS24	15.50	32.82	3	Carbamidomethylation; Oxidation (M)	1.00:5.29	15048	40S ribosomal protein S24 OS=Drosophila melanogaster OX=7227 GN=RpS24 PE=1 SV=1
Q9VXP3	mRpS30	18.85	15.44	7		1.00:5.29	65107	GH05406p OS=Drosophila melanogaster OX=7227 GN=mRpS30 PE=1 SV=1
A0A0B4LI86	Polr2B	15.06	2.89	3		1.00:5.29	134043	DNA-directed RNA polymerase subunit beta OS=Drosophila melanogaster OX=7227 GN=RpII140 PE=3 SV=1
Q9W1G0	Taldo	16.14	32.02	9	Carbamidomethylation; Oxidation (M)	1.00:5.29	36734	Probable transaldolase OS=Drosophila melanogaster OX=7227 GN=Taldo PE=2 SV=2
P45437	betaCOP	29.54	12.66	9	Oxidation (M)	1.00:5.30	107407	Coatomer subunit beta OS=Drosophila melanogaster OX=7227 GN=betaCOP PE=2 SV=2
Q9VW54	Rpn1	36.88	30.25	20	Oxidation (M)	1.00:5.30	102278	26S proteasome non-ATPase regulatory subunit 2 OS=Drosophila melanogaster OX=7227 GN=Rpn1 PE=1 SV=2
Q9W541	eIF2Bepsilon	22.71	7.32	4		1.00:5.31	75019	eIF-2B GDP-GTP exchange factor subunit epsilon OS=Drosophila melanogaster OX=7227 GN=eIF2Bepsilon PE=1 SV=1
Q7K0E6	AspRS	17.40	30.32	12	Oxidation (M)	1.00:5.31	59059	Aspartate--tRNA ligase, cytoplasmic OS=Drosophila melanogaster OX=7227 GN=AspRS PE=1 SV=1
A1ZAA5	Got1	27.32	35.01	11	Oxidation (M)	1.00:5.34	48579	Aspartate transaminase OS=Drosophila melanogaster OX=7227 GN=Got1 PE=1 SV=1
Q7K221	Got1	27.32	36.78	11	Oxidation (M)	1.00:5.34	46087	Aspartate transaminase OS=Drosophila melanogaster OX=7227 GN=Got1 PE=1 SV=1
Q9VCV4	Irp-1A	36.87	7.43	6	Oxidation (M)	1.00:5.36	98804	Citrate hydro-lyase OS=Drosophila melanogaster OX=7227 GN=Irp-1A PE=1 SV=1
Q9VKI8	GH26	23.97	44.28	11	Carbamidomethylation; Oxidation (M)	1.00:5.41	35235	GH03305p OS=Drosophila melanogaster OX=7227 GN=GH26 PE=1 SV=1
A1Z992	Agbe	44.18	59.56	30	Carbamidomethylation; Oxidation (M)	1.00:5.43	79109	1,4-alpha-glucan branching enzyme OS=Drosophila melanogaster OX=7227 GN=AGBE PE=1 SV=1
P41374	eIF2alpha	36.58	25.81	8		1.00:5.43	38646	Eukaryotic translation initiation factor 2 subunit 1 OS=Drosophila melanogaster OX=7227 GN=eIF2alpha PE=2 SV=1
Q8SXC2	Kyat	15.60	20.89	8	Oxidation (M)	1.00:5.43	51202	Cysteine-S-conjugate beta-lyase 2 OS=Drosophila melanogaster OX=7227 GN=Kyat PE=1 SV=1
Q960M4	Prx5	37.49	29.47	4	Carbamidomethylation	1.00:5.44	19896	Peroxiredoxin-5 OS=Drosophila melanogaster OX=7227 GN=Prx5 PE=1 SV=1
A1ZB72	GstE7	20.56	9.87	2		1.00:5.45	25510	Glutathione S transferase E7 OS=Drosophila melanogaster OX=7227 GN=GstE7 PE=1 SV=1
P98163	yl	13.69	7.11	9	Oxidation (M)	1.00:5.45	219521	Putative vitellogenin receptor OS=Drosophila melanogaster OX=7227 GN=yl PE=1 SV=2
A0A0B4KFH4	Rpn8	32.53	41.62	9	Oxidation (M)	1.00:5.45	40711	Regulatory particle non-ATPase 8, isoform B OS=Drosophila melanogaster OX=7227 GN=Rpn8 PE=3 SV=1
P26270	Rpn8	32.53	44.08	9	Oxidation (M)	1.00:5.45	38089	26S proteasome non-ATPase regulatory subunit 7 OS=Drosophila melanogaster OX=7227 GN=Rpn8 PE=1 SV=6
Q7JVH6	Dmel\CG9436	25.17	33.44	8	Oxidation (M)	1.00:5.47	35418	LD24696p OS=Drosophila melanogaster OX=7227 GN=Dmel\CG9436 PE=1 SV=1
Q9VT49	Zasp67	32.76	17.81	11		1.00:5.47	81035	Z band alternatively spliced PDZ-motif protein 67, isoform G OS=Drosophila melanogaster OX=7227 GN=Zasp67 PE=4 SV=2
M9PEZ7	Zasp67	32.76	17.93	11		1.00:5.47	80356	Z band alternatively spliced PDZ-motif protein 67, isoform E OS=Drosophila melanogaster OX=7227 GN=Zasp67 PE=4 SV=1
Q9VSL4	GstO2	17.59	38.40	8	Oxidation (M)	1.00:5.48	28725	Glutathione S transferase O2, isoform B OS=Drosophila melanogaster OX=7227 GN=GstO2 PE=1 SV=2
Q0E993	ValRS	21.67	20.31	17	Oxidation (M)	1.00:5.51	118254	Valyl-tRNA synthetase OS=Drosophila melanogaster OX=7227 GN=ValRS PE=1 SV=1
Q9W1V8	DCTN3-p24	17.60	23.96	3		1.00:5.52	21478	CG9893 protein OS=Drosophila melanogaster OX=7227 GN=DCTN3-p24 PE=1 SV=1
Q9VUJ0	mRpL39	18.02	9.61	2	Oxidation (M)	1.00:5.53	37324	39S ribosomal protein L39, mitochondrial OS=Drosophila melanogaster OX=7227 GN=mRpL39 PE=2 SV=2
A1Z843	Dmel\CG1371	17.66	15.68	13	Oxidation (M)	1.00:5.53	130891	Uncharacterized protein OS=Drosophila melanogaster OX=7227 GN=Dmel\CG1371 PE=1 SV=1
Q9VMQ9	cl	24.39	52.38	6	Oxidation (M)	1.00:5.55	14661	Thioredoxin domain-containing protein 17 OS=Drosophila melanogaster OX=7227 GN=cl PE=1 SV=1
P98159	ndl	17.56	2.06	3		1.00:5.57	292492	Serine protease nudel OS=Drosophila melanogaster OX=7227 GN=ndl PE=1 SV=2
Q24311	Cul1	20.05	2.84	2		1.00:5.58	89511	Cullin homolog 1 OS=Drosophila melanogaster OX=7227 GN=Cul1 PE=1 SV=2
Q8SYG3	Dmel\CG40045	37.04	45.83	5	Oxidation (M)	1.00:5.58	19366	RE63412p OS=Drosophila melanogaster OX=7227 GN=BcDNA:RE63412 PE=1 SV=1
M9PG40	Dmel\CG40045	37.04	46.11	5	Oxidation (M)	1.00:5.58	19203	Uncharacterized protein, isoform D OS=Drosophila melanogaster OX=7227 GN=BcDNA:RE63412 PE=1 SV=1
Q9W1G7	Nap1	26.77	43.78	11	Oxidation (M)	1.00:5.61	42768	LD21576p OS=Drosophila melanogaster OX=7227 GN=Nap1 PE=1 SV=1
Q9V463	Nup154	16.91	4.10	4		1.00:5.62	153895	Nuclear pore complex protein Nup154 OS=Drosophila melanogaster OX=7227 GN=Nup154 PE=1 SV=1
A0A0B4K7L1	Pfk	19.93	33.68	23	Carbamidomethylation; Oxidation (M)	1.00:5.63	105239	ATP-dependent 6-phosphofructokinase OS=Drosophila melanogaster OX=7227 GN=Pfk PE=1 SV=1
X2JCV2	Lsp2	16.95	12.41	6	Oxidation (M)	1.00:5.63	83349	Larval serum protein 2, isoform B OS=Drosophila melanogaster OX=7227 GN=Lsp2 PE=4 SV=1
A0A0B4LFH2	casp	26.55	14.49	5		1.00:5.65	77928	Caspar, isoform C OS=Drosophila melanogaster OX=7227 GN=casp PE=1 SV=1
Q8SXD5	vir-1	22.27	20.09	2		1.00:5.65	25691	GH02216p OS=Drosophila melanogaster OX=7227 GN=vir-1 PE=1 SV=1
Q7JUP3	casp	26.55	14.39	5		1.00:5.65	78441	Caspar, isoform A OS=Drosophila melanogaster OX=7227 GN=casp PE=1 SV=1
X2JAF4	Fas2	20.31	10.51	7	Carbamidomethylation; Oxidation (M)	1.00:5.65	98410	Fasciclin 2, isoform G OS=Drosophila melanogaster OX=7227 GN=Fas2 PE=1 SV=1
Q9VSS1	pix	20.35	11.29	6	Oxidation (M)	1.00:5.67	69298	Pixie, isoform A OS=Drosophila melanogaster OX=7227 GN=pix PE=1 SV=1
O76137	TM4SF	19.11	7.34	2		1.00:5.68	32220	Tetraspanin OS=Drosophila melanogaster OX=7227 GN=TM4SF PE=2 SV=1
A0A0B4KFZ4	TM4SF	19.11	7.19	2		1.00:5.68	32916	Tetraspanin OS=Drosophila melanogaster OX=7227 GN=TM4SF PE=3 SV=1
H8F4T3	smp-30	34.19	23.20	5	Oxidation (M)	1.00:5.69	33737	MIP34848p1 OS=Drosophila melanogaster OX=7227 GN=smp-30 PE=1 SV=1
Q9VFG5	smp-30	34.19	23.43	5	Oxidation (M)	1.00:5.69	33377	RE17477p OS=Drosophila melanogaster OX=7227 GN=smp-30 PE=1 SV=1
Q7KLV9	Rpn6	21.30	28.20	10	Oxidation (M)	1.00:5.70	47263	26S proteasome non-ATPase regulatory subunit 11 OS=Drosophila melanogaster OX=7227 GN=Rpn6 PE=1 SV=1
O97477	Inos	41.04	26.73	11	Oxidation (M)	1.00:5.70	62249	Inositol-3-phosphate synthase OS=Drosophila melanogaster OX=7227 GN=Inos PE=1 SV=1
Q9V3K9	whd	24.73	8.57	6		1.00:5.72	89521	Carnitine O-palmitoyltransferase OS=Drosophila melanogaster OX=7227 GN=whd PE=1 SV=1
Q7JQH9	whd	24.73	8.59	6		1.00:5.72	89414	Carnitine O-palmitoyltransferase OS=Drosophila melanogaster OX=7227 GN=whd PE=1 SV=1
Q8IMG1	anon-WO0118547.745	14.25	22.53	7	Oxidation (M)	1.00:5.74	49324	Uncharacterized protein, isoform C OS=Drosophila melanogaster OX=7227 GN=anon-WO0118547.745 PE=1 SV=1
Q9V9U3	anon-WO0118547.398	14.25	21.47	7	Oxidation (M)	1.00:5.74	51587	LD45254p OS=Drosophila melanogaster OX=7227 GN=anon-WO0118547.398 PE=1 SV=1
Q9V405	Rpt3	17.87	48.91	14	Carbamidomethylation; Oxidation (M)	1.00:5.76	46999	26S proteasome regulatory complex subunit p48A OS=Drosophila melanogaster OX=7227 GN=Rpt3 PE=1 SV=1
A0A0B4LFL3	eEF1beta	38.45	63.51	11	Carbamidomethylation; Oxidation (M)	1.00:5.77	24247	Eukaryotic translation elongation factor 1 beta, isoform C OS=Drosophila melanogaster OX=7227 GN=eEF1beta PE=3 SV=1
Q9VYM7	Pripl4	28.68	5.81	2	Oxidation (M)	1.00:5.78	47702	Uncharacterized protein, isoform C OS=Drosophila melanogaster OX=7227 GN=Pripl4 PE=1 SV=2
Q9VKZ8	Usp14	18.69	25.68	10	Oxidation (M)	1.00:5.79	53707	Ubiquitin carboxyl-terminal hydrolase OS=Drosophila melanogaster OX=7227 GN=Usp14 PE=1 SV=1
Q9VIW5	Dmel\CG10237	50.10	19.44	6		1.00:5.80	37588	LD41874p OS=Drosophila melanogaster OX=7227 GN=Dmel\CG10237 PE=1 SV=2
Q8INW5	Dmel\CG10237	50.10	20.59	6		1.00:5.80	35735	MIP27352p OS=Drosophila melanogaster OX=7227 GN=Dmel\CG10237 PE=1 SV=1
Q9I7M3	Dmel\CG10237	50.10	20.93	6		1.00:5.80	35151	Uncharacterized protein, isoform A OS=Drosophila melanogaster OX=7227 GN=Dmel\CG10237 PE=1 SV=1
A0A0B4LHV8	atl	28.20	19.96	7	Oxidation (M)	1.00:5.81	60912	Atlastin, isoform C OS=Drosophila melanogaster OX=7227 GN=atl PE=3 SV=1
M9MSL3	Hsp110	31.42	36.12	22	Amidation; Carbamidomethylation; Oxidation (M)	1.00:5.85	91903	Hsc70Cb, isoform G OS=Drosophila melanogaster OX=7227 GN=Hsc70Cb PE=1 SV=1
Q9VUC1	Hsp110	31.42	37.56	22	Amidation; Carbamidomethylation; Oxidation (M)	1.00:5.85	88501	Hsc70Cb, isoform A OS=Drosophila melanogaster OX=7227 GN=Hsc70Cb PE=1 SV=1
Q9VJ86	bsf	18.59	32.93	33	Oxidation (M)	1.00:5.86	157264	Bicoid stability factor OS=Drosophila melanogaster OX=7227 GN=bsf PE=1 SV=2
Q9VL67	Dmel\CG4594	15.49	12.50	3	Oxidation (M)	1.00:5.86	30744	LD18769p OS=Drosophila melanogaster OX=7227 GN=Dmel\CG4594 PE=1 SV=1
Q9V595	Urod	31.85	35.11	7	Oxidation (M)	1.00:5.87	39988	Uroporphyrinogen decarboxylase OS=Drosophila melanogaster OX=7227 GN=Urod PE=3 SV=1
Q9VU75	Dmel\CG14109	19.94	16.05	3	Oxidation (M)	1.00:5.88	27233	RH45712p OS=Drosophila melanogaster OX=7227 GN=Dmel\CG14109 PE=1 SV=1
Q9VP52	Dmel\CG11309	30.52	16.09	4		1.00:5.88	39789	GH24315p OS=Drosophila melanogaster OX=7227 GN=Dmel\CG11309 PE=1 SV=1
Q9VP51	Dmel\CG11309	30.52	15.64	4		1.00:5.88	41040	LD40450p OS=Drosophila melanogaster OX=7227 GN=Dmel\CG11309 PE=1 SV=1
Q9NK57	anon-35F/36A	21.80	13.36	3		1.00:5.88	32363	NIF3-like protein 1 OS=Drosophila melanogaster OX=7227 GN=anon-35F/36A PE=1 SV=3
A0A0B4JD11	eEF1gamma	32.51	38.28	14		1.00:5.89	48968	Eukaryotic translation elongation factor 1 gamma, isoform C OS=Drosophila melanogaster OX=7227 GN=eEF1gamma PE=4 SV=1
Q9W4J4	Dmel\CG11444	17.21	14.42	2		1.00:5.89	22877	GM14292p OS=Drosophila melanogaster OX=7227 GN=Dmel\CG11444 PE=1 SV=1
P55824	faf	35.25	6.66	12		1.00:5.89	311143	Probable ubiquitin carboxyl-terminal hydrolase FAF OS=Drosophila melanogaster OX=7227 GN=faf PE=1 SV=2
A0A0B4K7S0	faf	35.25	6.67	12		1.00:5.89	310598	Ubiquitinyl hydrolase 1 OS=Drosophila melanogaster OX=7227 GN=faf PE=3 SV=1
X2JAX3	Ubc4	17.14	17.59	3		1.00:5.89	22510	E2 ubiquitin-conjugating enzyme OS=Drosophila melanogaster OX=7227 GN=Ubc4 PE=1 SV=1
A0A0B4K6W2	faf	35.25	6.70	12		1.00:5.89	309937	Ubiquitinyl hydrolase 1 OS=Drosophila melanogaster OX=7227 GN=faf PE=3 SV=1
P48591	RnrL	14.32	10.59	7	Oxidation (M)	1.00:5.92	91978	Ribonucleoside-diphosphate reductase large subunit OS=Drosophila melanogaster OX=7227 GN=RnrL PE=1 SV=2
S5WMX5	Ppt1	34.38	8.60	2		1.00:5.93	35780	Palmitoyl-protein hydrolase 1 OS=Drosophila melanogaster OX=7227 GN=Ppt1 PE=1 SV=1
X2JF40	Ahcy	18.10	28.01	9	Carbamidomethylation; Oxidation (M)	1.00:5.94	47366	Adenosylhomocysteinase, isoform C OS=Drosophila melanogaster OX=7227 GN=Ahcy PE=3 SV=1
M9NEJ8	nrm	26.89	6.56	6		1.00:5.95	122841	FI21256p1 OS=Drosophila melanogaster OX=7227 GN=nrm PE=2 SV=1
M9PGA2	nrm	26.89	3.90	6		1.00:5.95	207179	Neuromusculin, isoform I OS=Drosophila melanogaster OX=7227 GN=nrm PE=4 SV=1
M9NE05	nrm	26.89	3.28	6		1.00:5.95	244593	Neuromusculin, isoform E OS=Drosophila melanogaster OX=7227 GN=nrm PE=4 SV=1
Q9VNP2	nrm	26.89	6.62	6		1.00:5.95	121698	Neuromusculin, isoform A OS=Drosophila melanogaster OX=7227 GN=nrm PE=1 SV=4
Q9VT04	path	19.07	14.86	5	Oxidation (M)	1.00:5.97	52056	Proton-coupled amino acid transporter-like protein pathetic OS=Drosophila melanogaster OX=7227 GN=path PE=1 SV=1
Q9VEJ3	P5cr-2	20.89	12.82	3	Oxidation (M)	1.00:5.97	28100	Pyrroline-5-carboxylate reductase OS=Drosophila melanogaster OX=7227 GN=P5cr-2 PE=1 SV=1
Q8IN96	P5cr-2	20.89	20.11	3	Oxidation (M)	1.00:5.97	18002	Pyrroline-5-carboxylate reductase OS=Drosophila melanogaster OX=7227 GN=P5cr-2 PE=1 SV=1
A0A0B4KGC5	P5cr-2	20.89	13.89	3	Oxidation (M)	1.00:5.97	26255	Pyrroline-5-carboxylate reductase OS=Drosophila melanogaster OX=7227 GN=P5cr-2 PE=1 SV=1
Q9VN44	Karybeta3	21.62	31.13	23	Carbamidomethylation; Oxidation (M)	1.00:5.99	123561	FI07923p OS=Drosophila melanogaster OX=7227 GN=Karybeta3 PE=1 SV=1
A0A0B4KG47	cher	21.41	11.66	22	Oxidation (M)	1.00:6.00	278327	Cheerio, isoform P OS=Drosophila melanogaster OX=7227 GN=cher PE=1 SV=1
A0A0B4KHN1	cher	21.41	11.64	22	Oxidation (M)	1.00:6.00	278819	Cheerio, isoform O OS=Drosophila melanogaster OX=7227 GN=cher PE=1 SV=2
P36179	Pp2A-29B	18.51	33.16	13	Oxidation (M)	1.00:6.03	65424	Serine/threonine-protein phosphatase PP2A 65 kDa regulatory subunit OS=Drosophila melanogaster OX=7227 GN=Pp2A-29B PE=2 SV=4
Q9VD02	Dmel\CG7054	37.56	24.58	3		1.00:6.03	19822	GH14779p OS=Drosophila melanogaster OX=7227 GN=Dmel\CG7054 PE=1 SV=1
P26686	B52	42.89	10.90	4	Oxidation (M)	1.00:6.04	42813	Serine-arginine protein 55 OS=Drosophila melanogaster OX=7227 GN=B52 PE=1 SV=4
A0A0C4DHG5	B52	42.89	11.55	4	Oxidation (M)	1.00:6.04	40381	B52, isoform O OS=Drosophila melanogaster OX=7227 GN=B52 PE=3 SV=1
Q8I725	Dmel\CG1236	21.99	31.99	8	Carbamidomethylation	1.00:6.05	38375	Uncharacterized protein OS=Drosophila melanogaster OX=7227 GN=Dmel\CG1236 PE=1 SV=2
Q0KI96	ps	18.06	16.36	6	Oxidation (M)	1.00:6.06	57256	Pasilla, isoform K OS=Drosophila melanogaster OX=7227 GN=ps PE=1 SV=1
Q9VVU2	RpL26	30.44	20.81	3		1.00:6.07	17281	GEO07453p1 OS=Drosophila melanogaster OX=7227 GN=RpL26 PE=1 SV=1
Q9W2J5	Dmel\CG44245	29.01	47.02	14		1.00:6.08	49216	Uncharacterized protein, isoform A OS=Drosophila melanogaster OX=7227 GN=Dmel\CG44245 PE=1 SV=3
O61722	PRL-1	28.56	19.89	2		1.00:6.10	19973	PRL-1 phosphatase, isoform A OS=Drosophila melanogaster OX=7227 GN=PRL-1 PE=1 SV=2
Q8SXP0	Lpin	19.02	2.39	2		1.00:6.16	120908	Phosphatidate phosphatase OS=Drosophila melanogaster OX=7227 GN=Lpin PE=1 SV=1
E5DK16	Lpin	19.02	2.70	2		1.00:6.16	106626	Lipin isoform J OS=Drosophila melanogaster OX=7227 GN=Lpin PE=1 SV=1
A0A0B4JD00	Lpin	19.02	2.51	2		1.00:6.16	114694	Phosphatidate phosphatase OS=Drosophila melanogaster OX=7227 GN=Lpin PE=1 SV=1
A0A0B4JCS1	Lpin	19.02	2.56	2		1.00:6.16	112697	Lipin, isoform G OS=Drosophila melanogaster OX=7227 GN=Lpin PE=1 SV=1
A0A0B4JD31	Lpin	19.02	2.62	2		1.00:6.16	109979	Lipin, isoform L OS=Drosophila melanogaster OX=7227 GN=Lpin PE=1 SV=1
X2JAB9	Vinc	30.79	29.86	22	Carbamidomethylation; Oxidation (M)	1.00:6.17	106302	Vinculin OS=Drosophila melanogaster OX=7227 GN=Vinc PE=1 SV=1
Q9W0Y1	Tina-1	16.99	24.55	4	Oxidation (M)	1.00:6.17	19056	Troponin C-akin-1 protein OS=Drosophila melanogaster OX=7227 GN=Tina-1 PE=2 SV=1
Q9VMR6	Acsf2	21.96	9.61	4		1.00:6.18	65202	MIP06029p OS=Drosophila melanogaster OX=7227 GN=Dmel\CG12512 PE=1 SV=1
Q86PD3	CG30022	31.28	22.22	5	Oxidation (M)	1.00:6.18	31402	RE56416p OS=Drosophila melanogaster OX=7227 GN=CG30022;CG30023 PE=1 SV=1
Q7KV69	kst	22.85	14.81	44	Carbamidomethylation; Oxidation (M)	1.00:6.22	474048	Karst, isoform B OS=Drosophila melanogaster OX=7227 GN=kst PE=1 SV=1
A8JNJ6	kst	22.85	14.07	44	Carbamidomethylation; Oxidation (M)	1.00:6.22	497554	Karst, isoform E OS=Drosophila melanogaster OX=7227 GN=kst PE=1 SV=2
Q9VZQ3	kst	22.85	14.89	44	Carbamidomethylation; Oxidation (M)	1.00:6.22	471640	Karst, isoform A OS=Drosophila melanogaster OX=7227 GN=kst PE=1 SV=1
M9PBL6	kst	22.85	14.12	44	Carbamidomethylation; Oxidation (M)	1.00:6.22	495964	Karst, isoform G OS=Drosophila melanogaster OX=7227 GN=kst PE=1 SV=1
Q7KV70	kst	22.85	14.50	44	Carbamidomethylation; Oxidation (M)	1.00:6.22	483686	Karst, isoform C OS=Drosophila melanogaster OX=7227 GN=kst PE=1 SV=1
Q9W440	CG4666	17.13	18.13	3		1.00:6.25	22956	Protein THEM6 OS=Drosophila melanogaster OX=7227 GN=CG4666 PE=2 SV=1
Q9V4C7	PMCA	19.25	2.24	2		1.00:6.26	132943	Calcium-transporting ATPase OS=Drosophila melanogaster OX=7227 GN=PMCA PE=1 SV=5
E6EK15	PMCA	19.25	2.26	2		1.00:6.26	131560	Calcium-transporting ATPase OS=Drosophila melanogaster OX=7227 GN=PMCA PE=1 SV=1
Q8SX57	CG11005	38.58	21.79	4	Oxidation (M)	1.00:6.27	26933	LD44221p OS=Drosophila melanogaster OX=7227 GN=CG11005 PE=1 SV=1
O18413	Rpt6	37.69	33.09	12	Oxidation (M)	1.00:6.27	45857	26S proteasome regulatory subunit 8 OS=Drosophila melanogaster OX=7227 GN=Rpt6 PE=1 SV=2
M9PIS3	Pgd	22.48	39.29	11	Oxidation (M)	1.00:6.28	52491	6-phosphogluconate dehydrogenase, decarboxylating OS=Drosophila melanogaster OX=7227 GN=Pgd PE=3 SV=1
P12646	Zw	29.16	27.10	10	Oxidation (M)	1.00:6.29	60431	Glucose-6-phosphate 1-dehydrogenase OS=Drosophila melanogaster OX=7227 GN=Zw PE=1 SV=2
Q9VAL7	Cnx99A	24.45	13.39	8	Oxidation (M)	1.00:6.30	68019	Calnexin 99A, isoform A OS=Drosophila melanogaster OX=7227 GN=Cnx99A PE=1 SV=2
Q9VXZ0	ND-B18	33.56	18.80	2	Oxidation (M)	1.00:6.32	13882	NADH dehydrogenase [ubiquinone] 1 beta subcomplex subunit 7 OS=Drosophila melanogaster OX=7227 GN=ND-B18 PE=1 SV=1
Q9VL89	und	18.38	13.17	4	Oxidation (M)	1.00:6.32	49804	Methionine aminopeptidase 2 OS=Drosophila melanogaster OX=7227 GN=und PE=1 SV=1
Q9VRU1	Dmel\CG10467	29.80	19.78	5		1.00:6.35	39627	Aldose 1-epimerase OS=Drosophila melanogaster OX=7227 GN=Dmel\CG10467 PE=1 SV=1
A0A0B4LES3	Dmel\CG3107	23.95	10.25	10	Oxidation (M)	1.00:6.38	119324	Presequence protease, mitochondrial OS=Drosophila melanogaster OX=7227 GN=Dmel\CG3107 PE=3 SV=1
A1ZA22	eIF2Bgamma	17.57	7.03	3		1.00:6.38	50671	Eukaryotic translation initiation factor 2B subunit gamma OS=Drosophila melanogaster OX=7227 GN=eIF2Bgamma PE=1 SV=1
Q0KI98	TrpRS	19.14	13.72	5	Oxidation (M)	1.00:6.39	47971	Tryptophanyl-tRNA synthetase OS=Drosophila melanogaster OX=7227 GN=TrpRS PE=1 SV=1
A9UN61	Dmel\CG13114	21.89	14.32	3		1.00:6.41	45934	IP19013p OS=Drosophila melanogaster OX=7227 GN=Dmel\CG13114 PE=2 SV=1
Q9VYL5	Dmel\CG1824	18.52	9.33	4		1.00:6.49	83581	GH19726p OS=Drosophila melanogaster OX=7227 GN=Dmel\CG1824 PE=1 SV=1
Q7KUC2	Pdxk	18.56	49.34	10	Oxidation (M)	1.00:6.50	33428	Pyridoxal kinase OS=Drosophila melanogaster OX=7227 GN=Pdxk PE=1 SV=1
Q9VTU8	CAH2	22.18	9.85	3		1.00:6.51	37678	Carbonic anhydrase 2, isoform A OS=Drosophila melanogaster OX=7227 GN=CAH2 PE=2 SV=1
P35421	Pfas	27.08	12.41	13	Carbamidomethylation; Oxidation (M)	1.00:6.54	148085	Phosphoribosylformylglycinamidine synthase OS=Drosophila melanogaster OX=7227 GN=Pfas PE=1 SV=2
M9PGA7	Actn	20.45	59.87	46	Carbamidomethylation; Oxidation (M)	1.00:6.54	106373	Alpha actinin, isoform G OS=Drosophila melanogaster OX=7227 GN=Actn PE=1 SV=1
Q53YH3	Calr	29.76	39.90	11	Carbamidomethylation	1.00:6.55	46808	Calreticulin OS=Drosophila melanogaster OX=7227 GN=Calr PE=1 SV=1
A0A0B4LF57	Cam	31.44	44.30	5	Oxidation (M)	1.00:6.55	16811	Calmodulin OS=Drosophila melanogaster OX=7227 GN=Cam PE=1 SV=1
X2J8B3	b	28.70	15.18	7	Oxidation (M)	1.00:6.57	58477	Black, isoform C OS=Drosophila melanogaster OX=7227 GN=b PE=1 SV=1
X2JGP4	Pdi	34.44	55.04	22	Oxidation (M)	1.00:6.57	55781	Protein disulfide-isomerase OS=Drosophila melanogaster OX=7227 GN=Pdi PE=3 SV=1
Q24062	b	28.70	13.57	7	Oxidation (M)	1.00:6.57	64796	Black, isoform A OS=Drosophila melanogaster OX=7227 GN=b PE=1 SV=1
Q9TVM2	emb	23.83	13.17	11	Oxidation (M)	1.00:6.59	122799	Exportin-1 OS=Drosophila melanogaster OX=7227 GN=emb PE=1 SV=1
Q7JWD6	EloC	34.90	29.06	2	Carbamidomethylation; Oxidation (M)	1.00:6.61	13119	Elongin-C OS=Drosophila melanogaster OX=7227 GN=EloC PE=1 SV=1
P25007	Cyp1	34.58	33.04	6	Carbamidomethylation; Oxidation (M)	1.00:6.61	24666	Peptidyl-prolyl cis-trans isomerase OS=Drosophila melanogaster OX=7227 GN=Cyp1 PE=1 SV=2
Q9V3S9	bgm	20.72	19.37	9	Oxidation (M)	1.00:6.64	73611	Very long-chain-fatty-acid--CoA ligase bubblegum OS=Drosophila melanogaster OX=7227 GN=bgm PE=1 SV=1
Q9VXE7	Dmel\CG9784	17.74	11.42	3		1.00:6.65	58973	SD21513p OS=Drosophila melanogaster OX=7227 GN=Dmel\CG9784 PE=1 SV=1
M9PHS8	Dmel\CG9784	17.74	11.18	3		1.00:6.65	60191	Uncharacterized protein, isoform C OS=Drosophila melanogaster OX=7227 GN=Dmel\CG9784 PE=1 SV=1
Q9VKK1	Ge-1	45.51	1.40	2		1.00:6.66	149250	Enhancer of mRNA-decapping protein 4 homolog OS=Drosophila melanogaster OX=7227 GN=Ge-1 PE=1 SV=2
A1ZB68	GstE3	19.18	46.82	8		1.00:6.67	24948	FI01423p OS=Drosophila melanogaster OX=7227 GN=GstE3 PE=1 SV=1
A0A0B4LGS4	Vha26	43.82	58.85	14	Oxidation (M)	1.00:6.67	26082	Vacuolar H[+]-ATPase 26kD subunit, isoform C OS=Drosophila melanogaster OX=7227 GN=Vha26 PE=3 SV=1
Q9VZX9	AhcyL1	47.80	12.09	5	Oxidation (M)	1.00:6.69	56978	Adenosylhomocysteinase-like 1 OS=Drosophila melanogaster OX=7227 GN=AhcyL1 PE=1 SV=1
Q9W3Y3	Dmel\CG3226	14.87	33.91	6	Oxidation (M)	1.00:6.71	25783	Calcyclin-binding protein OS=Drosophila melanogaster OX=7227 GN=Dmel\CG3226 PE=1 SV=1
Q9W2E8	ND-B12	15.85	31.82	3		1.00:6.73	12091	Complex I-B12 OS=Drosophila melanogaster OX=7227 GN=ND-B12 PE=2 SV=1
Q9VCD9	Dmel\CG6000	23.58	40.91	4		1.00:6.79	17400	Uncharacterized protein, isoform C OS=Drosophila melanogaster OX=7227 GN=BcDNA:RE30346 PE=1 SV=3
Q9VKB0	ThrRS	33.43	25.44	16	Carbamidomethylation; Oxidation (M)	1.00:6.81	85978	Threonyl-tRNA synthetase OS=Drosophila melanogaster OX=7227 GN=ThrRS PE=1 SV=2
Q8IP94	ThrRS	33.43	27.54	16	Carbamidomethylation; Oxidation (M)	1.00:6.81	79345	Threonyl-tRNA synthetase OS=Drosophila melanogaster OX=7227 GN=ThrRS PE=1 SV=1
O76511	Ts	43.75	8.41	2	Oxidation (M)	1.00:6.82	36657	Thymidylate synthase OS=Drosophila melanogaster OX=7227 GN=Ts PE=1 SV=2
Q9VL10	Mulk	40.75	6.37	3	Oxidation (M)	1.00:6.85	45715	AT10584p OS=Drosophila melanogaster OX=7227 GN=Mulk PE=1 SV=2
P41375	eIF2beta	21.18	16.03	4		1.00:6.85	35218	Eukaryotic translation initiation factor 2 subunit 2 OS=Drosophila melanogaster OX=7227 GN=eIF2beta PE=1 SV=1
Q0E940	eIF3b	25.35	22.32	9	Oxidation (M)	1.00:6.86	80441	Eukaryotic translation initiation factor 3 subunit B OS=Drosophila melanogaster OX=7227 GN=eIF3b PE=1 SV=1
Q9VB46	Hmu	19.79	18.65	7	Carbamidomethylation; Oxidation (M)	1.00:6.86	63416	Adipocyte plasma membrane-associated protein OS=Drosophila melanogaster OX=7227 GN=Hmu PE=1 SV=1
P15278	Fas3	37.04	4.72	2		1.00:6.87	55884	Fasciclin-3 OS=Drosophila melanogaster OX=7227 GN=Fas3 PE=1 SV=1
X2JAT7	Fas3	37.04	4.31	2		1.00:6.87	60658	Fasciclin 3, isoform G OS=Drosophila melanogaster OX=7227 GN=Fas3 PE=4 SV=1
Q8INX7	Fas3	37.04	5.05	2		1.00:6.87	51742	Fasciclin 3, isoform C OS=Drosophila melanogaster OX=7227 GN=Fas3 PE=4 SV=2
A8DZ14	Fas3	37.04	4.16	2		1.00:6.87	63355	FI17828p1 OS=Drosophila melanogaster OX=7227 GN=Fas3 PE=2 SV=1
O44386	scb	32.41	2.60	3		1.00:6.87	124545	Integrin alpha-PS3 OS=Drosophila melanogaster OX=7227 GN=scb PE=1 SV=2
X2J6N7	Fas3	37.04	5.99	2		1.00:6.87	44182	Fasciclin 3, isoform F OS=Drosophila melanogaster OX=7227 GN=Fas3 PE=4 SV=1
Q9VZ71	Dmel\CG15211	17.29	9.04	2		1.00:6.90	18910	RE01453p OS=Drosophila melanogaster OX=7227 GN=Dmel\CG15211 PE=2 SV=1
Q9VNF3	Dmel\CG12171	31.25	22.96	5	Carbamidomethylation	1.00:6.90	26918	RE01652p OS=Drosophila melanogaster OX=7227 GN=Dmel\CG12171 PE=1 SV=1
Q7KN90	CysRS	19.34	17.68	10		1.00:6.92	84258	Cysteine--tRNA ligase, cytoplasmic OS=Drosophila melanogaster OX=7227 GN=CysRS PE=1 SV=1
M9PFS0	mTor	19.44	1.82	3		1.00:6.92	281162	Non-specific serine/threonine protein kinase OS=Drosophila melanogaster OX=7227 GN=Tor PE=1 SV=1
Q9VK45	mTor	19.44	1.82	3		1.00:6.92	281033	Serine/threonine-protein kinase Tor OS=Drosophila melanogaster OX=7227 GN=Tor PE=1 SV=1
Q9VPY7	Dmel\CG5126	18.31	15.82	7		1.00:6.93	52708	LD42035p OS=Drosophila melanogaster OX=7227 GN=Dmel\CG5126 PE=1 SV=1
X2JCI6	TpnC73F	39.08	31.61	4	Carbamidomethylation; Oxidation (M)	1.00:6.95	17696	Troponin C at 73F, isoform C OS=Drosophila melanogaster OX=7227 GN=TpnC73F PE=4 SV=1
Q9W127	Dmel\CG3663	30.95	24.04	4	Oxidation (M)	1.00:6.95	23281	GH17932p OS=Drosophila melanogaster OX=7227 GN=Dmel\CG3663 PE=1 SV=1
P06605	alphaTub84D	47.92	22.22	7	Carbamidomethylation; Oxidation (M)	1.00:6.97	49890	Tubulin alpha-3 chain OS=Drosophila melanogaster OX=7227 GN=alphaTub84D PE=2 SV=1
Q9VM12	Dmel\CG5958	26.23	26.53	7	Oxidation (M)	1.00:6.97	33936	MIP26555p1 OS=Drosophila melanogaster OX=7227 GN=Dmel\CG5958 PE=1 SV=1
P06603	alphaTub84B	47.92	22.22	7	Carbamidomethylation; Oxidation (M)	1.00:6.97	49908	Tubulin alpha-1 chain OS=Drosophila melanogaster OX=7227 GN=alphaTub84B PE=1 SV=1
Q9VBS7	Dmel\CG10550	26.56	15.06	6		1.00:6.98	49134	Uncharacterized protein, isoform B OS=Drosophila melanogaster OX=7227 GN=Dmel\CG10550 PE=1 SV=1
E2QCY2	ACSL1	33.64	7.80	4	Oxidation (M)	1.00:6.99	73033	FI16836p1 OS=Drosophila melanogaster OX=7227 GN=ACSL1 PE=1 SV=1
M9PCX4	ACSL1	33.64	7.66	4	Oxidation (M)	1.00:6.99	74618	Uncharacterized protein, isoform E OS=Drosophila melanogaster OX=7227 GN=ACSL1 PE=1 SV=1
A1Z9A8	CG4679	26.17	15.34	9	Oxidation (M)	1.00:6.99	74207	Protein PTCD3 homolog, mitochondrial OS=Drosophila melanogaster OX=7227 GN=CG4679 PE=2 SV=1
Q9VLS9	CG12375	26.96	21.58	3		1.00:7.03	32733	Beta-lactamase-like protein 2 homolog OS=Drosophila melanogaster OX=7227 GN=CG12375 PE=2 SV=1
Q6NL44	Dmel\CG33722	45.18	17.57	5		1.00:7.03	53623	GH28815p OS=Drosophila melanogaster OX=7227 GN=Dmel\CG33722 PE=1 SV=1
L0MPS3	apolpp	13.23	40.47	104	Carbamidomethylation; Oxidation (M)	1.00:7.06	372677	Apolipophorin, isoform B OS=Drosophila melanogaster OX=7227 GN=apolpp PE=1 SV=1
Q3YMU0	ERp60	49.18	38.45	14	Amidation; Oxidation (M)	1.00:7.06	55371	Protein disulfide-isomerase (Fragment) OS=Drosophila melanogaster OX=7227 GN=ERp60 PE=1 SV=1
Q9VRR3	CG10727	30.70	28.63	5		1.00:7.07	28087	Uncharacterized protein, isoform A OS=Drosophila melanogaster OX=7227 GN=CG10727 PE=1 SV=2
Q9VEJ0	Prx3	31.54	33.33	5	Carbamidomethylation	1.00:7.07	26379	Peroxiredoxin 3 OS=Drosophila melanogaster OX=7227 GN=Prx3 PE=1 SV=2
Q9W3G0	PIG-T	21.64	5.37	3		1.00:7.13	71241	Phosphatidylinositol glycan anchor biosynthesis class T OS=Drosophila melanogaster OX=7227 GN=PIG-T PE=2 SV=1
O97479	Sodh1	25.72	10.83	3	Oxidation (M)	1.00:7.14	38659	FI05212p OS=Drosophila melanogaster OX=7227 GN=Sodh-1 PE=1 SV=1
Q94883	Dref	29.14	5.92	3		1.00:7.15	80727	DNA replication-related element factor, isoform A OS=Drosophila melanogaster OX=7227 GN=Dref PE=1 SV=2
Q9VWD0	parvin	36.35	26.70	7	Oxidation (M)	1.00:7.15	41863	GH23568p OS=Drosophila melanogaster OX=7227 GN=parvin PE=1 SV=2
Q9V431	cass	35.07	7.28	3	Oxidation (M)	1.00:7.16	59930	Apoptosis inhibitor 5 homolog OS=Drosophila melanogaster OX=7227 GN=cass PE=2 SV=1
Q9VLN6	Dme_CG7627	16.46	1.85	2		1.00:7.18	152316	FI20146p1 OS=Drosophila melanogaster OX=7227 GN=Dme_CG7627 PE=1 SV=2
Q9VWI2	Naa15-16	20.11	19.33	12	Oxidation (M)	1.00:7.20	103092	N(Alpha)-acetyltransferase 15/16, isoform A OS=Drosophila melanogaster OX=7227 GN=Naa15-16 PE=1 SV=1
Q9VUQ5	AGO2	24.80	3.13	3	Oxidation (M)	1.00:7.21	136850	Protein argonaute-2 OS=Drosophila melanogaster OX=7227 GN=AGO2 PE=1 SV=3
P80455	RpS12	16.66	26.62	3	Carbamidomethylation	1.00:7.22	15169	40S ribosomal protein S12 OS=Drosophila melanogaster OX=7227 GN=RpS12 PE=1 SV=2
A0A0B4LFM0	Cbp53E	31.73	55.81	13	Oxidation (M)	1.00:7.23	35717	Calbindin 53E, isoform B OS=Drosophila melanogaster OX=7227 GN=Cbp53E PE=4 SV=1
Q9VMQ5	Coq6	20.14	5.03	2		1.00:7.24	51994	Ubiquinone biosynthesis monooxygenase COQ6, mitochondrial OS=Drosophila melanogaster OX=7227 GN=Coq6 PE=2 SV=1
Q9VJZ6	Grx3	36.69	69.44	11	Oxidation (M)	1.00:7.25	23631	LD40224p OS=Drosophila melanogaster OX=7227 GN=Grx4 PE=1 SV=1
Q9W2D9	eIF3k	36.75	47.30	8	Oxidation (M)	1.00:7.28	25666	Eukaryotic translation initiation factor 3 subunit K OS=Drosophila melanogaster OX=7227 GN=eIF3k PE=2 SV=1
O62621	beta'COP	29.02	11.60	9	Carbamidomethylation; Oxidation (M)	1.00:7.30	102713	Coatomer subunit beta' OS=Drosophila melanogaster OX=7227 GN=beta'COP PE=2 SV=2
A0A0B4K6D2	cPges	29.32	35.33	6	Carbamidomethylation; Oxidation (M)	1.00:7.33	20753	p23, isoform B OS=Drosophila melanogaster OX=7227 GN=p23 PE=1 SV=1
A0A0B4KH28	Synd	35.72	5.86	2		1.00:7.35	56038	Syndapin, isoform C OS=Drosophila melanogaster OX=7227 GN=Synd PE=1 SV=1
Q9VDI1	Synd	35.72	5.87	2		1.00:7.35	55910	LD46328p OS=Drosophila melanogaster OX=7227 GN=Synd PE=1 SV=2
Q9W095	Gk2	17.36	8.68	3		1.00:7.39	64588	Glycerol kinase OS=Drosophila melanogaster OX=7227 GN=Gk2 PE=2 SV=2
Q7KN94	wal	43.24	57.88	11	Oxidation (M)	1.00:7.42	34181	Electron transfer flavoprotein subunit alpha OS=Drosophila melanogaster OX=7227 GN=wal PE=1 SV=1
D5A7M1	EbpIII	35.14	23.02	3		1.00:7.42	14540	Ejaculatory bulb protein III, isoform B OS=Drosophila melanogaster OX=7227 GN=EbpIII PE=1 SV=1
Q9VJ68	Dmel\CG31751	15.63	10.79	3	Carbamidomethylation	1.00:7.43	47485	FI20105p1 OS=Drosophila melanogaster OX=7227 GN=Dmel\CG31751 PE=1 SV=2
O76927	RpS21	27.63	44.58	3	Carbamidomethylation; Oxidation (M)	1.00:7.43	9167	40S ribosomal protein S21 OS=Drosophila melanogaster OX=7227 GN=RpS21 PE=1 SV=1
Q95TU9	tacc	15.47	1.68	2		1.00:7.45	145581	LD15470p OS=Drosophila melanogaster OX=7227 GN=tacc PE=1 SV=1
A0A0B4KFK1	tacc	15.47	1.67	2		1.00:7.45	147130	Transforming acidic coiled-coil protein, isoform M OS=Drosophila melanogaster OX=7227 GN=tacc PE=1 SV=1
Q86BB5	tacc	15.47	1.70	2		1.00:7.45	143966	Transforming acidic coiled-coil protein, isoform D OS=Drosophila melanogaster OX=7227 GN=tacc PE=1 SV=1
A0A0B4JD97	tacc	15.47	1.66	2		1.00:7.45	147156	Transforming acidic coiled-coil protein, isoform K OS=Drosophila melanogaster OX=7227 GN=tacc PE=1 SV=1
A0A0B4K6I7	tacc	15.47	1.80	2		1.00:7.45	136515	Transforming acidic coiled-coil protein, isoform L OS=Drosophila melanogaster OX=7227 GN=tacc PE=1 SV=1
Q8IPN1	tacc	15.47	1.79	2		1.00:7.45	136561	Transforming acidic coiled-coil protein, isoform A OS=Drosophila melanogaster OX=7227 GN=tacc PE=1 SV=1
A0A0B4JCV4	tacc	15.47	1.81	2		1.00:7.45	135114	Transforming acidic coiled-coil protein, isoform J OS=Drosophila melanogaster OX=7227 GN=tacc PE=1 SV=1
Q9VN51	tacc	15.47	1.79	2		1.00:7.45	136689	LD14115p OS=Drosophila melanogaster OX=7227 GN=tacc PE=1 SV=3
Q53ZT0	DnaJ-1	23.72	22.16	5		1.00:7.46	37028	DNAJ-1 OS=Drosophila melanogaster OX=7227 GN=DnaJ-1 PE=1 SV=1
A1ZA83	EMC7	18.90	17.14	3	Oxidation (M)	1.00:7.47	27795	ER membrane protein complex subunit 7 OS=Drosophila melanogaster OX=7227 GN=EMC7 PE=1 SV=1
Q9VAS1	Nepl19	25.88	9.09	4		1.00:7.50	77435	Neprilysin-like 19 OS=Drosophila melanogaster OX=7227 GN=Nepl19 PE=3 SV=1
P19889	RpLP0	27.33	32.49	9	Carbamidomethylation; Oxidation (M)	1.00:7.51	34202	60S acidic ribosomal protein P0 OS=Drosophila melanogaster OX=7227 GN=RpLP0 PE=1 SV=1
P81641	Amy-d	16.92	11.54	4	Oxidation (M)	1.00:7.54	53795	Alpha-amylase B OS=Drosophila melanogaster OX=7227 GN=Amy-d PE=3 SV=3
A0A0B4LGS0	Amy-p	16.92	11.54	4	Oxidation (M)	1.00:7.54	53821	Alpha-amylase OS=Drosophila melanogaster OX=7227 GN=Amy-p PE=3 SV=1
Q9VVL8	TrpRS-m	13.64	5.86	2		1.00:7.54	72798	Tryptophanyl-tRNA synthetase OS=Drosophila melanogaster OX=7227 GN=TrpRS-m PE=1 SV=1
Q7JR58	Echs1	26.61	37.63	9	Oxidation (M)	1.00:7.54	31582	Enoyl-CoA hydratase, short chain 1, isoform A OS=Drosophila melanogaster OX=7227 GN=Echs1 PE=1 SV=1
P08144	Amy-p	16.92	11.54	4	Oxidation (M)	1.00:7.54	53746	Alpha-amylase A OS=Drosophila melanogaster OX=7227 GN=Amy-p PE=2 SV=1
A1ZBJ2	Acadvl	38.11	49.44	20	Oxidation (M)	1.00:7.57	68368	Uncharacterized protein, isoform B OS=Drosophila melanogaster OX=7227 GN=cg7461 PE=1 SV=2
Q9VKM7	Tmem214	23.80	12.85	7		1.00:7.57	75681	AT01533p OS=Drosophila melanogaster OX=7227 GN=CG6089 PE=1 SV=2
M9PEY6	Rat1	19.17	4.52	3		1.00:7.59	103960	5'-3' exoribonuclease OS=Drosophila melanogaster OX=7227 GN=Rat1 PE=1 SV=1
Q95U54	Mms19	18.97	8.97	6	Oxidation (M)	1.00:7.60	107048	MMS19 nucleotide excision repair protein OS=Drosophila melanogaster OX=7227 GN=Mms19 PE=1 SV=1
Q9Y162	Vps4	23.15	23.30	9	Oxidation (M)	1.00:7.62	49596	Vesicle-fusing ATPase OS=Drosophila melanogaster OX=7227 GN=Vps4 PE=1 SV=1
Q9V3I1	dUTPase	20.61	39.89	6	Carbamidomethylation; Oxidation (M)	1.00:7.62	19959	Deoxyuridine 5'-triphosphate nucleotidohydrolase OS=Drosophila melanogaster OX=7227 GN=dUTPase PE=1 SV=1
Q8IPB1	dUTPase	20.61	43.10	6	Carbamidomethylation; Oxidation (M)	1.00:7.62	18485	Deoxyuridine 5'-triphosphate nucleotidohydrolase OS=Drosophila melanogaster OX=7227 GN=dUTPase PE=1 SV=1
Q9V9X4	CG11334	25.47	33.52	10	Oxidation (M)	1.00:7.64	39108	Methylthioribose-1-phosphate isomerase OS=Drosophila melanogaster OX=7227 GN=CG11334 PE=2 SV=1
Q7KVF6	l(2)SH0542	18.11	12.56	2		1.00:7.65	24805	IP20706p OS=Drosophila melanogaster OX=7227 GN=l(2)SH0542 PE=2 SV=2
Q9V677	CG8858	17.92	9.10	14	Oxidation (M)	1.00:7.65	212087	Proteasome-associated protein ECM29 homolog OS=Drosophila melanogaster OX=7227 GN=CG8858 PE=1 SV=1
Q9VWH7	Pfrx	41.47	13.27	7	Oxidation (M)	1.00:7.66	79161	6-phosphofructo-2-kinase OS=Drosophila melanogaster OX=7227 GN=Pfrx PE=1 SV=2
Q0KHQ6	Pfrx	41.47	17.72	7	Oxidation (M)	1.00:7.66	60804	6-phosphofructo-2-kinase OS=Drosophila melanogaster OX=7227 GN=Pfrx PE=1 SV=1
X2JED9	Pfrx	41.47	13.29	7	Oxidation (M)	1.00:7.66	79090	6-phosphofructo-2-kinase OS=Drosophila melanogaster OX=7227 GN=Pfrx PE=1 SV=1
Q9VNC1	mRpL44	22.67	13.08	2		1.00:7.69	36251	Mitochondrial ribosomal protein L44 OS=Drosophila melanogaster OX=7227 GN=mRpL44 PE=1 SV=1
Q9VAM6	Cisd2	26.90	34.59	3	Oxidation (M)	1.00:7.70	14633	CDGSH iron-sulfur domain-containing protein 2 homolog OS=Drosophila melanogaster OX=7227 GN=Cisd2 PE=2 SV=1
Q9W374	su(r)	29.36	12.80	10		1.00:7.73	111226	Dihydropyrimidine dehydrogenase [NADP(+)] OS=Drosophila melanogaster OX=7227 GN=su(r) PE=1 SV=2
Q8IQQ0	Ogdh	18.34	2.85	2	Oxidation (M)	1.00:7.79	113625	Neural conserved at 73EF, isoform F OS=Drosophila melanogaster OX=7227 GN=Nc73EF PE=1 SV=1
C0HK92	CG45076	34.09	16.32	7		1.00:7.79	68642	Uncharacterized protein CG45076 OS=Drosophila melanogaster OX=7227 GN=CG45076 PE=1 SV=1
Q9W5W8	Dmel\CG9577	17.79	36.86	9	Carbamidomethylation; Oxidation (M)	1.00:7.80	33818	RE22677p OS=Drosophila melanogaster OX=7227 GN=Dmel\CG9577 PE=1 SV=2
Q9VRP4	Ppat-Dpck	47.85	9.85	4		1.00:7.82	57641	Bifunctional phosphopantetheine adenylyltransferase - Dephospho-CoA kinase OS=Drosophila melanogaster OX=7227 GN=Ppat-Dpck PE=1 SV=2
Q86BS3	Chro	28.27	4.21	3		1.00:7.82	101053	Chromator, isoform A OS=Drosophila melanogaster OX=7227 GN=Chro PE=1 SV=1
X2JFD6	Mfe2	19.47	31.61	14		1.00:7.83	64073	Peroxisomal multifunctional enzyme type 2, isoform B OS=Drosophila melanogaster OX=7227 GN=Mfe2 PE=3 SV=1
O77430	SkpA	13.43	30.86	4		1.00:7.83	18597	GEO01111p1 OS=Drosophila melanogaster OX=7227 GN=SkpA PE=1 SV=1
M9PBN7	cpb	28.66	26.45	5	Carbamidomethylation	1.00:7.83	31363	F-actin-capping protein subunit beta OS=Drosophila melanogaster OX=7227 GN=cpb PE=3 SV=1
A8DZ06	stol	26.02	5.32	4		1.00:7.84	142489	Uncharacterized protein, isoform J OS=Drosophila melanogaster OX=7227 GN=Dmel\CG4587 PE=1 SV=2
X2J9Z3	stol	26.02	5.27	4		1.00:7.84	143707	Uncharacterized protein, isoform H OS=Drosophila melanogaster OX=7227 GN=Dmel\CG4587 PE=1 SV=1
P02828	Hsp83	38.70	51.46	30	Carbamidomethylation; Oxidation (M)	1.00:7.84	81865	Heat shock protein 83 OS=Drosophila melanogaster OX=7227 GN=Hsp83 PE=1 SV=1
Q9VXR5	Dmel\CG9281	31.58	9.82	5	Oxidation (M)	1.00:7.86	69502	LD02975p OS=Drosophila melanogaster OX=7227 GN=Dmel\CG9281 PE=1 SV=1
P05990	r	21.18	7.91	15	Carbamidomethylation; Oxidation (M)	1.00:7.88	246672	CAD protein OS=Drosophila melanogaster OX=7227 GN=r PE=1 SV=3
M9PG62	Rpn3	42.27	23.68	9	Oxidation (M)	1.00:7.89	56004	Regulatory particle non-ATPase 3, isoform B OS=Drosophila melanogaster OX=7227 GN=Rpn3 PE=1 SV=1
Q27331	Vha68-2	49.77	36.48	18	Oxidation (M)	1.00:7.90	68302	V-type proton ATPase catalytic subunit A isoform 2 OS=Drosophila melanogaster OX=7227 GN=Vha68-2 PE=1 SV=2
Q9VD00	Dmel\CG5377	43.24	16.91	4		1.00:7.94	31703	FI07666p OS=Drosophila melanogaster OX=7227 GN=Dmel\CG5377 PE=1 SV=1
Q7K2E1	Dmel\CG8839	13.73	18.34	6	Carbamidomethylation; Oxidation (M)	1.00:7.95	58264	LD05247p OS=Drosophila melanogaster OX=7227 GN=Dmel\CG8839 PE=1 SV=1
Q9VJZ4	ND-B22	17.88	45.14	7	Carbamidomethylation	1.00:7.95	17385	NADH dehydrogenase [ubiquinone] 1 beta subcomplex subunit 9 OS=Drosophila melanogaster OX=7227 GN=ND-B22 PE=1 SV=1
Q9VY91	Pdcd4	18.53	13.36	4	Oxidation (M)	1.00:8.03	56355	Programmed cell death protein 4 OS=Drosophila melanogaster OX=7227 GN=Pdcd4 PE=1 SV=2
Q9VG82	Cyp9f2	16.94	14.34	7		1.00:8.03	60279	Probable cytochrome P450 9f2 OS=Drosophila melanogaster OX=7227 GN=Cyp9f2 PE=2 SV=1
Q9VVH3	QIL1	14.63	27.05	2		1.00:8.04	13750	MICOS complex subunit MIC13 homolog QIL1 OS=Drosophila melanogaster OX=7227 GN=QIL1 PE=2 SV=1
Q9VLJ7	Sgp	16.79	8.80	3	Oxidation (M)	1.00:8.06	59475	Fatty acyl-CoA reductase OS=Drosophila melanogaster OX=7227 GN=Sgp PE=2 SV=2
P35415	Prm	21.43	35.49	30	Oxidation (M)	1.00:8.09	102338	Paramyosin, long form OS=Drosophila melanogaster OX=7227 GN=Prm PE=1 SV=1
M9ND37	eIF5B	15.20	3.97	3	Oxidation (M)	1.00:8.10	123306	Eukaryotic translation initiation factor 5B OS=Drosophila melanogaster OX=7227 GN=eIF5B PE=1 SV=1
Q9VZP5	eIF5B	15.20	3.85	3	Oxidation (M)	1.00:8.10	127203	Eukaryotic translation initiation factor 5B OS=Drosophila melanogaster OX=7227 GN=eIF5B PE=1 SV=2
Q9VJ59	Jwa	45.32	12.45	2	Oxidation (M)	1.00:8.11	27796	PRA1 family protein OS=Drosophila melanogaster OX=7227 GN=Jwa PE=1 SV=5
Q9W2J4	Ugt49B1	24.14	4.51	2	Oxidation (M)	1.00:8.12	60100	UDP-glucuronosyltransferase OS=Drosophila melanogaster OX=7227 GN=Ugt49B1 PE=1 SV=2
Q9W2M4	Dmel\CG10527	36.53	31.08	6		1.00:8.19	31556	Uncharacterized protein OS=Drosophila melanogaster OX=7227 GN=Dmel\CG10527 PE=1 SV=1
A1Z934	Dmel\CG8778	26.83	19.06	5	Oxidation (M)	1.00:8.21	31909	SD19268p OS=Drosophila melanogaster OX=7227 GN=Dmel\CG8778 PE=1 SV=1
A0A0C4FEI8	grsm	26.25	18.63	9	Carbamidomethylation; Oxidation (M)	1.00:8.22	71180	Granny smith, isoform F OS=Drosophila melanogaster OX=7227 GN=grsm PE=1 SV=1
Q9V3D8	grsm	26.25	21.86	9	Carbamidomethylation; Oxidation (M)	1.00:8.22	60170	GH27579p OS=Drosophila melanogaster OX=7227 GN=grsm PE=1 SV=1
Q9W1N4	wmd	25.08	11.28	2		1.00:8.26	36073	HL01517p OS=Drosophila melanogaster OX=7227 GN=wmd PE=1 SV=1
A1Z9E3	mEFTu1	29.37	25.77	8	Oxidation (M)	1.00:8.27	53992	Elongation factor Tu OS=Drosophila melanogaster OX=7227 GN=mEFTu1 PE=1 SV=1
Q9VMU0	ND-13A	15.93	27.78	4	Carbamidomethylation	1.00:8.28	14357	NADH dehydrogenase [ubiquinone] iron-sulfur protein 6, mitochondrial OS=Drosophila melanogaster OX=7227 GN=ND-13A PE=1 SV=1
Q9VX98	DENR	18.73	33.86	5	Oxidation (M)	1.00:8.28	21349	Density-regulated protein homolog OS=Drosophila melanogaster OX=7227 GN=DENR PE=1 SV=3
Q9VXI3	ERp44	29.62	38.93	10	Oxidation (M)	1.00:8.29	43348	Uncharacterized protein, isoform C OS=Drosophila melanogaster OX=7227 GN=Dmel\CG9911 PE=1 SV=1
Q95TL8	ERp44	29.62	35.44	10	Oxidation (M)	1.00:8.29	47055	LD41494p OS=Drosophila melanogaster OX=7227 GN=Dmel\CG9911 PE=1 SV=1
Q08473	sqd	28.81	23.84	6	Oxidation (M)	1.00:8.31	36184	RNA-binding protein squid OS=Drosophila melanogaster OX=7227 GN=sqd PE=1 SV=3
A0A0B4K6U6	sqd	28.81	26.62	6	Oxidation (M)	1.00:8.31	33054	Squid, isoform E OS=Drosophila melanogaster OX=7227 GN=sqd PE=4 SV=1
Q8IPQ6	POLDIP2	27.82	16.01	5		1.00:8.32	47992	Polymerase (DNA-directed), delta interacting protein 2, isoform B OS=Drosophila melanogaster OX=7227 GN=POLDIP2 PE=1 SV=1
Q9VNC0	POLDIP2	27.82	16.83	5		1.00:8.32	46284	GH11824p OS=Drosophila melanogaster OX=7227 GN=POLDIP2 PE=1 SV=1
Q9VXZ8	pdgy	26.74	20.60	7	Oxidation (M)	1.00:8.35	65570	BcDNA.GH02901 OS=Drosophila melanogaster OX=7227 GN=pdgy PE=1 SV=2
Q9VIV6	Dmel\CG10194	26.07	7.41	2		1.00:8.36	40333	GH04973p OS=Drosophila melanogaster OX=7227 GN=Dmel\CG10194 PE=2 SV=1
Q23978	Myo31DF	22.13	3.66	3		1.00:8.37	117095	Unconventional myosin ID OS=Drosophila melanogaster OX=7227 GN=Myo31DF PE=1 SV=1
M9MRY3	Pka-R1	40.51	17.24	5	Oxidation (M)	1.00:8.38	42367	Protein kinase, cAMP-dependent, regulatory subunit type 1, isoform AA OS=Drosophila melanogaster OX=7227 GN=Pka-R1 PE=1 SV=1
M9MS76	Pka-R1	40.51	14.01	5	Oxidation (M)	1.00:8.38	51813	Protein kinase, cAMP-dependent, regulatory subunit type 1, isoform V OS=Drosophila melanogaster OX=7227 GN=Pka-R1 PE=1 SV=1
M9MS37	Pka-R1	40.51	20.31	5	Oxidation (M)	1.00:8.38	35454	Protein kinase, cAMP-dependent, regulatory subunit type 1, isoform Z OS=Drosophila melanogaster OX=7227 GN=Pka-R1 PE=1 SV=1
M9MS72	Pka-R1	40.51	21.89	5	Oxidation (M)	1.00:8.38	32896	Protein kinase, cAMP-dependent, regulatory subunit type 1, isoform X OS=Drosophila melanogaster OX=7227 GN=Pka-R1 PE=1 SV=1
H1UUF3	Pka-R1	40.51	16.46	4	Oxidation (M)	1.00:8.38	35679	FI18174p1 OS=Drosophila melanogaster OX=7227 GN=Pka-R1 PE=1 SV=1
Q9VDJ8	Cpr92F	19.60	50.13	7		1.00:8.39	39819	Cuticular protein 92F OS=Drosophila melanogaster OX=7227 GN=Cpr92F PE=2 SV=1
Q9VY05	Dmel\CG9512	33.20	17.66	7	Oxidation (M)	1.00:8.43	68886	GH11762p OS=Drosophila melanogaster OX=7227 GN=Dmel\CG9512 PE=1 SV=1
Q9W2M2	Treh	34.33	27.01	12	Oxidation (M)	1.00:8.51	67689	Trehalase OS=Drosophila melanogaster OX=7227 GN=Treh PE=1 SV=1
A4UZR3	Treh	34.33	28.75	12	Oxidation (M)	1.00:8.51	63552	Trehalase OS=Drosophila melanogaster OX=7227 GN=Treh PE=1 SV=1
Q9W2N0	cpa	37.60	37.06	6		1.00:8.57	32759	F-actin-capping protein subunit alpha OS=Drosophila melanogaster OX=7227 GN=cpa PE=2 SV=1
Q9V3D0	mRpL4	20.23	9.80	2		1.00:8.57	32831	LD33485p OS=Drosophila melanogaster OX=7227 GN=mRpL4 PE=1 SV=1
Q9U3Z7	hoip	33.16	37.01	4		1.00:8.58	13883	NHP2-like protein 1 homolog OS=Drosophila melanogaster OX=7227 GN=hoip PE=2 SV=1
A0A0B4KI24	Nlp	29.06	38.16	5		1.00:8.68	16996	Nucleoplasmin, isoform B OS=Drosophila melanogaster OX=7227 GN=Nlp PE=3 SV=1
Q9V6K1	TppII	20.64	23.04	24	Oxidation (M)	1.00:8.69	158737	Tripeptidyl-peptidase 2 OS=Drosophila melanogaster OX=7227 GN=TppII PE=1 SV=2
A0A0B4LF88	TppII	20.64	24.15	24	Oxidation (M)	1.00:8.69	151136	Tripeptidyl-peptidase 2 OS=Drosophila melanogaster OX=7227 GN=TppII PE=4 SV=1
A0A0B4LGC0	TppII	20.64	24.52	24	Oxidation (M)	1.00:8.69	148909	Tripeptidyl-peptidase 2 OS=Drosophila melanogaster OX=7227 GN=TppII PE=4 SV=1
X2JAF1	lva	26.39	4.25	8	Oxidation (M)	1.00:8.71	315900	Lava lamp, isoform D OS=Drosophila melanogaster OX=7227 GN=lva PE=4 SV=1
Q9VTZ5	Tsf2	18.30	5.13	3	Oxidation (M)	1.00:8.71	92325	LD22449p OS=Drosophila melanogaster OX=7227 GN=Tsf2 PE=1 SV=1
Q9VB05	ALiX	32.40	19.74	15	Oxidation (M)	1.00:8.75	92539	ALG-2 interacting protein X OS=Drosophila melanogaster OX=7227 GN=ALiX PE=1 SV=1
Q9VH26	CAH7	24.45	6.91	2		1.00:8.76	33921	Carbonic anhydrase OS=Drosophila melanogaster OX=7227 GN=CAH7 PE=3 SV=2
Q9W0M7	Sf3b3	29.66	4.73	4	Oxidation (M)	1.00:8.81	136616	Splicing factor 3B subunit 3 OS=Drosophila melanogaster OX=7227 GN=Sf3b3 PE=1 SV=2
P48149	RpS15Aa	40.48	38.46	5	Oxidation (M)	1.00:8.81	14771	40S ribosomal protein S15Aa OS=Drosophila melanogaster OX=7227 GN=RpS15Aa PE=1 SV=2
Q9W1H8	Mtpbeta	37.82	37.53	14	Amidation; Carbamidomethylation; Oxidation (M)	1.00:8.81	50641	GH13256p OS=Drosophila melanogaster OX=7227 GN=Mtpbeta PE=1 SV=1
Q9VZ20	Dlic	30.33	19.07	7	Oxidation (M)	1.00:8.82	54457	Dynein light intermediate chain OS=Drosophila melanogaster OX=7227 GN=Dlic PE=1 SV=2
Q9W1Y1	EMC8-9	16.92	14.78	2		1.00:8.88	22781	ER membrane protein complex subunit 8/9 homolog OS=Drosophila melanogaster OX=7227 GN=EMC8-9 PE=1 SV=1
A0A0B4LHD7	Calx	21.28	3.87	3		1.00:8.88	106774	Na/Ca-exchange protein, isoform H OS=Drosophila melanogaster OX=7227 GN=Calx PE=1 SV=1
Q9VN50	eIF3f1	36.30	18.93	4	Oxidation (M)	1.00:8.90	31105	Eukaryotic translation initiation factor 3 subunit F-1 OS=Drosophila melanogaster OX=7227 GN=eIF3f1 PE=2 SV=1
Q9V9T5	Mccc1	25.23	9.74	6	Oxidation (M)	1.00:8.91	76515	GM14617p OS=Drosophila melanogaster OX=7227 GN=Mccc1 PE=1 SV=2
A0A0B4LGL5	sdr2	23.83	7.47	3	Oxidation (M)	1.00:8.97	71350	Uncharacterized protein, isoform B OS=Drosophila melanogaster OX=7227 GN=sdr2 PE=3 SV=1
Q8MSU3	CG8399	23.83	7.57	3	Oxidation (M)	1.00:8.97	70285	Putative ferric-chelate reductase 1 homolog OS=Drosophila melanogaster OX=7227 GN=CG8399 PE=2 SV=1
Q9W596	futsch	20.38	6.62	25	Oxidation (M)	1.00:8.97	592078	Microtubule-associated protein futsch OS=Drosophila melanogaster OX=7227 GN=futsch PE=1 SV=4
P23696	mts	46.68	22.33	5	Carbamidomethylation; Oxidation (M)	1.00:8.98	35469	Serine/threonine-protein phosphatase PP2A OS=Drosophila melanogaster OX=7227 GN=mts PE=2 SV=1
Q0KHZ6	Etfb	44.43	47.43	9	Oxidation (M)	1.00:9.00	27218	Electron transfer flavoprotein subunit beta OS=Drosophila melanogaster OX=7227 GN=ETFB PE=1 SV=1
Q9VKX4	mRpS7	35.04	15.14	3		1.00:9.02	25140	28S ribosomal protein S7, mitochondrial OS=Drosophila melanogaster OX=7227 GN=mRpS7 PE=2 SV=1
Q8T4G5	Afg3l2	26.73	10.77	7	Oxidation (M)	1.00:9.02	89701	SD01613p OS=Drosophila melanogaster OX=7227 GN=AFG3L2 PE=1 SV=1
Q8T3L1	Acsl	33.02	16.92	9	Carbamidomethylation; Oxidation (M)	1.00:9.03	80378	Acyl-CoA synthetase long-chain, isoform A OS=Drosophila melanogaster OX=7227 GN=Acsl PE=1 SV=1
A0A0B4KFE4	Acsl	33.02	16.62	9	Carbamidomethylation; Oxidation (M)	1.00:9.03	81815	Acyl-CoA synthetase long-chain, isoform J OS=Drosophila melanogaster OX=7227 GN=Acsl PE=1 SV=1
A1Z7H3	Acsl	33.02	17.11	9	Carbamidomethylation; Oxidation (M)	1.00:9.03	79428	Acyl-CoA synthetase long-chain, isoform C OS=Drosophila melanogaster OX=7227 GN=Acsl PE=1 SV=1
P54397	Fkbp39	27.33	19.61	7		1.00:9.03	39344	39 kDa FK506-binding nuclear protein OS=Drosophila melanogaster OX=7227 GN=FK506-bp1 PE=1 SV=2
A1Z7H2	Acsl	33.02	16.88	9	Carbamidomethylation; Oxidation (M)	1.00:9.03	80617	Acyl-CoA synthetase long-chain, isoform D OS=Drosophila melanogaster OX=7227 GN=Acsl PE=1 SV=1
A1ZBW1	HnRNP-K	17.58	14.72	5	Oxidation (M)	1.00:9.04	50236	Heterogeneous nuclear ribonucleoprotein K, isoform A OS=Drosophila melanogaster OX=7227 GN=HnRNP-K PE=1 SV=1
A1ZBW0	HnRNP-K	17.58	14.54	5	Oxidation (M)	1.00:9.04	51022	Heterogeneous nuclear ribonucleoprotein K, isoform C OS=Drosophila melanogaster OX=7227 GN=HnRNP-K PE=1 SV=1
E1JGN7	HnRNP-K	17.58	14.81	5	Oxidation (M)	1.00:9.04	49873	Heterogeneous nuclear ribonucleoprotein K, isoform E OS=Drosophila melanogaster OX=7227 GN=HnRNP-K PE=1 SV=1
Q9VXN4	ArgRS	44.43	10.08	6	Oxidation (M)	1.00:9.06	75577	Probable arginine--tRNA ligase, cytoplasmic OS=Drosophila melanogaster OX=7227 GN=ArgRS PE=2 SV=1
A1Z6H6	Dmel\CG7791	15.11	2.58	2		1.00:9.09	80236	Peptidase_M3 domain-containing protein OS=Drosophila melanogaster OX=7227 GN=Dmel\CG7791 PE=1 SV=1
Q7K4Q5	CG10417	22.28	7.25	4	Oxidation (M)	1.00:9.10	72370	Probable protein phosphatase CG10417 OS=Drosophila melanogaster OX=7227 GN=CG10417 PE=1 SV=1
Q9VFR0	CG9286	15.65	17.17	3		1.00:9.10	33429	Protein BCCIP homolog OS=Drosophila melanogaster OX=7227 GN=CG9286 PE=2 SV=2
Q9VIB5	alpha-Est7	16.44	27.62	12	Oxidation (M)	1.00:9.11	65436	Carboxylic ester hydrolase OS=Drosophila melanogaster OX=7227 GN=alpha-Est7 PE=1 SV=1
Q59E09	AcCoAS	30.74	30.30	13	Carbamidomethylation; Oxidation (M)	1.00:9.13	75946	Acetyl-coenzyme A synthetase OS=Drosophila melanogaster OX=7227 GN=AcCoAS PE=1 SV=2
Q9VP61	AcCoAS	30.74	30.30	13	Carbamidomethylation; Oxidation (M)	1.00:9.13	75960	Acetyl-coenzyme A synthetase OS=Drosophila melanogaster OX=7227 GN=AcCoAS PE=2 SV=1
P35128	ben	31.62	46.36	5	Oxidation (M)	1.00:9.14	17236	Ubiquitin-conjugating enzyme E2 N OS=Drosophila melanogaster OX=7227 GN=ben PE=1 SV=1
Q9VSD6	msk	26.72	28.41	19	Oxidation (M)	1.00:9.15	119311	D-Importin 7/RanBP7 OS=Drosophila melanogaster OX=7227 GN=msk PE=1 SV=1
Q95RA9	GILT1	44.91	26.00	5	Carbamidomethylation	1.00:9.15	27692	GILT-like protein 1 OS=Drosophila melanogaster OX=7227 GN=GILT1 PE=1 SV=1
Q7KMQ0	Rpt1	48.51	35.80	13	Oxidation (M)	1.00:9.16	48542	26S proteasome regulatory subunit 7 OS=Drosophila melanogaster OX=7227 GN=Rpt1 PE=1 SV=1
Q8MRN5	CG5839	42.55	11.66	10		1.00:9.22	106858	Aminopeptidase OS=Drosophila melanogaster OX=7227 GN=CG5839 PE=1 SV=1
P20432	GstD1	44.79	38.76	6	Carbamidomethylation; Oxidation (M)	1.00:9.30	23866	Glutathione S-transferase D1 OS=Drosophila melanogaster OX=7227 GN=GstD1 PE=1 SV=1
M9PDL2	AspRS-m	48.38	11.15	10	Amidation	1.00:9.34	127993	Aspartyl-tRNA synthetase, mitochondrial, isoform D OS=Drosophila melanogaster OX=7227 GN=AspRS-m PE=1 SV=1
X2J5E8	Fkbp59	30.38	40.77	15	Carbamidomethylation; Oxidation (M)	1.00:9.34	48795	Peptidylprolyl isomerase OS=Drosophila melanogaster OX=7227 GN=Fkbp59 PE=4 SV=1
A1Z713	Vps13	30.61	5.06	12	Amidation	1.00:9.35	374545	Vacuolar protein sorting-associated protein 13 OS=Drosophila melanogaster OX=7227 GN=Vps13 PE=1 SV=2
Q9VAD4	eIF2Balpha	30.78	9.80	2	Oxidation (M)	1.00:9.38	34395	eIF-2B GDP-GTP exchange factor subunit alpha OS=Drosophila melanogaster OX=7227 GN=eIF2Balpha PE=1 SV=1
A0A0B4K6N1	RpS8	34.22	44.71	8		1.00:9.39	23759	40S ribosomal protein S8 OS=Drosophila melanogaster OX=7227 GN=RpS8 PE=3 SV=1
A1Z803	Marc	26.66	14.41	4	Oxidation (M)	1.00:9.43	38163	FI02892p OS=Drosophila melanogaster OX=7227 GN=Marc PE=1 SV=1
Q9W3J5	alpha-PheRS	22.09	11.45	4	Oxidation (M)	1.00:9.47	55684	Phenylalanine--tRNA ligase alpha subunit OS=Drosophila melanogaster OX=7227 GN=alpha-PheRS PE=1 SV=1
A0A0B4LG26	CalpA	26.52	15.18	8	Oxidation (M)	1.00:9.53	95644	Calpain-A, isoform D OS=Drosophila melanogaster OX=7227 GN=CalpA PE=1 SV=1
Q11002	CalpA	26.52	15.46	8	Oxidation (M)	1.00:9.53	93963	Calpain-A OS=Drosophila melanogaster OX=7227 GN=CalpA PE=1 SV=2
Q9VF20	Hmt-1	30.63	6.47	4		1.00:9.60	97886	Heavy metal tolerance factor 1 OS=Drosophila melanogaster OX=7227 GN=Hmt-1 PE=1 SV=1
O02373	sgl	26.38	11.34	4		1.00:9.60	52875	UDP-glucose 6-dehydrogenase OS=Drosophila melanogaster OX=7227 GN=sgl PE=1 SV=1
Q9W0B8	alphaCOP	30.64	15.15	15	Oxidation (M)	1.00:9.61	139329	Coatomer subunit alpha OS=Drosophila melanogaster OX=7227 GN=alphaCOP PE=1 SV=1
C0HK94	CG45078	38.95	12.88	2		1.00:9.63	18836	Uncharacterized protein CG45078 OS=Drosophila melanogaster OX=7227 GN=CG45078 PE=4 SV=1
M9PGW0	ogre	23.87	9.94	3	Oxidation (M)	1.00:9.70	42582	Innexin OS=Drosophila melanogaster OX=7227 GN=ogre PE=3 SV=1
Q9VXK6	eIF5	27.34	18.53	7	Oxidation (M)	1.00:9.72	51700	Eukaryotic translation initiation factor 5 OS=Drosophila melanogaster OX=7227 GN=eIF5 PE=1 SV=1
Q960D4	EG:22E5.5	29.58	6.24	3	Oxidation (M)	1.00:9.75	65006	SD06560p OS=Drosophila melanogaster OX=7227 GN=EG:22E5.5 PE=1 SV=1
P08841	betaTub60D	26.73	14.32	3	Carbamidomethylation; Oxidation (M)	1.00:9.77	50849	Tubulin beta-3 chain OS=Drosophila melanogaster OX=7227 GN=betaTub60D PE=2 SV=2
A0A0B4LGH1	betaTub60D	26.73	14.35	3	Carbamidomethylation; Oxidation (M)	1.00:9.77	50778	Tubulin beta chain OS=Drosophila melanogaster OX=7227 GN=betaTub60D PE=1 SV=1
Q8SYG2	CSN3	19.76	11.24	4	Oxidation (M)	1.00:9.78	50703	COP9 signalosome complex subunit 3 OS=Drosophila melanogaster OX=7227 GN=CSN3 PE=2 SV=2
A1ZAX1	eIF3c	46.12	13.19	10	Oxidation (M)	1.00:9.80	105654	Eukaryotic translation initiation factor 3 subunit C OS=Drosophila melanogaster OX=7227 GN=eIF3c PE=1 SV=1
Q7KNR7	Pdh	15.00	23.75	5	Carbamidomethylation; Oxidation (M)	1.00:9.81	28302	Photoreceptor dehydrogenase, isoform C OS=Drosophila melanogaster OX=7227 GN=Pdh PE=1 SV=1
Q9VV42	Pdh	15.00	22.30	5	Carbamidomethylation; Oxidation (M)	1.00:9.81	30168	HL08057p OS=Drosophila melanogaster OX=7227 GN=Pdh PE=1 SV=1
B7Z061	Pdh	15.00	23.85	5	Carbamidomethylation; Oxidation (M)	1.00:9.81	28174	Photoreceptor dehydrogenase, isoform D OS=Drosophila melanogaster OX=7227 GN=Pdh PE=1 SV=1
Q8IQN8	Pdh	15.00	22.38	5	Carbamidomethylation; Oxidation (M)	1.00:9.81	30040	Photoreceptor dehydrogenase, isoform B OS=Drosophila melanogaster OX=7227 GN=Pdh PE=1 SV=1
Q9I7J0	Dmel\CG5023	35.10	66.27	9	Carbamidomethylation; Oxidation (M)	1.00:9.85	19116	GH21596p OS=Drosophila melanogaster OX=7227 GN=Dmel\CG5023 PE=1 SV=1
Q7JQU9	puml	26.84	10.34	3		1.00:9.85	43211	AT25873p OS=Drosophila melanogaster OX=7227 GN=puml PE=1 SV=1
Q9VW56	Pfdn6	23.42	25.60	3	Oxidation (M)	1.00:9.85	14428	Probable prefoldin subunit 6 OS=Drosophila melanogaster OX=7227 GN=Pfdn6 PE=2 SV=1
Q5U191	puml	26.84	11.45	4		1.00:9.85	50378	Pummelig, isoform A OS=Drosophila melanogaster OX=7227 GN=puml PE=1 SV=1
M9PEL1	Rop	27.08	24.46	11	Carbamidomethylation; Oxidation (M)	1.00:9.91	67851	Ras opposite, isoform B OS=Drosophila melanogaster OX=7227 GN=Rop PE=3 SV=1
Q7KN75	Dp1	25.66	28.21	26	Carbamidomethylation; Oxidation (M)	1.00:9.93	144276	Dodeca-satellite-binding protein 1, isoform A OS=Drosophila melanogaster OX=7227 GN=Dp1 PE=1 SV=1
Q9VZG1	Cpr64Ab	14.12	25.83	2		1.00:9.94	12458	Cuticular protein 64Ab OS=Drosophila melanogaster OX=7227 GN=Cpr64Ab PE=2 SV=2
Q7JWF1	Etf-QO	63.25	33.44	13	Oxidation (M)	1.00:9.94	65988	Electron transfer flavoprotein-ubiquinone oxidoreductase OS=Drosophila melanogaster OX=7227 GN=Etf-QO PE=1 SV=1
Q24319	Ost48	33.21	13.14	4		1.00:9.94	49981	Dolichyl-diphosphooligosaccharide--protein glycosyltransferase 48 kDa subunit OS=Drosophila melanogaster OX=7227 GN=Ost48 PE=2 SV=2
Q9VF51	AOX3	34.89	21.77	19	Oxidation (M)	1.00:9.96	137887	Aldehyde oxidase 3, isoform A OS=Drosophila melanogaster OX=7227 GN=AOX3 PE=1 SV=1
Q9VZU7	Usp5	39.17	28.54	18	Oxidation (M)	1.00:9.97	92092	Ubiquitin carboxyl-terminal hydrolase OS=Drosophila melanogaster OX=7227 GN=Usp5 PE=1 SV=1
Q7KKI0	CCT5	16.78	41.70	15	Oxidation (M)	1.00:10.01	59279	Chaperonin containing TCP1 subunit 5, isoform A OS=Drosophila melanogaster OX=7227 GN=CCT5 PE=1 SV=1
A1Z8U4	CCT5	16.78	44.14	15	Oxidation (M)	1.00:10.01	55792	Chaperonin containing TCP1 subunit 5, isoform B OS=Drosophila melanogaster OX=7227 GN=CCT5 PE=1 SV=1
Q9VV60	TyrRS	30.68	29.90	14	Oxidation (M)	1.00:10.06	58159	Tyrosine--tRNA ligase OS=Drosophila melanogaster OX=7227 GN=TyrRS PE=1 SV=1
Q24560	betaTub56D	32.87	21.92	6	Carbamidomethylation; Oxidation (M)	1.00:10.20	50147	Tubulin beta-1 chain OS=Drosophila melanogaster OX=7227 GN=betaTub56D PE=1 SV=2
A0A0B7P9G0	uex	36.99	12.11	8		1.00:10.20	93283	Unextended, isoform E OS=Drosophila melanogaster OX=7227 GN=uex PE=1 SV=1
Q9VVK7	NUCB1	20.00	17.40	7		1.00:10.21	67383	NUCB1 OS=Drosophila melanogaster OX=7227 GN=NUCB1 PE=1 SV=3
P13060	eEF2	45.62	40.76	30	Carbamidomethylation; Oxidation (M)	1.00:10.22	94459	Eukaryotic translation elongation factor 2 OS=Drosophila melanogaster OX=7227 GN=eEF2 PE=1 SV=4
Q24400	Mlp84B	27.53	27.47	8	Carbamidomethylation; Oxidation (M)	1.00:10.23	53526	Muscle LIM protein Mlp84B OS=Drosophila melanogaster OX=7227 GN=Mlp84B PE=1 SV=1
O97428	cib	44.42	41.86	4		1.00:10.25	14410	Ciboulot, isoform A OS=Drosophila melanogaster OX=7227 GN=cib PE=1 SV=1
A0A0B4KHJ9	Tm2	27.27	10.21	3	Oxidation (M)	1.00:10.28	32807	Tropomyosin 2, isoform E OS=Drosophila melanogaster OX=7227 GN=Tm2 PE=1 SV=1
Q9Y119	Tps1	25.60	51.30	32	Amidation; Carbamidomethylation; Oxidation (M)	1.00:10.28	91135	BcDNA.GH08860 OS=Drosophila melanogaster OX=7227 GN=Tps1 PE=1 SV=1
X2J8C3	Ance	14.86	9.11	5	Oxidation (M)	1.00:10.29	70914	Angiotensin-converting enzyme OS=Drosophila melanogaster OX=7227 GN=Ance PE=3 SV=1
Q9VSS2	Srp68	41.94	9.11	5	Oxidation (M)	1.00:10.29	69009	Signal recognition particle subunit SRP68 OS=Drosophila melanogaster OX=7227 GN=Srp68 PE=2 SV=1
Q9VEY5	Mic26-27	30.36	25.22	4	Oxidation (M)	1.00:10.32	24481	MICOS complex subunit OS=Drosophila melanogaster OX=7227 GN=Dmel\CG5903 PE=1 SV=1
P40796	La	40.72	35.38	11		1.00:10.35	44885	La protein homolog OS=Drosophila melanogaster OX=7227 GN=La PE=1 SV=2
Q0E8E8	Mpcp2	47.74	21.63	7	Oxidation (M)	1.00:10.38	38850	MIP08013p1 OS=Drosophila melanogaster OX=7227 GN=Mpcp2 PE=1 SV=1
P24156	Phb1	26.44	69.20	13	Oxidation (M)	1.00:10.41	30384	Protein l(2)37Cc OS=Drosophila melanogaster OX=7227 GN=l(2)37Cc PE=2 SV=2
Q9GU68	eEF5	62.95	53.46	7	Amidation; Carbamidomethylation; Oxidation (M)	1.00:10.43	17591	Eukaryotic translation initiation factor 5A OS=Drosophila melanogaster OX=7227 GN=eEF5 PE=2 SV=2
Q27268	Hel25E	24.22	40.80	14	Carbamidomethylation; Oxidation (M)	1.00:10.46	48652	ATP-dependent RNA helicase WM6 OS=Drosophila melanogaster OX=7227 GN=Hel25E PE=1 SV=1
A8DYC5	ND-MWFE	39.32	26.03	2	Oxidation (M)	1.00:10.46	8579	Complex I-MWFE OS=Drosophila melanogaster OX=7227 GN=ND-MWFE PE=2 SV=1
Q9VVA0	CG9705	24.70	30.07	3	Oxidation (M)	1.00:10.47	15779	Cold shock domain-containing protein CG9705 OS=Drosophila melanogaster OX=7227 GN=CG9705 PE=1 SV=1
X2JD55	Yp1	34.08	67.88	17	Amidation; Oxidation (M)	1.00:10.48	48712	Yolk protein 1, isoform B OS=Drosophila melanogaster OX=7227 GN=Yp1 PE=1 SV=1
Q9VHA1	SpdS	37.29	23.69	5	Oxidation (M)	1.00:10.48	32335	Spermidine synthase, isoform A OS=Drosophila melanogaster OX=7227 GN=SpdS PE=1 SV=1
P08570	RpLP1	34.87	50.00	3		1.00:10.51	11513	60S acidic ribosomal protein P1 OS=Drosophila melanogaster OX=7227 GN=RpLP1 PE=1 SV=2
Q9V7N5	Vha44	57.53	20.57	18	Carbamidomethylation; Oxidation (M)	1.00:10.52	92390	V-type proton ATPase subunit C OS=Drosophila melanogaster OX=7227 GN=Vha44 PE=2 SV=5
Q9W3N9	Acat1	21.35	32.68	8	Oxidation (M)	1.00:10.55	43470	LD24105p OS=Drosophila melanogaster OX=7227 GN=154229_at PE=1 SV=1
Q9VQL1	SerRS	20.30	34.93	15	Amidation; Oxidation (M)	1.00:10.56	56456	Seryl-tRNA synthetase OS=Drosophila melanogaster OX=7227 GN=SerRS PE=1 SV=1
Q8MSU4	Sym	13.12	3.43	4		1.00:10.58	132077	Symplekin OS=Drosophila melanogaster OX=7227 GN=Sym PE=1 SV=1
P48602	Vha68-1	28.55	18.57	10	Oxidation (M)	1.00:10.59	68376	V-type proton ATPase catalytic subunit A isoform 1 OS=Drosophila melanogaster OX=7227 GN=Vha68-1 PE=2 SV=2
Q9VL70	Acaa	40.00	54.27	15	Carbamidomethylation; Oxidation (M)	1.00:10.62	41610	HL08109p OS=Drosophila melanogaster OX=7227 GN=yip2 PE=1 SV=1
Q9V4Q8	U2A	25.54	8.68	2		1.00:10.66	29744	Probable U2 small nuclear ribonucleoprotein A' OS=Drosophila melanogaster OX=7227 GN=U2A PE=1 SV=1
O97182	Arpc1	22.26	10.08	3		1.00:10.68	41601	Actin-related protein 2/3 complex subunit OS=Drosophila melanogaster OX=7227 GN=Arpc1 PE=1 SV=1
Q9VCA5	beta-PheRS	27.51	21.56	9	Oxidation (M)	1.00:10.70	65778	Phenylalanine--tRNA ligase beta subunit OS=Drosophila melanogaster OX=7227 GN=beta-PheRS PE=1 SV=1
Q8IMT4	CG13665	28.02	17.29	5	Oxidation (M)	1.00:10.71	49978	CHK domain-containing protein OS=Drosophila melanogaster OX=7227 GN=CG13665 PE=1 SV=1
M9PD27	eRF1	42.38	24.26	7	Amidation; Oxidation (M)	1.00:10.78	48992	Eukaryotic peptide chain release factor subunit 1 OS=Drosophila melanogaster OX=7227 GN=eRF1 PE=1 SV=1
Q9VPH7	eRF1	42.38	24.20	7	Amidation; Oxidation (M)	1.00:10.78	49160	Eukaryotic peptide chain release factor subunit 1 OS=Drosophila melanogaster OX=7227 GN=eRF1 PE=1 SV=2
Q94518	Nacalpha	36.70	60.37	8	Oxidation (M)	1.00:10.82	23021	Nascent polypeptide-associated complex subunit alpha OS=Drosophila melanogaster OX=7227 GN=Nacalpha PE=1 SV=2
Q9VY78	Clic	19.44	32.31	6		1.00:10.84	30170	Chloride intracellular channel, isoform A OS=Drosophila melanogaster OX=7227 GN=Clic PE=1 SV=1
Q960Y8	alt	18.09	22.43	13	Carbamidomethylation; Oxidation (M)	1.00:10.86	98593	Aluminum tubes, isoform G OS=Drosophila melanogaster OX=7227 GN=alt PE=1 SV=1
Q9VEH0	alt	18.09	23.28	13	Carbamidomethylation; Oxidation (M)	1.00:10.86	95094	Aluminum tubes, isoform A OS=Drosophila melanogaster OX=7227 GN=alt PE=1 SV=1
P50887	RpL22	41.07	11.71	3		1.00:10.89	30611	60S ribosomal protein L22 OS=Drosophila melanogaster OX=7227 GN=RpL22 PE=1 SV=2
Q9V396	CAH1	18.60	25.56	4	Oxidation (M)	1.00:10.90	29953	Carbonic anhydrase OS=Drosophila melanogaster OX=7227 GN=CAH1 PE=1 SV=1
Q8IQ80	pst	30.00	9.19	5	Oxidation (M)	1.00:10.90	77442	GH06117p OS=Drosophila melanogaster OX=7227 GN=pst PE=2 SV=2
Q8IQ82	pst	30.00	9.53	5	Oxidation (M)	1.00:10.90	74628	Pastrel, isoform E OS=Drosophila melanogaster OX=7227 GN=pst PE=4 SV=2
Q9VY28	mRpS25	17.64	16.17	2		1.00:10.96	19157	Probable 28S ribosomal protein S25, mitochondrial OS=Drosophila melanogaster OX=7227 GN=mRpS25 PE=1 SV=1
O18404	scu	38.33	70.59	11	Carbamidomethylation; Oxidation (M)	1.00:11.03	26905	3-hydroxyacyl-CoA dehydrogenase type-2 OS=Drosophila melanogaster OX=7227 GN=scu PE=1 SV=1
Q9VA53	Dmel\CG2246	15.79	16.01	4	Oxidation (M)	1.00:11.04	44821	GH23275p OS=Drosophila melanogaster OX=7227 GN=Dmel\CG2246 PE=1 SV=2
A0A0B4JD23	Dmel\CG2246	15.79	16.88	4	Oxidation (M)	1.00:11.04	42646	Uncharacterized protein, isoform J OS=Drosophila melanogaster OX=7227 GN=Dmel\CG2246 PE=1 SV=1
Q9V3P3	REG	29.42	24.49	5	Oxidation (M)	1.00:11.04	28122	LD45860p OS=Drosophila melanogaster OX=7227 GN=REG PE=1 SV=1
Q961V3	Dmel\CG2246	15.79	17.71	4	Oxidation (M)	1.00:11.04	40535	GH05377p OS=Drosophila melanogaster OX=7227 GN=Dmel\CG2246 PE=1 SV=1
Q7KRU0	Dmel\CG2246	15.79	16.84	4	Oxidation (M)	1.00:11.04	42484	Uncharacterized protein, isoform C OS=Drosophila melanogaster OX=7227 GN=Dmel\CG2246 PE=1 SV=1
A0A0B4JDE3	Dmel\CG2246	15.79	16.09	4	Oxidation (M)	1.00:11.04	44595	Uncharacterized protein, isoform I OS=Drosophila melanogaster OX=7227 GN=Dmel\CG2246 PE=1 SV=1
Q9VMI3	ND-51	22.71	22.15	7	Carbamidomethylation; Oxidation (M)	1.00:11.05	51831	NADH dehydrogenase [ubiquinone] flavoprotein 1, mitochondrial OS=Drosophila melanogaster OX=7227 GN=ND-51 PE=1 SV=1
Q9W021	mRpL23	15.05	20.00	3	Oxidation (M)	1.00:11.10	17878	39S ribosomal protein L23, mitochondrial OS=Drosophila melanogaster OX=7227 GN=mRpL23 PE=2 SV=1
A0A0B4LFD2	Hsc70-5	23.15	33.67	18	Carbamidomethylation; Oxidation (M)	1.00:11.10	74066	Heat shock protein cognate 5, isoform B OS=Drosophila melanogaster OX=7227 GN=Hsc70-5 PE=3 SV=1
Q7K3B7	Hacl	27.11	10.04	3	Oxidation (M)	1.00:11.11	62265	2-hydroxyacyl-CoA lyase OS=Drosophila melanogaster OX=7227 GN=Hacl PE=1 SV=1
Q9V4S8	CSN7	30.94	17.99	4		1.00:11.12	31068	COP9 signalosome complex subunit 7 OS=Drosophila melanogaster OX=7227 GN=CSN7 PE=1 SV=2
Q8I7C3	Lasp	17.70	6.24	3		1.00:11.14	74247	LIM and SH3 domain protein Lasp OS=Drosophila melanogaster OX=7227 GN=Lasp PE=1 SV=2
M9NDA6	Lasp	17.70	6.45	3		1.00:11.14	71855	Lasp, isoform C OS=Drosophila melanogaster OX=7227 GN=Lasp PE=4 SV=1
Q9VIV8	Dmel\CG13084	15.29	3.96	2		1.00:11.19	51299	Uncharacterized protein OS=Drosophila melanogaster OX=7227 GN=Dmel\CG13084 PE=4 SV=1
Q9W2M9	Dmel\CG15653	13.30	20.59	2		1.00:11.19	19025	FI16623p1 OS=Drosophila melanogaster OX=7227 GN=Dmel\CG15653 PE=1 SV=1
A0A0B4K6N4	tmod	19.64	23.63	7	Oxidation (M)	1.00:11.29	63447	Tropomodulin, isoform N OS=Drosophila melanogaster OX=7227 GN=tmod PE=1 SV=1
A0A6H2EEH6	tmod	19.64	25.48	7	Oxidation (M)	1.00:11.29	58317	Tropomodulin, isoform R OS=Drosophila melanogaster OX=7227 GN=tmod PE=1 SV=1
Q9VA59	tmod	19.64	30.52	7	Oxidation (M)	1.00:11.29	49360	Tropomodulin, isoform D OS=Drosophila melanogaster OX=7227 GN=tmod PE=1 SV=2
A0A0B4KHF2	tmod	19.64	30.59	7	Oxidation (M)	1.00:11.29	49051	Tropomodulin, isoform P OS=Drosophila melanogaster OX=7227 GN=tmod PE=1 SV=1
A8JRH3	tmod	19.64	25.48	7	Oxidation (M)	1.00:11.29	58756	FI20012p1 OS=Drosophila melanogaster OX=7227 GN=tmod PE=1 SV=1
A0A0B4KHW6	tmod	19.64	29.52	7	Oxidation (M)	1.00:11.29	51279	Tropomodulin, isoform Q OS=Drosophila melanogaster OX=7227 GN=tmod PE=1 SV=1
A0A0B4K7R6	tmod	19.64	29.84	7	Oxidation (M)	1.00:11.29	50478	Tropomodulin, isoform M OS=Drosophila melanogaster OX=7227 GN=tmod PE=1 SV=1
Q9VMT2	TpnC25D	23.60	53.02	5	Carbamidomethylation; Oxidation (M)	1.00:11.30	16796	GEO07854p1 OS=Drosophila melanogaster OX=7227 GN=TpnC25D PE=1 SV=2
X2JD70	TpnC25D	23.60	55.24	5	Carbamidomethylation; Oxidation (M)	1.00:11.30	16048	Troponin C at 25D, isoform B OS=Drosophila melanogaster OX=7227 GN=TpnC25D PE=1 SV=1
O76863	eIF2Bbeta	34.40	16.19	3	Oxidation (M)	1.00:11.32	39154	EG:100G10.3 protein OS=Drosophila melanogaster OX=7227 GN=eIF2Bbeta PE=1 SV=1
Q8IMF5	Map205	17.75	12.24	9	Oxidation (M)	1.00:11.33	126669	Microtubule-associated protein 205, isoform B OS=Drosophila melanogaster OX=7227 GN=Map205 PE=1 SV=1
A8JR25	Fas1	39.27	25.53	13	Oxidation (M)	1.00:11.39	73733	Fasciclin 1, isoform D OS=Drosophila melanogaster OX=7227 GN=Fas1 PE=1 SV=1
Q9VES3	Fas1	39.27	26.04	13	Oxidation (M)	1.00:11.39	72236	FI05280p OS=Drosophila melanogaster OX=7227 GN=Fas1 PE=1 SV=2
P10674	Fas1	39.27	25.92	13	Oxidation (M)	1.00:11.39	72599	Fasciclin-1 OS=Drosophila melanogaster OX=7227 GN=Fas1 PE=1 SV=1
Q8INA9	Fas1	39.27	25.80	13	Oxidation (M)	1.00:11.39	72991	Fasciclin 1, isoform C OS=Drosophila melanogaster OX=7227 GN=Fas1 PE=1 SV=1
B7Z0L1	Fas1	39.27	27.08	13	Oxidation (M)	1.00:11.39	69487	Fasciclin 1, isoform E OS=Drosophila melanogaster OX=7227 GN=Fas1 PE=1 SV=1
Q8T0D3	Dek	38.98	8.97	5	Oxidation (M)	1.00:11.48	72570	Dek, isoform B OS=Drosophila melanogaster OX=7227 GN=Dek PE=1 SV=1
A1ZAK3	Dek	38.98	9.00	5	Oxidation (M)	1.00:11.48	72353	Dek, isoform C OS=Drosophila melanogaster OX=7227 GN=Dek PE=1 SV=1
A1ZAK4	Dek	38.98	9.05	5	Oxidation (M)	1.00:11.48	71894	Dek, isoform A OS=Drosophila melanogaster OX=7227 GN=Dek PE=1 SV=1
Q9VPY2	Plap	41.36	13.85	8		1.00:11.50	85751	Phospholipase A2 activator protein, isoform A OS=Drosophila melanogaster OX=7227 GN=Plap PE=1 SV=1
A0A0B4KGE4	CD98hc	24.77	21.94	9	Carbamidomethylation; Oxidation (M)	1.00:11.52	69321	CD98 heavy chain, isoform G OS=Drosophila melanogaster OX=7227 GN=CD98hc PE=1 SV=1
A0A0B4KFA6	CD98hc	24.77	24.34	9	Carbamidomethylation; Oxidation (M)	1.00:11.52	62961	CD98 heavy chain, isoform D OS=Drosophila melanogaster OX=7227 GN=CD98hc PE=1 SV=1
Q9VHX9	CD98hc	24.77	24.42	9	Carbamidomethylation; Oxidation (M)	1.00:11.52	62677	CD98 heavy chain, isoform A OS=Drosophila melanogaster OX=7227 GN=CD98hc PE=1 SV=1
P41126	RpL13	24.11	19.72	5		1.00:11.55	24951	60S ribosomal protein L13 OS=Drosophila melanogaster OX=7227 GN=RpL13 PE=1 SV=1
A0A0B4KHS6	Stat92E	27.93	4.72	2		1.00:11.55	71976	Signal transducer and activator of transcription OS=Drosophila melanogaster OX=7227 GN=Stat92E PE=3 SV=1
Q24151	Stat92E	27.93	3.94	2		1.00:11.55	86415	Signal transducer and transcription activator OS=Drosophila melanogaster OX=7227 GN=Stat92E PE=1 SV=1
A0A0B4KH10	Stat92E	27.93	4.42	2		1.00:11.55	76791	Signal transducer and activator of transcription OS=Drosophila melanogaster OX=7227 GN=Stat92E PE=3 SV=1
A0A0B4KGE1	Stat92E	27.93	3.67	2		1.00:11.55	92573	Signal transducer and activator of transcription OS=Drosophila melanogaster OX=7227 GN=Stat92E PE=3 SV=1
A0A0B4KGI7	Stat92E	27.93	3.70	2		1.00:11.55	91795	Signal transducer and activator of transcription OS=Drosophila melanogaster OX=7227 GN=Stat92E PE=3 SV=1
Q7JV23	ACC	17.01	40.21	71	Carbamidomethylation; Oxidation (M)	1.00:11.57	261921	Acetyl-CoA carboxylase OS=Drosophila melanogaster OX=7227 GN=ACC PE=1 SV=1
A8DY67	ACC	17.01	39.78	71	Carbamidomethylation; Oxidation (M)	1.00:11.57	263725	Acetyl-CoA carboxylase OS=Drosophila melanogaster OX=7227 GN=ACC PE=1 SV=2
A1Z784	ACC	17.01	37.63	71	Carbamidomethylation; Oxidation (M)	1.00:11.57	278596	Acetyl-CoA carboxylase OS=Drosophila melanogaster OX=7227 GN=ACC PE=1 SV=1
Q9W327	LysRS	36.18	16.47	8	Oxidation (M)	1.00:11.59	68504	Lysine--tRNA ligase OS=Drosophila melanogaster OX=7227 GN=LysRS PE=1 SV=2
Q8SXM8	LysRS	36.18	17.42	8	Oxidation (M)	1.00:11.59	64661	Lysine--tRNA ligase OS=Drosophila melanogaster OX=7227 GN=LysRS PE=1 SV=1
Q9VEV3	Ttc1	28.67	9.13	2		1.00:11.61	29402	LP07287p OS=Drosophila melanogaster OX=7227 GN=Dmel\CG14894 PE=1 SV=2
Q9VQ61	Got2	29.10	52.36	17	Carbamidomethylation; Oxidation (M)	1.00:11.62	47185	Aspartate aminotransferase OS=Drosophila melanogaster OX=7227 GN=Got2 PE=1 SV=1
Q9VDV2	Dmel\CG6195	27.34	10.47	3		1.00:11.69	40636	AT06125p OS=Drosophila melanogaster OX=7227 GN=Dmel\CG6195 PE=1 SV=1
Q7PLL6	l(3)80Fj	30.69	10.91	19	Oxidation (M)	1.00:11.73	293910	Lethal (3) 80Fj, isoform A OS=Drosophila melanogaster OX=7227 GN=l(3)80Fj PE=1 SV=2
Q9VHC7	rump	26.40	8.07	3	Oxidation (M)	1.00:11.74	66731	FI21236p1 OS=Drosophila melanogaster OX=7227 GN=rump PE=1 SV=1
Q7K012	Bap55	30.42	7.53	3		1.00:11.74	47319	Brahma associated protein 55kD OS=Drosophila melanogaster OX=7227 GN=Bap55 PE=1 SV=1
Q86B44	Gss2	25.12	23.49	9	Oxidation (M)	1.00:11.86	61837	Glutathione synthetase OS=Drosophila melanogaster OX=7227 GN=Gss2 PE=1 SV=2
Q9VZW7	CPT2	17.36	20.84	9	Oxidation (M)	1.00:11.86	75107	Carnitine palmitoyltransferase 2 OS=Drosophila melanogaster OX=7227 GN=CPT2 PE=1 SV=1
Q9VAC1	anon-WO0153538.36	37.49	55.56	18	Carbamidomethylation; Oxidation (M)	1.00:11.91	51854	Acetyl-CoA deacylase OS=Drosophila melanogaster OX=7227 GN=anon-WO0153538.36 PE=1 SV=1
Q9VEP6	Adsl	18.78	19.96	7		1.00:11.93	53798	Adenylosuccinate lyase OS=Drosophila melanogaster OX=7227 GN=AdSL PE=1 SV=1
P02283	His2B	43.77	35.77	4	Oxidation (M)	1.00:11.94	13696	Histone H2B OS=Drosophila melanogaster OX=7227 GN=His2B PE=1 SV=2
Q0E8F4	Dmel\CG5946	23.65	18.85	5	Oxidation (M)	1.00:11.96	35484	NADH-cytochrome b5 reductase OS=Drosophila melanogaster OX=7227 GN=Dmel\CG5946 PE=1 SV=1
X2JGK6	Dmel\CG5946	23.65	17.88	5	Oxidation (M)	1.00:11.96	37390	NADH-cytochrome b5 reductase OS=Drosophila melanogaster OX=7227 GN=Dmel\CG5946 PE=1 SV=1
Q0E8F5	Dmel\CG5946	23.65	18.67	5	Oxidation (M)	1.00:11.96	35761	NADH-cytochrome b5 reductase OS=Drosophila melanogaster OX=7227 GN=Dmel\CG5946 PE=1 SV=1
Q9I7R1	Dmel\CG5946	23.65	18.85	5	Oxidation (M)	1.00:11.96	35296	NADH-cytochrome b5 reductase OS=Drosophila melanogaster OX=7227 GN=Dmel\CG5946 PE=1 SV=2
Q4LDP7	Dmel\CG5946	23.65	18.67	5	Oxidation (M)	1.00:11.96	35573	NADH-cytochrome b5 reductase OS=Drosophila melanogaster OX=7227 GN=Dmel\CG5946 PE=1 SV=1
E1JHY0	Dmel\CG5946	23.65	22.43	5	Oxidation (M)	1.00:11.96	29682	NADH-cytochrome b5 reductase OS=Drosophila melanogaster OX=7227 GN=Dmel\CG5946 PE=1 SV=1
Q9VJ46	Ugt36D1	35.83	9.44	3	Oxidation (M)	1.00:11.98	58215	UDP-glucuronosyltransferase OS=Drosophila melanogaster OX=7227 GN=Ugt36D1 PE=2 SV=1
Q8SWU7	CG1354	22.30	23.68	8		1.00:12.06	44910	Obg-like ATPase 1 OS=Drosophila melanogaster OX=7227 GN=CG1354 PE=1 SV=1
A0A4D6K4F6	Dmel\CG1354	22.30	22.01	8		1.00:12.06	48468	Obg-like ATPase 1 OS=Drosophila melanogaster OX=7227 GN=Dmel\CG1354 PE=1 SV=1
Q9VH07	pont	14.89	24.56	8		1.00:12.15	50242	RuvB-like helicase 1 OS=Drosophila melanogaster OX=7227 GN=pont PE=1 SV=1
Q9VMW7	CG8891	42.68	21.99	3		1.00:12.16	21449	Inosine triphosphate pyrophosphatase OS=Drosophila melanogaster OX=7227 GN=CG8891 PE=2 SV=1
M9PBV1	Hn	25.29	23.45	8		1.00:12.20	51660	Phe-4-monooxygenase OS=Drosophila melanogaster OX=7227 GN=Hn PE=1 SV=1
Q59E23	Hn	25.29	23.71	8		1.00:12.20	50977	Phe-4-monooxygenase OS=Drosophila melanogaster OX=7227 GN=Hn PE=1 SV=1
A0A0B4LF52	betaTry	25.02	20.55	4		1.00:12.21	25693	BetaTrypsin, isoform B OS=Drosophila melanogaster OX=7227 GN=betaTry PE=4 SV=1
Q9VNV3	Ddx1	34.38	3.16	2	Oxidation (M)	1.00:12.27	80869	ATP-dependent RNA helicase Ddx1 OS=Drosophila melanogaster OX=7227 GN=Ddx1 PE=2 SV=1
Q9VQX6	Dmel\CG3702	26.28	6.55	3	Oxidation (M)	1.00:12.27	73600	LP05054p OS=Drosophila melanogaster OX=7227 GN=Dmel\CG3702 PE=1 SV=2
Q9VYW3	RPA3	23.64	41.07	2		1.00:12.30	11963	GEO08380p1 OS=Drosophila melanogaster OX=7227 GN=RPA3 PE=1 SV=1
O17444	VAChT	17.32	5.71	2		1.00:12.34	64314	Vesicular acetylcholine transporter OS=Drosophila melanogaster OX=7227 GN=VAChT PE=2 SV=2
P32234	128up	29.03	27.17	7		1.00:12.34	41132	GTP-binding protein 128up OS=Drosophila melanogaster OX=7227 GN=128up PE=2 SV=2
M9PDX8	nrv3	23.48	11.18	4	Carbamidomethylation	1.00:12.37	36513	Nervana 3, isoform E OS=Drosophila melanogaster OX=7227 GN=nrv3 PE=1 SV=1
Q7JS69	nrv3	23.48	11.25	4	Carbamidomethylation	1.00:12.37	36198	FI04632p OS=Drosophila melanogaster OX=7227 GN=nrv3 PE=1 SV=1
Q00168	CaMKII	14.57	13.77	5	Oxidation (M)	1.00:12.44	59920	Calcium/calmodulin-dependent protein kinase type II alpha chain OS=Drosophila melanogaster OX=7227 GN=CaMKII PE=1 SV=1
Q9VII9	CCG31673	34.82	17.48	3		1.00:12.44	35658	LD14730p OS=Drosophila melanogaster OX=7227 GN=CCG31673 PE=1 SV=2
L0MLP2	CaMKII	14.57	14.48	5	Oxidation (M)	1.00:12.44	57090	Calcium/calmodulin-dependent protein kinase OS=Drosophila melanogaster OX=7227 GN=CaMKII PE=1 SV=1
L0MLR4	CaMKII	14.57	13.98	5	Oxidation (M)	1.00:12.44	59048	Calcium/calmodulin-dependent protein kinase OS=Drosophila melanogaster OX=7227 GN=CaMKII PE=1 SV=1
D1YSG8	CaMKII	14.57	13.75	5	Oxidation (M)	1.00:12.44	59991	Calcium/calmodulin-dependent protein kinase OS=Drosophila melanogaster OX=7227 GN=CaMKII PE=1 SV=1
L0MNA2	CaMKII	14.57	15.15	5	Oxidation (M)	1.00:12.44	54668	Calcium/calmodulin-dependent protein kinase OS=Drosophila melanogaster OX=7227 GN=CaMKII PE=1 SV=1
A4V133	CaMKII	14.57	14.90	5	Oxidation (M)	1.00:12.44	55482	Calcium/calmodulin-dependent protein kinase OS=Drosophila melanogaster OX=7227 GN=CaMKII PE=1 SV=1
X2J9A5	CCG31673	34.82	17.54	3		1.00:12.44	35603	Uncharacterized protein, isoform B OS=Drosophila melanogaster OX=7227 GN=CCG31673 PE=1 SV=1
A4V134	CaMKII	14.57	14.34	5	Oxidation (M)	1.00:12.44	57569	Calcium/calmodulin-dependent protein kinase OS=Drosophila melanogaster OX=7227 GN=CaMKII PE=1 SV=1
P50882	RpL9	39.12	26.32	6	Carbamidomethylation; Oxidation (M)	1.00:12.45	21392	60S ribosomal protein L9 OS=Drosophila melanogaster OX=7227 GN=RpL9 PE=1 SV=2
Q9VLS7	PAPLA1	41.41	3.32	5	Oxidation (M)	1.00:12.47	214157	LD21067p OS=Drosophila melanogaster OX=7227 GN=PAPLA1 PE=1 SV=1
Q9V3Z9	Vajk3	40.75	22.02	4		1.00:12.48	29702	HL02234p OS=Drosophila melanogaster OX=7227 GN=Vajk3 PE=2 SV=1
Q94516	ATPsynB	25.96	43.21	10	Carbamidomethylation; Oxidation (M)	1.00:12.50	27358	ATP synthase subunit b, mitochondrial OS=Drosophila melanogaster OX=7227 GN=ATPsynB PE=2 SV=2
Q9W0S7	Tudor-SN	27.97	35.75	27	Amidation; Oxidation (M)	1.00:12.55	103100	Staphylococcal nuclease domain-containing protein 1 OS=Drosophila melanogaster OX=7227 GN=Tudor-SN PE=1 SV=1
Q9VBU9	RpS27	25.60	28.57	2	Oxidation (M)	1.00:12.55	9364	40S ribosomal protein S27 OS=Drosophila melanogaster OX=7227 GN=RpS27 PE=1 SV=1
Q9W335	l(1)G0320	25.99	12.58	2		1.00:12.61	33030	Signal sequence receptor subunit alpha OS=Drosophila melanogaster OX=7227 GN=l(1)G0320 PE=1 SV=1
Q7JXF5	Nup62	14.66	19.29	5		1.00:12.68	40684	Nuclear pore glycoprotein p62 OS=Drosophila melanogaster OX=7227 GN=Nup62 PE=1 SV=1
Q9W5N0	Coa7	29.40	30.45	6	Carbamidomethylation; Oxidation (M)	1.00:12.75	29640	Cytochrome c oxidase assembly factor 7 homolog OS=Drosophila melanogaster OX=7227 GN=Coa7 PE=2 SV=1
Q9V3V9	EndoGI	31.11	27.86	8		1.00:12.75	40614	Endonuclease G inhibitor, isoform A OS=Drosophila melanogaster OX=7227 GN=EndoGI PE=1 SV=1
Q7KLW9	Prp19	32.80	17.62	6	Carbamidomethylation	1.00:12.78	55199	Pre-mRNA-processing factor 19 OS=Drosophila melanogaster OX=7227 GN=Prp19 PE=1 SV=1
Q9VFT4	rin	32.02	16.38	9	Carbamidomethylation	1.00:12.81	74943	AT27578p OS=Drosophila melanogaster OX=7227 GN=rin PE=1 SV=1
A1Z6H7	Gp210	42.32	5.12	7		1.00:12.84	209792	Nuclear pore membrane glycoprotein 210 OS=Drosophila melanogaster OX=7227 GN=Gp210 PE=1 SV=1
O46067	Grp170	43.92	29.58	20	Oxidation (M)	1.00:12.88	103445	EG:25E8.1 protein OS=Drosophila melanogaster OX=7227 GN=GRP170 PE=1 SV=1
Q8SXQ1	Aldh7A1	45.12	25.19	9		1.00:12.91	58314	Aldehyde dehydrogenase 7 family member A1 OS=Drosophila melanogaster OX=7227 GN=Aldh7A1 PE=1 SV=1
A0A0B4JCT7	Jabba	29.73	10.24	5		1.00:12.92	59903	Jabba, isoform F OS=Drosophila melanogaster OX=7227 GN=Jabba PE=1 SV=1
B7YZK5	Jabba	29.73	9.82	5		1.00:12.92	62653	Jabba, isoform C OS=Drosophila melanogaster OX=7227 GN=Jabba PE=1 SV=1
A0A0B4KG78	Jabba	29.73	13.55	5		1.00:12.92	45947	Jabba, isoform I OS=Drosophila melanogaster OX=7227 GN=Jabba PE=1 SV=1
B7YZK4	Jabba	29.73	12.56	5		1.00:12.92	49319	Jabba, isoform E OS=Drosophila melanogaster OX=7227 GN=Jabba PE=1 SV=1
O76454	Pcd	28.54	31.25	4	Carbamidomethylation; Oxidation (M)	1.00:12.92	21067	Pterin-4-alpha-carbinolamine dehydratase OS=Drosophila melanogaster OX=7227 GN=Pcd PE=1 SV=2
P21914	SdhB	19.49	28.28	8	Carbamidomethylation; Oxidation (M)	1.00:12.94	33741	Succinate dehydrogenase [ubiquinone] iron-sulfur subunit, mitochondrial OS=Drosophila melanogaster OX=7227 GN=SdhB PE=2 SV=2
Q9VPX0	Iris	21.07	6.03	2		1.00:12.95	58862	GH26159p OS=Drosophila melanogaster OX=7227 GN=Iris PE=2 SV=1
P48375	Fkbp12	27.93	71.30	5	Carbamidomethylation	1.00:12.95	11666	Peptidyl-prolyl cis-trans isomerase Fkbp12 OS=Drosophila melanogaster OX=7227 GN=Fkbp12 PE=3 SV=2
Q9VL18	eEF1delta	25.00	41.41	9	Carbamidomethylation; Oxidation (M)	1.00:13.01	28935	Probable elongation factor 1-delta OS=Drosophila melanogaster OX=7227 GN=eEF1delta PE=1 SV=1
M9NEV7	bero	31.23	19.13	2		1.00:13.04	12432	Protein quiver OS=Drosophila melanogaster OX=7227 GN=BcDNA:RE71975 PE=1 SV=1
Q9VII1	bero	31.23	14.86	2		1.00:13.04	15887	Protein quiver OS=Drosophila melanogaster OX=7227 GN=Dmel\CG9336 PE=1 SV=1
Q9V9A9	hlk	18.66	12.21	12	Oxidation (M)	1.00:13.05	196580	L(2)01289 long form OS=Drosophila melanogaster OX=7227 GN=l(2)01289 PE=1 SV=2
Q0E9N2	hlk	18.66	11.91	12	Oxidation (M)	1.00:13.05	201539	Lethal (2) 01289, isoform K OS=Drosophila melanogaster OX=7227 GN=l(2)01289 PE=1 SV=3
E1JGY6	hlk	18.66	11.65	12	Oxidation (M)	1.00:13.05	204727	Lethal (2) 01289, isoform F OS=Drosophila melanogaster OX=7227 GN=l(2)01289 PE=1 SV=1
Q8I937	Dmel\CG32409	38.75	5.16	2		1.00:13.05	39455	Ribosome biogenesis regulatory protein OS=Drosophila melanogaster OX=7227 GN=BcDNA:LD24586 PE=1 SV=2
P20228	Gad1	21.94	18.82	7	Carbamidomethylation; Oxidation (M)	1.00:13.15	57819	Glutamate decarboxylase OS=Drosophila melanogaster OX=7227 GN=Gad1 PE=2 SV=2
M9PCC1	Rack1	41.50	49.37	11	Carbamidomethylation	1.00:13.34	35618	Receptor of activated protein kinase C 1, isoform C OS=Drosophila melanogaster OX=7227 GN=Rack1 PE=4 SV=1
Q5U126	CG7072	21.40	44.93	4		1.00:13.36	14892	GEO11286p1 OS=Drosophila melanogaster OX=7227 GN=CG7072 PE=2 SV=1
Q9VVU1	GH07925p	41.49	43.72	11	Carbamidomethylation; Oxidation (M)	1.00:13.45	45366	FI09602p OS=Drosophila melanogaster OX=7227 GN=GH07925p PE=1 SV=1
Q7K2L7	Pef	35.14	24.62	3	Oxidation (M)	1.00:13.45	22491	GH27120p OS=Drosophila melanogaster OX=7227 GN=Dmel\CG17765 PE=1 SV=1
Q7KVX1	Pdha	22.11	35.44	13	Oxidation (M)	1.00:13.46	48876	Pyruvate dehydrogenase E1 component subunit alpha OS=Drosophila melanogaster OX=7227 GN=Pdha PE=1 SV=1
Q9W4H6	Pdha	22.11	39.35	13	Oxidation (M)	1.00:13.46	43892	Pyruvate dehydrogenase E1 component subunit alpha OS=Drosophila melanogaster OX=7227 GN=Pdha PE=1 SV=2
E1JHY7	Pop2	27.58	6.72	2		1.00:13.48	40198	Poly(A)-specific ribonuclease OS=Drosophila melanogaster OX=7227 GN=Pop2 PE=1 SV=1
Q8I0I5	Pop2	27.58	8.19	2		1.00:13.48	33479	Poly(A)-specific ribonuclease OS=Drosophila melanogaster OX=7227 GN=Pop2 PE=1 SV=1
Q9VTS4	Pop2	27.58	8.08	2		1.00:13.48	34025	Poly(A)-specific ribonuclease OS=Drosophila melanogaster OX=7227 GN=Pop2 PE=1 SV=2
X2JCC3	Pop2	27.58	6.65	2		1.00:13.48	40745	Poly(A)-specific ribonuclease OS=Drosophila melanogaster OX=7227 GN=Pop2 PE=1 SV=1
Q961Q8	Dmel\CG10562	28.09	17.53	6		1.00:13.49	46141	GH10454p OS=Drosophila melanogaster OX=7227 GN=Dmel\CG10562 PE=1 SV=1
Q7KB18	Jheh2	16.67	24.84	7	Oxidation (M)	1.00:13.53	52006	Epoxide hydrolase OS=Drosophila melanogaster OX=7227 GN=Jheh2 PE=1 SV=1
P13496	DCTN1-p150	19.49	4.66	4		1.00:13.57	141218	Dynactin subunit 1 OS=Drosophila melanogaster OX=7227 GN=DCTN1-p150 PE=1 SV=2
Q8SY19	Mgstl	28.60	23.03	3	Oxidation (M)	1.00:13.62	16867	Glutathione transferase OS=Drosophila melanogaster OX=7227 GN=Mgstl PE=1 SV=1
Q9VXY3	Dbct	29.85	16.67	6		1.00:13.70	50073	Dihydrolipoamide acetyltransferase component of pyruvate dehydrogenase complex OS=Drosophila melanogaster OX=7227 GN=Dmel\CG5599 PE=1 SV=1
Q9VCC6	Dmel\CG6178	28.79	9.74	4		1.00:13.71	59939	GM05240p OS=Drosophila melanogaster OX=7227 GN=Dmel\CG6178 PE=1 SV=1
M9PBD9	RanGAP	34.29	14.26	7	Oxidation (M)	1.00:13.72	66070	Ran GTPase activating protein, isoform B OS=Drosophila melanogaster OX=7227 GN=RanGAP PE=1 SV=1
M9PD65	RanGAP	34.29	14.46	7	Oxidation (M)	1.00:13.72	65184	Ran GTPase activating protein, isoform C OS=Drosophila melanogaster OX=7227 GN=RanGAP PE=1 SV=1
P29844	Hsc70-3	40.85	34.15	19	Oxidation (M)	1.00:13.73	72261	Endoplasmic reticulum chaperone BiP OS=Drosophila melanogaster OX=7227 GN=Hsc70-3 PE=1 SV=2
M9MRD0	Uch	28.35	59.03	9	Carbamidomethylation; Oxidation (M)	1.00:13.79	25850	Ubiquitin carboxyl-terminal hydrolase OS=Drosophila melanogaster OX=7227 GN=Uch PE=3 SV=1
M9PJN8	Gapdh2	25.23	43.07	8	Carbamidomethylation; Oxidation (M)	1.00:13.80	35369	Glyceraldehyde-3-phosphate dehydrogenase OS=Drosophila melanogaster OX=7227 GN=Gapdh2 PE=3 SV=1
Q9W4U2	Dmel\CG3603	31.05	15.26	3		1.00:13.80	26213	RH09070p OS=Drosophila melanogaster OX=7227 GN=BcDNA:RH09070 PE=1 SV=2
H9XVM9	Dmel\CG1674	31.69	6.63	4		1.00:13.80	101617	Uncharacterized protein, isoform L OS=Drosophila melanogaster OX=7227 GN=Dmel\CG1674 PE=1 SV=1
H9XVM8	Dmel\CG1674	31.69	6.98	4		1.00:13.80	96265	Uncharacterized protein, isoform K OS=Drosophila melanogaster OX=7227 GN=Dmel\CG1674 PE=1 SV=1
M9PD08	eRF3	39.26	12.73	5	Oxidation (M)	1.00:13.81	55287	Eukaryotic translation release factor 3, isoform C OS=Drosophila melanogaster OX=7227 GN=eRF3 PE=1 SV=1
Q9VK85	eRF3	39.26	10.18	5	Oxidation (M)	1.00:13.81	66452	Eukaryotic translation release factor 3, isoform A OS=Drosophila melanogaster OX=7227 GN=eRF3 PE=1 SV=1
P17210	Khc	28.38	27.08	21	Oxidation (M)	1.00:13.82	110399	Kinesin heavy chain OS=Drosophila melanogaster OX=7227 GN=Khc PE=1 SV=2
Q9VFV9	Droj2	30.65	32.51	11	Carbamidomethylation; Oxidation (M)	1.00:13.83	45230	DnaJ-like-2, isoform A OS=Drosophila melanogaster OX=7227 GN=Droj2 PE=1 SV=1
O18373	Sps1	28.81	22.11	5		1.00:13.84	43446	Inactive selenide, water dikinase-like protein OS=Drosophila melanogaster OX=7227 GN=SelD PE=2 SV=1
A0A0B4KHW3	aralar1	23.14	41.35	20	Oxidation (M)	1.00:13.85	76630	Aralar1, isoform F OS=Drosophila melanogaster OX=7227 GN=aralar1 PE=1 SV=1
Q9W4N8	Vap33	57.66	20.82	4	Oxidation (M)	1.00:13.86	29477	LD30122p OS=Drosophila melanogaster OX=7227 GN=Vap33 PE=1 SV=1
Q7KVX5	Vap33	57.66	23.83	4	Oxidation (M)	1.00:13.86	26771	VAMP-associated protein 33kDa, isoform A OS=Drosophila melanogaster OX=7227 GN=Vap33 PE=1 SV=1
Q9VU35	Dmel\CG11267	27.89	58.25	6		1.00:13.86	11016	RH34413p OS=Drosophila melanogaster OX=7227 GN=Dmel\CG11267 PE=1 SV=1
Q9VXY7	Lsd-2	37.85	36.93	10	Carbamidomethylation; Oxidation (M)	1.00:13.89	38229	Lipid storage droplets surface-binding protein 2 OS=Drosophila melanogaster OX=7227 GN=Lsd-2 PE=1 SV=1
A0A0B4KHM2	CSN5	13.04	12.92	3		1.00:13.93	36870	COP9 signalosome subunit 5, isoform B OS=Drosophila melanogaster OX=7227 GN=CSN5 PE=3 SV=1
Q9XZ58	CSN5	13.04	12.84	3		1.00:13.93	37083	COP9 signalosome complex subunit 5 OS=Drosophila melanogaster OX=7227 GN=CSN5 PE=1 SV=1
O61491	Flo1	23.07	15.96	5	Oxidation (M)	1.00:13.94	47135	Flotillin-1 OS=Drosophila melanogaster OX=7227 GN=Flo1 PE=2 SV=1
Q24492	RPA1	25.27	18.57	7	Oxidation (M)	1.00:13.96	66624	Replication protein A 70 kDa DNA-binding subunit OS=Drosophila melanogaster OX=7227 GN=RpA-70 PE=1 SV=1
P15348	Top2	31.16	8.78	10		1.00:13.97	164396	DNA topoisomerase 2 OS=Drosophila melanogaster OX=7227 GN=Top2 PE=1 SV=1
Q9U915	Adk2	22.72	44.17	8	Carbamidomethylation; Oxidation (M)	1.00:14.00	26543	Adenylate kinase OS=Drosophila melanogaster OX=7227 GN=Adk2 PE=1 SV=1
M9PB90	Cand1	16.74	18.75	14	Oxidation (M)	1.00:14.02	139355	Cullin-associated and neddylation-dissociated 1, isoform B OS=Drosophila melanogaster OX=7227 GN=Cand1 PE=1 SV=1
Q9W237	RpS16	32.07	39.86	6		1.00:14.04	16775	40S ribosomal protein S16 OS=Drosophila melanogaster OX=7227 GN=RpS16 PE=1 SV=1
Q9VNE9	RpL13A	33.48	20.49	5		1.00:14.23	23647	60S ribosomal protein L13a OS=Drosophila melanogaster OX=7227 GN=RpL13A PE=1 SV=1
Q9VC94	Rrp5	21.14	2.17	2		1.00:14.28	159806	LD41803p OS=Drosophila melanogaster OX=7227 GN=Dmel\CG5728 PE=1 SV=2
A0A6H2EJK0	Eaat1	18.00	11.85	4	Oxidation (M)	1.00:14.34	57550	Amino acid transporter OS=Drosophila melanogaster OX=7227 GN=Eaat1 PE=1 SV=1
O77062	Eaat1	18.00	12.94	4	Oxidation (M)	1.00:14.34	52359	Amino acid transporter OS=Drosophila melanogaster OX=7227 GN=Eaat1 PE=1 SV=1
A0A6H2EIE0	Eaat1	18.00	12.60	4	Oxidation (M)	1.00:14.34	53896	Amino acid transporter OS=Drosophila melanogaster OX=7227 GN=Eaat1 PE=1 SV=1
O77410	eIF3e	65.81	18.85	6	Oxidation (M)	1.00:14.35	51162	Eukaryotic translation initiation factor 3 subunit E OS=Drosophila melanogaster OX=7227 GN=eIF3e PE=1 SV=1
O76877	Dmel\CG3719	19.07	15.62	2		1.00:14.39	17854	EG:132E8.3 protein OS=Drosophila melanogaster OX=7227 GN=Dmel\CG3719 PE=1 SV=1
Q9W1F4	thoc5	16.89	4.38	2		1.00:14.40	70889	THO complex subunit 5 OS=Drosophila melanogaster OX=7227 GN=thoc5 PE=1 SV=2
Q09332	Uggt	16.83	13.11	14	Oxidation (M)	1.00:14.41	174354	UDP-glucose:glycoprotein glucosyltransferase OS=Drosophila melanogaster OX=7227 GN=Uggt PE=1 SV=2
P19107	Arr2	20.10	20.95	7	Oxidation (M)	1.00:14.41	45029	Phosrestin-1 OS=Drosophila melanogaster OX=7227 GN=Arr2 PE=1 SV=2
Q9VTX8	CG10616	13.26	9.76	3		1.00:14.42	54587	Protein odr-4 homolog OS=Drosophila melanogaster OX=7227 GN=CG10616 PE=3 SV=2
M9NE87	Dmel\CG10616	13.26	9.45	3		1.00:14.42	56469	Uncharacterized protein, isoform B OS=Drosophila melanogaster OX=7227 GN=Dmel\CG10616 PE=1 SV=1
X2JGM9	RpS4	55.42	30.65	7	Oxidation (M)	1.00:14.47	29134	40S ribosomal protein S4 OS=Drosophila melanogaster OX=7227 GN=RpS4 PE=3 SV=1
Q23979	Myo61F	25.03	18.94	14	Oxidation (M)	1.00:14.51	118990	Unconventional myosin IC OS=Drosophila melanogaster OX=7227 GN=Myo61F PE=1 SV=3
Q8IPP8	Dmel\CG31548	29.51	26.95	5	Carbamidomethylation; Oxidation (M)	1.00:14.53	27157	Uncharacterized protein OS=Drosophila melanogaster OX=7227 GN=Dmel\CG31548 PE=1 SV=1
Q9VCR2	Dmel\CG6726	46.95	37.16	8	Oxidation (M)	1.00:14.54	44998	Uncharacterized protein, isoform A OS=Drosophila melanogaster OX=7227 GN=Dmel\CG6726 PE=1 SV=2
Q9VF27	ND-23	29.58	35.48	7	Oxidation (M)	1.00:14.54	24578	NADH dehydrogenase (ubiquinone) 23 kDa subunit OS=Drosophila melanogaster OX=7227 GN=ND-23 PE=1 SV=1
Q2PDR9	vari	27.34	5.12	2		1.00:14.54	53438	Varicose, isoform C OS=Drosophila melanogaster OX=7227 GN=vari PE=1 SV=1
Q7KT16	vari	27.34	3.77	2		1.00:14.54	72377	FI17352p1 OS=Drosophila melanogaster OX=7227 GN=vari PE=1 SV=2
M9PDB2	vari	27.34	3.93	2		1.00:14.54	69419	Varicose, isoform E OS=Drosophila melanogaster OX=7227 GN=vari PE=1 SV=1
Q9VIJ4	vari	27.34	3.90	2		1.00:14.54	70280	FI01467p OS=Drosophila melanogaster OX=7227 GN=vari PE=1 SV=4
Q9VRG8	Dmel\CG1486	28.78	3.52	2		1.00:14.58	91522	GH01474p OS=Drosophila melanogaster OX=7227 GN=Dmel\CG1486 PE=1 SV=1
E1JHA4	Hrb27C	29.95	29.93	7	Carbamidomethylation; Oxidation (M)	1.00:14.60	44770	Heterogeneous nuclear ribonucleoprotein at 27C, isoform D OS=Drosophila melanogaster OX=7227 GN=Hrb27C PE=1 SV=1
Q9V3J1	VhaSFD	31.35	39.96	15	Carbamidomethylation; Oxidation (M)	1.00:14.62	53734	V-type proton ATPase subunit H OS=Drosophila melanogaster OX=7227 GN=VhaSFD PE=2 SV=2
Q9VNX4	P5CDh1	24.32	37.63	14	Oxidation (M)	1.00:14.64	63667	Multifunctional fusion protein OS=Drosophila melanogaster OX=7227 GN=P5CDh1 PE=1 SV=1
Q9VWG3	RpS10b	46.30	36.25	5		1.00:14.65	17878	40S ribosomal protein S10b OS=Drosophila melanogaster OX=7227 GN=RpS10b PE=1 SV=2
E1JHK0	CLIP-190	13.34	4.19	4		1.00:14.67	180036	Cytoplasmic linker protein 190, isoform N OS=Drosophila melanogaster OX=7227 GN=CLIP-190 PE=1 SV=1
A0A6F7UQK0	CLIP-190	13.34	3.73	4		1.00:14.67	200859	Cytoplasmic linker protein 190, isoform W OS=Drosophila melanogaster OX=7227 GN=CLIP-190 PE=1 SV=1
Q9VJE5	CLIP-190	13.34	3.96	4		1.00:14.67	189065	Restin homolog OS=Drosophila melanogaster OX=7227 GN=CLIP-190 PE=1 SV=1
E1JHJ9	CLIP-190	13.34	4.02	4		1.00:14.67	186676	Cytoplasmic linker protein 190, isoform M OS=Drosophila melanogaster OX=7227 GN=CLIP-190 PE=1 SV=2
Q7KT48	CLIP-190	13.34	4.13	4		1.00:14.67	182889	Cytoplasmic linker protein 190, isoform P OS=Drosophila melanogaster OX=7227 GN=CLIP-190 PE=1 SV=3
M9PG37	CLIP-190	13.34	4.18	4		1.00:14.67	180447	Cytoplasmic linker protein 190, isoform R OS=Drosophila melanogaster OX=7227 GN=CLIP-190 PE=1 SV=1
M9PC99	Sec24CD	41.68	13.89	11	Oxidation (M)	1.00:14.72	133760	Secretory 24CD, isoform C OS=Drosophila melanogaster OX=7227 GN=Sec24CD PE=1 SV=1
Q9VQ94	Sec24CD	41.68	14.33	11	Oxidation (M)	1.00:14.72	129270	LP05220p OS=Drosophila melanogaster OX=7227 GN=Sec24CD PE=1 SV=2
Q9VVA4	GS	24.23	27.11	41	Oxidation (M)	1.00:14.73	232074	GH26789p OS=Drosophila melanogaster OX=7227 GN=GS PE=1 SV=2
Q8I0D4	Dmel\CG9297	24.79	21.22	15	Carbamidomethylation; Oxidation (M)	1.00:14.75	106090	RE20510p OS=Drosophila melanogaster OX=7227 GN=Dmel\CG9297 PE=1 SV=1
Q9VFR2	Dmel\CG9297	24.79	21.72	15	Carbamidomethylation; Oxidation (M)	1.00:14.75	103763	FI18807p1 OS=Drosophila melanogaster OX=7227 GN=Dmel\CG9297 PE=1 SV=1
Q8SYL1	l(2)09851	22.26	11.62	3		1.00:14.77	50684	Lethal (2) 09851, isoform A OS=Drosophila melanogaster OX=7227 GN=l(2)09851 PE=1 SV=1
P09180	RpL4	26.42	35.91	12	Carbamidomethylation	1.00:14.87	45026	60S ribosomal protein L4 OS=Drosophila melanogaster OX=7227 GN=RpL4 PE=1 SV=2
C0HKA1	RpS14b	29.98	37.75	5	Oxidation (M)	1.00:14.96	16265	40S ribosomal protein S14b OS=Drosophila melanogaster OX=7227 GN=RpS14b PE=2 SV=1
O46098	bcn92	28.14	34.78	3	Oxidation (M)	1.00:14.97	10962	Protein bcn92 OS=Drosophila melanogaster OX=7227 GN=bcn92 PE=1 SV=1
Q9VRV1	fmt	31.40	6.76	4		1.00:14.99	111194	Fiery mountain, isoform A OS=Drosophila melanogaster OX=7227 GN=fmt PE=1 SV=2
M9PEB1	fmt	31.40	6.93	4		1.00:14.99	108440	Fiery mountain, isoform B OS=Drosophila melanogaster OX=7227 GN=fmt PE=1 SV=1
Q7K1W4	Jheh3	23.06	10.26	4	Oxidation (M)	1.00:15.00	53717	Epoxide hydrolase OS=Drosophila melanogaster OX=7227 GN=Jheh3 PE=2 SV=1
A1Z8Y3	Cpr49Ab	46.43	41.70	6		1.00:15.00	26958	Cuticular protein 49Ab OS=Drosophila melanogaster OX=7227 GN=Cpr49Ab PE=4 SV=1
Q9W3B3	Uros1	32.90	38.27	7	Amidation; Carbamidomethylation; Oxidation (M)	1.00:15.06	30895	Hydroxymethylbilane hydrolyase [cyclizing] OS=Drosophila melanogaster OX=7227 GN=Uros1 PE=1 SV=1
Q9W590	Ns3	13.49	4.46	2	Oxidation (M)	1.00:15.16	70246	Large subunit GTPase 1 homolog OS=Drosophila melanogaster OX=7227 GN=Ns3 PE=1 SV=1
Q9VAJ2	Bub3	29.55	13.50	4		1.00:15.17	37415	Bub3, isoform A OS=Drosophila melanogaster OX=7227 GN=Bub3 PE=1 SV=1
P47947	TpnC41C	40.18	20.78	3	Oxidation (M)	1.00:15.17	17156	Troponin C, isoform 1 OS=Drosophila melanogaster OX=7227 GN=TpnC41C PE=2 SV=2
Q9W392	CCT2	36.66	40.19	14	Oxidation (M)	1.00:15.19	58064	CCT-beta OS=Drosophila melanogaster OX=7227 GN=CCT2 PE=1 SV=2
Q9V9W2	RpL6	19.53	20.99	4	Oxidation (M)	1.00:15.20	27698	60S ribosomal protein L6 OS=Drosophila melanogaster OX=7227 GN=RpL6 PE=1 SV=1
Q9V9W3	RpL6	19.53	19.47	4	Oxidation (M)	1.00:15.20	29736	60S ribosomal protein L6 OS=Drosophila melanogaster OX=7227 GN=RpL6 PE=1 SV=1
Q24251	ATPsynD	49.28	66.85	10	Carbamidomethylation; Oxidation (M)	1.00:15.25	20201	ATP synthase subunit d, mitochondrial OS=Drosophila melanogaster OX=7227 GN=ATPsynD PE=2 SV=2
Q9VES8	anon2A5	39.61	12.59	3		1.00:15.32	32034	RE28913p OS=Drosophila melanogaster OX=7227 GN=anon2A5 PE=1 SV=3
A0A0B4LGJ9	Gpat4	32.63	6.15	3		1.00:15.34	60627	Glycerol-3-phosphate acyltransferase 4, isoform D OS=Drosophila melanogaster OX=7227 GN=Gpat4 PE=1 SV=1
Q9W1B5	Gpat4	32.63	7.19	3		1.00:15.34	52245	Glycerol-3-phosphate acyltransferase 4, isoform C OS=Drosophila melanogaster OX=7227 GN=Gpat4 PE=1 SV=2
Q960R0	Gpat4	32.63	7.21	3		1.00:15.34	51934	Glycerol-3-phosphate acyltransferase 4, isoform B OS=Drosophila melanogaster OX=7227 GN=Gpat4 PE=1 SV=1
A0A0B4LHH1	Gpat4	32.63	8.68	3		1.00:15.34	43551	Glycerol-3-phosphate acyltransferase 4, isoform E OS=Drosophila melanogaster OX=7227 GN=Gpat4 PE=1 SV=1
X2JJG8	Gs2	42.60	34.42	9	Carbamidomethylation; Oxidation (M)	1.00:15.40	41304	Glutamine synthetase OS=Drosophila melanogaster OX=7227 GN=Gs2 PE=1 SV=1
X2JDA5	Gs2	42.60	34.05	9	Carbamidomethylation; Oxidation (M)	1.00:15.40	41731	Glutamine synthetase OS=Drosophila melanogaster OX=7227 GN=Gs2 PE=1 SV=1
Q9VSU2	teq	27.24	1.76	2		1.00:15.45	309062	Tequila, isoform G OS=Drosophila melanogaster OX=7227 GN=teq PE=1 SV=4
Q8IQB8	teq	27.24	3.38	2		1.00:15.45	160131	Tequila, isoform D OS=Drosophila melanogaster OX=7227 GN=teq PE=1 SV=1
Q24046	nrv1	52.94	22.98	5	Oxidation (M)	1.00:15.51	35309	Sodium/potassium-transporting ATPase subunit beta-1 OS=Drosophila melanogaster OX=7227 GN=nrv1 PE=1 SV=2
Q9VCK0	eIF3d1	34.31	15.36	6	Oxidation (M)	1.00:15.54	63798	Eukaryotic translation initiation factor 3 subunit D-1 OS=Drosophila melanogaster OX=7227 GN=eIF3d1 PE=1 SV=1
M9PD75	porin	60.66	76.60	17	Amidation	1.00:15.59	30550	Porin, isoform D OS=Drosophila melanogaster OX=7227 GN=porin PE=3 SV=1
A0A0B4KGU4	bel	27.69	24.59	13	Carbamidomethylation; Oxidation (M)	1.00:15.70	85414	RNA helicase OS=Drosophila melanogaster OX=7227 GN=bel PE=4 SV=1
Q9VHP0	bel	27.69	24.69	13	Carbamidomethylation; Oxidation (M)	1.00:15.70	85081	ATP-dependent RNA helicase bel OS=Drosophila melanogaster OX=7227 GN=bel PE=1 SV=1
P20240	Ote	17.14	19.34	5	Oxidation (M)	1.00:15.71	46584	Otefin OS=Drosophila melanogaster OX=7227 GN=Ote PE=1 SV=2
L0MNA8	Arf4	26.46	20.56	4	Oxidation (M)	1.00:15.74	20617	ADP ribosylation factor at 102F, isoform B OS=Drosophila melanogaster OX=7227 GN=Arf102F PE=3 SV=1
Q9W077	Cpr62Bc	28.96	26.11	3		1.00:15.74	18684	Cuticular protein 62Bc, isoform A OS=Drosophila melanogaster OX=7227 GN=Cpr62Bc PE=1 SV=1
A0A0B4K7A5	hts	32.49	32.61	16	Oxidation (M)	1.00:15.79	81557	Hu li tai shao, isoform Q OS=Drosophila melanogaster OX=7227 GN=hts PE=1 SV=1
Q9W1V3	Fib	34.18	30.52	7	Oxidation (M)	1.00:15.81	34637	rRNA 2'-O-methyltransferase fibrillarin OS=Drosophila melanogaster OX=7227 GN=Fib PE=2 SV=1
E2QD63	HIP-R	52.05	27.06	8	Oxidation (M)	1.00:15.86	41037	Hsc/Hsp70-interacting protein related, isoform B OS=Drosophila melanogaster OX=7227 GN=HIP-R PE=4 SV=1
P83094	Stim	23.27	14.74	6		1.00:15.87	64797	Stromal interaction molecule homolog OS=Drosophila melanogaster OX=7227 GN=Stim PE=1 SV=1
A8DY80	Not1	16.15	1.04	2		1.00:15.93	280886	Not1, isoform D OS=Drosophila melanogaster OX=7227 GN=Not1 PE=1 SV=1
A8DY81	Not1	16.15	1.04	2		1.00:15.93	281141	Not1, isoform C OS=Drosophila melanogaster OX=7227 GN=Not1 PE=1 SV=1
A0A0B4LEZ3	Not1	16.15	1.04	2		1.00:15.93	281682	Not1, isoform H OS=Drosophila melanogaster OX=7227 GN=Not1 PE=1 SV=1
E2QCN4	Not1	16.15	1.04	2		1.00:15.93	279869	Not1, isoform F OS=Drosophila melanogaster OX=7227 GN=Not1 PE=1 SV=1
A8DY82	Not1	16.15	1.17	2		1.00:15.93	249761	Not1, isoform E OS=Drosophila melanogaster OX=7227 GN=Not1 PE=1 SV=1
Q9VNH5	Dcps	17.62	18.18	6		1.00:15.96	42998	m7GpppX diphosphatase OS=Drosophila melanogaster OX=7227 GN=Dmel\CG2091 PE=1 SV=1
Q9V6U9	Mecr	27.75	43.98	11	Oxidation (M)	1.00:16.01	39111	Enoyl-[acyl-carrier-protein] reductase, mitochondrial OS=Drosophila melanogaster OX=7227 GN=CG16935 PE=3 SV=2
P54385	Gdh	35.37	15.30	8	Carbamidomethylation; Oxidation (M)	1.00:16.05	62536	Glutamate dehydrogenase, mitochondrial OS=Drosophila melanogaster OX=7227 GN=Gdh PE=1 SV=2
Q9VSY0	Cpr67B	26.35	49.23	6		1.00:16.05	29801	Cuticular protein 67B OS=Drosophila melanogaster OX=7227 GN=Cpr67B PE=1 SV=1
Q7KV89	msn	13.49	2.72	2		1.00:16.13	120617	Non-specific serine/threonine protein kinase OS=Drosophila melanogaster OX=7227 GN=msn PE=1 SV=2
M9PH19	msn	13.49	2.14	2		1.00:16.13	152554	Misshapen, isoform F OS=Drosophila melanogaster OX=7227 GN=msn PE=1 SV=1
M9PBJ7	msn	13.49	2.47	2		1.00:16.13	131646	Misshapen, isoform H OS=Drosophila melanogaster OX=7227 GN=msn PE=1 SV=1
Q7KV88	msn	13.49	2.72	2		1.00:16.13	120746	Non-specific serine/threonine protein kinase OS=Drosophila melanogaster OX=7227 GN=msn PE=1 SV=1
Q9W002	msn	13.49	1.99	2		1.00:16.13	162379	Misshapen, isoform A OS=Drosophila melanogaster OX=7227 GN=msn PE=1 SV=3
Q7KV90	msn	13.49	2.50	2		1.00:16.13	130341	Misshapen, isoform B OS=Drosophila melanogaster OX=7227 GN=msn PE=1 SV=1
Q7JZK1	ND-B14	33.61	20.16	2	Oxidation (M)	1.00:16.27	14895	Complex I-B14 OS=Drosophila melanogaster OX=7227 GN=ND-B14 PE=1 SV=1
O18388	Fs(2)Ket	28.10	22.51	12	Oxidation (M)	1.00:16.40	98696	Importin subunit beta OS=Drosophila melanogaster OX=7227 GN=Fs(2)Ket PE=1 SV=2
A0A0B4K725	mask	18.71	1.02	3		1.00:16.45	424218	Multiple ankyrin repeats single KH domain, isoform C OS=Drosophila melanogaster OX=7227 GN=mask PE=4 SV=1
A0A0B4KHR8	mask	18.71	1.02	3		1.00:16.45	423072	Multiple ankyrin repeats single KH domain, isoform E OS=Drosophila melanogaster OX=7227 GN=mask PE=4 SV=1
Q9VCA8	mask	18.71	1.02	3		1.00:16.45	423201	Ankyrin repeat and KH domain-containing protein mask OS=Drosophila melanogaster OX=7227 GN=mask PE=1 SV=2
O16043	Df31	23.46	20.77	3		1.00:16.63	18823	Anon1A4 OS=Drosophila melanogaster OX=7227 GN=Df31 PE=1 SV=1
Q9VBQ5	Dmel\CG5112	24.64	16.25	6		1.00:16.63	58485	LD38433p OS=Drosophila melanogaster OX=7227 GN=Dmel\CG5112 PE=1 SV=1
A4V448	Gclc	16.18	14.37	7		1.00:16.74	80746	Gamma-ECS OS=Drosophila melanogaster OX=7227 GN=Gclc PE=1 SV=1
Q7KUA4	Uba2	27.13	10.29	6		1.00:16.75	77611	SUMO-activating enzyme subunit OS=Drosophila melanogaster OX=7227 GN=Uba2 PE=1 SV=1
P54622	mtSSB	39.45	29.45	3		1.00:16.76	16368	Single-stranded DNA-binding protein, mitochondrial OS=Drosophila melanogaster OX=7227 GN=mtSSB PE=1 SV=2
Q6NR72	Eglp4	34.27	8.43	2		1.00:16.76	26757	Entomoglyceroporin 4, isoform A OS=Drosophila melanogaster OX=7227 GN=Eglp4 PE=1 SV=1
A0A0B4KFZ1	Eglp4	34.27	7.07	2		1.00:16.76	32447	Entomoglyceroporin 4, isoform F OS=Drosophila melanogaster OX=7227 GN=Eglp4 PE=1 SV=1
D1Z394	Eglp4	34.27	7.34	2		1.00:16.76	30906	Entomoglyceroporin 4, isoform E OS=Drosophila melanogaster OX=7227 GN=Eglp4 PE=1 SV=1
Q8MLR2	Eglp4	34.27	8.05	2		1.00:16.76	28220	Entomoglyceroporin 4, isoform C OS=Drosophila melanogaster OX=7227 GN=Eglp4 PE=1 SV=1
X2JE34	eIF4H1	38.36	18.93	4		1.00:16.85	34230	Eukaryotic translation initiation factor 4H1, isoform E OS=Drosophila melanogaster OX=7227 GN=eIF4H1 PE=1 SV=1
Q7KUX7	eIF4H1	38.36	16.76	4		1.00:16.85	38263	Eukaryotic translation initiation factor 4H1, isoform C OS=Drosophila melanogaster OX=7227 GN=eIF4H1 PE=1 SV=1
X2JC79	eIF4H1	38.36	15.46	4		1.00:16.85	41775	Eukaryotic translation initiation factor 4H OS=Drosophila melanogaster OX=7227 GN=eIF4H1 PE=1 SV=1
Q9VXF8	eIF4H1	38.36	18.46	4		1.00:16.85	35061	Eukaryotic translation initiation factor 4H1, isoform A OS=Drosophila melanogaster OX=7227 GN=eIF4H1 PE=1 SV=1
Q8IR13	eIF4H1	38.36	18.52	4		1.00:16.85	34905	Eukaryotic translation initiation factor 4H1, isoform B OS=Drosophila melanogaster OX=7227 GN=eIF4H1 PE=1 SV=1
Q9VUW2	IMP	24.99	29.58	4		1.00:16.87	30909	Inositol-1-monophosphatase OS=Drosophila melanogaster OX=7227 GN=IMP PE=1 SV=1
P55841	RpL14	43.53	20.48	3		1.00:16.90	19174	60S ribosomal protein L14 OS=Drosophila melanogaster OX=7227 GN=RpL14 PE=1 SV=1
Q8SZM2	Vajk2	18.93	15.93	4		1.00:16.96	28734	RH04334p OS=Drosophila melanogaster OX=7227 GN=Vajk2 PE=1 SV=1
Q9VID7	l(2)k14505	14.06	13.26	2		1.00:17.03	31861	Lethal (2) k14505, isoform A OS=Drosophila melanogaster OX=7227 GN=l(2)k14505 PE=1 SV=1
Q9VQE0	Drp1	23.85	16.19	10	Carbamidomethylation; Oxidation (M)	1.00:17.09	82566	Dynamin-1-like protein OS=Drosophila melanogaster OX=7227 GN=Drp1 PE=1 SV=1
B7Z0L6	wrd	23.06	6.69	4		1.00:17.13	79070	Serine/threonine protein phosphatase 2A regulatory subunit OS=Drosophila melanogaster OX=7227 GN=wrd PE=1 SV=1
Q0KI58	wrd	23.06	7.01	4		1.00:17.13	75267	Serine/threonine protein phosphatase 2A regulatory subunit OS=Drosophila melanogaster OX=7227 GN=wrd PE=1 SV=1
A0A0B4KHP7	wrd	23.06	6.88	4		1.00:17.13	76710	Serine/threonine protein phosphatase 2A regulatory subunit OS=Drosophila melanogaster OX=7227 GN=wrd PE=1 SV=1
A0A0B4KHB9	wrd	23.06	6.56	4		1.00:17.13	80512	Serine/threonine protein phosphatase 2A regulatory subunit OS=Drosophila melanogaster OX=7227 GN=wrd PE=1 SV=1
Q8IN90	wrd	23.06	8.48	4		1.00:17.13	64392	Serine/threonine protein phosphatase 2A regulatory subunit OS=Drosophila melanogaster OX=7227 GN=wrd PE=1 SV=1
Q9VGW9	mRpL37	13.07	7.84	2		1.00:17.17	45757	LD25118p OS=Drosophila melanogaster OX=7227 GN=mRpL37 PE=1 SV=3
Q9VWD9	Ubqn	14.90	36.75	12	Oxidation (M)	1.00:17.20	58836	LD38919p OS=Drosophila melanogaster OX=7227 GN=Ubqn PE=1 SV=1
Q9VGW6	Mcm5	38.48	8.19	5	Oxidation (M)	1.00:17.21	82258	DNA replication licensing factor Mcm5 OS=Drosophila melanogaster OX=7227 GN=Mcm5 PE=1 SV=1
Q9VBH7	Trmt61	14.08	9.78	2		1.00:17.27	35100	tRNA (adenine(58)-N(1))-methyltransferase catalytic subunit TRMT61A OS=Drosophila melanogaster OX=7227 GN=Dmel\CG14544 PE=1 SV=1
M9PB84	RpS2	33.32	37.45	7	Carbamidomethylation; Oxidation (M)	1.00:17.32	28900	40S ribosomal protein S2 OS=Drosophila melanogaster OX=7227 GN=RpS2 PE=3 SV=1
Q7KMM4	GCS2alpha	41.67	23.48	15	Oxidation (M)	1.00:17.33	105731	BcDNA.GH04962 OS=Drosophila melanogaster OX=7227 GN=GCS2alpha PE=1 SV=1
Q7KSQ0	sea	41.21	23.03	8	Carbamidomethylation	1.00:17.45	34094	LD46175p OS=Drosophila melanogaster OX=7227 GN=sea PE=1 SV=1
Q9VPE2	ND-39	16.76	43.75	13	Oxidation (M)	1.00:17.47	46822	NADH dehydrogenase (Ubiquinone) 39 kDa subunit, isoform A OS=Drosophila melanogaster OX=7227 GN=ND-39 PE=1 SV=1
Q9V9S8	FeCh	24.60	26.82	7	Oxidation (M)	1.00:17.47	43597	Ferrochelatase, mitochondrial OS=Drosophila melanogaster OX=7227 GN=FeCh PE=2 SV=1
E1JH26	Ccs	18.11	15.15	3		1.00:17.53	27936	Superoxide dismutase [Cu-Zn] OS=Drosophila melanogaster OX=7227 GN=Ccs PE=1 SV=1
A1Z850	Ccs	18.11	15.50	3		1.00:17.53	27248	Superoxide dismutase [Cu-Zn] OS=Drosophila melanogaster OX=7227 GN=Ccs PE=1 SV=2
Q9VE79	Dmel\CG14309	19.29	14.60	10	Amidation; Oxidation (M)	1.00:17.56	110612	Uncharacterized protein OS=Drosophila melanogaster OX=7227 GN=Dmel\CG14309 PE=1 SV=2
A1Z8U0	Prp8	22.52	4.13	7	Oxidation (M)	1.00:17.63	279578	Pre-mRNA processing factor 8 OS=Drosophila melanogaster OX=7227 GN=Prp8 PE=1 SV=1
P13395	alpha-Spec	34.91	53.79	99	Carbamidomethylation; Oxidation (M)	1.00:17.64	278303	Spectrin alpha chain OS=Drosophila melanogaster OX=7227 GN=alpha-Spec PE=1 SV=2
M9PBI5	alpha-Spec	34.91	53.09	99	Carbamidomethylation; Oxidation (M)	1.00:17.64	281320	Alpha spectrin, isoform C OS=Drosophila melanogaster OX=7227 GN=alpha-Spec PE=3 SV=1
A1Z6N5	Dmel\CG3270	20.40	5.23	2	Oxidation (M)	1.00:17.68	47578	FI13301p OS=Drosophila melanogaster OX=7227 GN=Dmel\CG3270 PE=1 SV=1
A4V383	ND-42	45.42	36.61	11	Carbamidomethylation; Oxidation (M)	1.00:17.69	46898	NADH dehydrogenase [ubiquinone] 1 alpha subcomplex subunit 10, mitochondrial OS=Drosophila melanogaster OX=7227 GN=ND-42 PE=1 SV=1
A0A0B4KI10	Rpn2	34.11	23.42	19	Oxidation (M)	1.00:17.72	114223	26S proteasome non-ATPase regulatory subunit 1 OS=Drosophila melanogaster OX=7227 GN=Rpn2 PE=3 SV=1
A0A0B4KHE9	Rpn2	34.11	23.63	19	Oxidation (M)	1.00:17.72	113199	26S proteasome non-ATPase regulatory subunit 1 OS=Drosophila melanogaster OX=7227 GN=Rpn2 PE=3 SV=1
X2J6D4	Cyt-c-p	34.69	61.11	6	Oxidation (M)	1.00:17.74	11735	Cytochrome c proximal, isoform B OS=Drosophila melanogaster OX=7227 GN=Cyt-c-p PE=2 SV=1
M9PEC8	Dhc64C	35.72	16.05	51	Amidation; Oxidation (M)	1.00:17.83	531128	Dynein heavy chain 64C, isoform G OS=Drosophila melanogaster OX=7227 GN=Dhc64C PE=1 SV=1
M9PBQ3	Dhc64C	35.72	16.01	51	Amidation; Oxidation (M)	1.00:17.83	532601	Dynein heavy chain 64C, isoform I OS=Drosophila melanogaster OX=7227 GN=Dhc64C PE=1 SV=1
M9PE73	Dhc64C	35.72	16.05	51	Amidation; Oxidation (M)	1.00:17.83	530849	Dynein heavy chain 64C, isoform E OS=Drosophila melanogaster OX=7227 GN=Dhc64C PE=1 SV=1
M9PEN4	Dhc64C	35.72	16.04	51	Amidation; Oxidation (M)	1.00:17.83	531657	Dynein heavy chain 64C, isoform F OS=Drosophila melanogaster OX=7227 GN=Dhc64C PE=1 SV=1
M9PBQ0	Dhc64C	35.72	16.04	51	Amidation; Oxidation (M)	1.00:17.83	531378	Dynein heavy chain 64C, isoform D OS=Drosophila melanogaster OX=7227 GN=Dhc64C PE=1 SV=1
M9PHG8	Dhc64C	35.72	16.01	51	Amidation; Oxidation (M)	1.00:17.83	532322	Dynein heavy chain 64C, isoform H OS=Drosophila melanogaster OX=7227 GN=Dhc64C PE=1 SV=1
P37276	Dhc64C	35.72	16.08	51	Amidation; Oxidation (M)	1.00:17.83	530184	Dynein heavy chain, cytoplasmic OS=Drosophila melanogaster OX=7227 GN=Dhc64C PE=2 SV=2
P40797	pnut	17.04	4.27	2	Oxidation (M)	1.00:17.87	60143	Protein peanut OS=Drosophila melanogaster OX=7227 GN=pnut PE=1 SV=2
Q9VBP6	Ssadh	38.38	7.47	2		1.00:17.88	54974	Succinate-semialdehyde dehydrogenase OS=Drosophila melanogaster OX=7227 GN=Ssadh PE=1 SV=1
P22977	Cp16	41.91	35.51	3		1.00:17.92	14265	Chorion protein S16 OS=Drosophila melanogaster OX=7227 GN=Cp16 PE=2 SV=2
Q9VR00	ND-B8	25.14	27.37	2		1.00:17.92	10651	Complex I-B8 OS=Drosophila melanogaster OX=7227 GN=ND-B8 PE=2 SV=1
D1Z3A2	ATPsynCF6	48.49	30.19	3		1.00:17.92	11936	ATP synthase-coupling factor 6, mitochondrial OS=Drosophila melanogaster OX=7227 GN=ATPsynCF6 PE=1 SV=1
X2JEI6	Dmel\CG1636	14.24	7.38	2		1.00:17.93	42950	Uncharacterized protein, isoform B OS=Drosophila melanogaster OX=7227 GN=Dmel\CG1636 PE=4 SV=1
Q9W3G7	Dmel\CG1636	14.24	7.07	2		1.00:17.93	44853	LD42063p OS=Drosophila melanogaster OX=7227 GN=Dmel\CG1636 PE=2 SV=3
Q9VJY6	RpL24	43.06	18.06	3		1.00:18.16	17520	60S ribosomal protein L24 OS=Drosophila melanogaster OX=7227 GN=RpL24 PE=1 SV=1
Q9V7D2	Vha36-1	35.56	37.80	7		1.00:18.18	27627	V-type proton ATPase subunit D 1 OS=Drosophila melanogaster OX=7227 GN=Vha36-1 PE=2 SV=1
Q9VKD3	Nfs1	33.99	22.94	7	Oxidation (M)	1.00:18.27	51074	Cysteine desulfurase, mitochondrial OS=Drosophila melanogaster OX=7227 GN=Nfs1 PE=1 SV=1
P55830	RpS3A	40.34	47.01	11	Carbamidomethylation; Oxidation (M)	1.00:18.29	30340	40S ribosomal protein S3a OS=Drosophila melanogaster OX=7227 GN=RpS3A PE=1 SV=4
P41094	RpS18	47.98	32.89	5	Oxidation (M)	1.00:18.30	17612	40S ribosomal protein S18 OS=Drosophila melanogaster OX=7227 GN=RpS18 PE=1 SV=1
Q9VDC0	FOHSDR	25.80	10.80	2		1.00:18.37	27236	GH01837p OS=Drosophila melanogaster OX=7227 GN=FOHSDR PE=1 SV=1
P49735	Mcm2	35.39	3.49	2		1.00:18.37	100415	DNA replication licensing factor Mcm2 OS=Drosophila melanogaster OX=7227 GN=Mcm2 PE=1 SV=1
Q7K0W1	Dmel\CG8531	18.86	4.95	2		1.00:18.40	60912	LD27406p OS=Drosophila melanogaster OX=7227 GN=Dmel\CG8531 PE=1 SV=1
Q9VE75	Vha100-2	18.59	18.82	14	Oxidation (M)	1.00:18.50	94849	V-type proton ATPase subunit a OS=Drosophila melanogaster OX=7227 GN=Vha100-2 PE=1 SV=2
Q7K4H4	NO66	20.11	8.73	5	Oxidation (M)	1.00:18.51	73098	Bifunctional lysine-specific demethylase and histidyl-hydroxylase NO66 OS=Drosophila melanogaster OX=7227 GN=NO66 PE=1 SV=1
O02649	Hsp60A	41.90	49.56	21	Oxidation (M)	1.00:18.55	60809	Heat shock protein 60A OS=Drosophila melanogaster OX=7227 GN=Hsp60A PE=1 SV=3
P21187	pAbp	38.98	33.12	14	Carbamidomethylation; Oxidation (M)	1.00:18.56	69925	Polyadenylate-binding protein OS=Drosophila melanogaster OX=7227 GN=pAbp PE=1 SV=3
Q7JXC4	P32	61.41	25.10	5		1.00:18.65	28976	CG6459 protein OS=Drosophila melanogaster OX=7227 GN=P32 PE=1 SV=1
Q9VN25	eIF3a	24.96	17.46	15	Carbamidomethylation; Oxidation (M)	1.00:18.66	133880	Eukaryotic translation initiation factor 3 subunit A OS=Drosophila melanogaster OX=7227 GN=eIF3a PE=1 SV=1
Q9V3L7	NP15.6	24.32	48.00	4		1.00:18.72	16972	Complex I-ESSS OS=Drosophila melanogaster OX=7227 GN=NP15.6 PE=1 SV=1
Q9VFC7	Mf	24.71	12.60	2		1.00:18.80	41667	Mf5 protein OS=Drosophila melanogaster OX=7227 GN=Mf PE=1 SV=2
Q23983	alphaSnap	32.08	26.37	6	Oxidation (M)	1.00:18.81	33000	Alpha-soluble NSF attachment protein OS=Drosophila melanogaster OX=7227 GN=alphaSnap PE=1 SV=1
A0A0B4LFR4	OstDelta	41.23	7.74	4		1.00:18.83	69101	Dolichyl-diphosphooligosaccharide--protein glycosyltransferase subunit 2 OS=Drosophila melanogaster OX=7227 GN=OstDelta PE=1 SV=1
Q7K110	OstDelta	41.23	7.73	4		1.00:18.83	69230	Dolichyl-diphosphooligosaccharide--protein glycosyltransferase subunit 2 OS=Drosophila melanogaster OX=7227 GN=OstDelta PE=1 SV=1
Q9VG69	Srlp	45.41	19.31	4	Carbamidomethylation; Oxidation (M)	1.00:18.88	41619	LP03547p OS=Drosophila melanogaster OX=7227 GN=Srlp PE=1 SV=1
P48598	eIF4E1	46.67	44.02	6	Oxidation (M)	1.00:18.93	29224	Eukaryotic translation initiation factor 4E1 OS=Drosophila melanogaster OX=7227 GN=eIF4E1 PE=1 SV=1
Q9V3W7	SF2	44.92	30.20	7	Carbamidomethylation; Oxidation (M)	1.00:18.96	28350	LD40489p OS=Drosophila melanogaster OX=7227 GN=SF2 PE=1 SV=1
Q9VHL2	CCT7	47.93	39.71	16	Oxidation (M)	1.00:18.97	59387	T-complex protein 1 subunit eta OS=Drosophila melanogaster OX=7227 GN=CCT7 PE=1 SV=2
Q9V419	Cyp28a5	29.60	10.69	4		1.00:18.98	57705	Probable cytochrome P450 28a5 OS=Drosophila melanogaster OX=7227 GN=Cyp28a5 PE=2 SV=1
Q9VSA9	Dmel\CG7409	31.79	29.87	4		1.00:18.98	17966	CG7409 OS=Drosophila melanogaster OX=7227 GN=Dmel\CG7409 PE=2 SV=1
Q9VKE2	Crys	24.75	31.24	8	Oxidation (M)	1.00:19.05	55878	Crystallin, isoform A OS=Drosophila melanogaster OX=7227 GN=Crys PE=1 SV=2
Q9VG97	GstD3	25.82	12.06	2	Oxidation (M)	1.00:19.14	22907	Inactive glutathione S-transferase D3 OS=Drosophila melanogaster OX=7227 GN=GstD3 PE=2 SV=1
Q95RF6	Tom20	23.07	21.64	2		1.00:19.29	18784	LD34461p OS=Drosophila melanogaster OX=7227 GN=Tom20 PE=1 SV=1
Q9W114	Dmel\CG12848	13.65	22.50	2		1.00:19.30	13729	IP05433p OS=Drosophila melanogaster OX=7227 GN=Dmel\CG12848 PE=2 SV=2
P12370	Pka-C1	27.41	16.15	4		1.00:19.38	40839	cAMP-dependent protein kinase catalytic subunit 1 OS=Drosophila melanogaster OX=7227 GN=Pka-C1 PE=1 SV=3
Q9VBT8	CT33083	39.17	13.10	4	Oxidation (M)	1.00:19.40	48658	IP11925p OS=Drosophila melanogaster OX=7227 GN=CT33083 PE=2 SV=1
X2J950	RpS13	40.40	27.81	4	Oxidation (M)	1.00:19.41	17178	40S ribosomal protein S13 OS=Drosophila melanogaster OX=7227 GN=RpS13 PE=2 SV=1
Q94523	SdhA	35.22	40.70	17	Oxidation (M)	1.00:19.63	72343	Succinate dehydrogenase [ubiquinone] flavoprotein subunit, mitochondrial OS=Drosophila melanogaster OX=7227 GN=SdhA PE=2 SV=3
Q9VYV4	Amun	24.43	13.64	5		1.00:19.66	58423	Amun, isoform A OS=Drosophila melanogaster OX=7227 GN=Amun PE=1 SV=1
Q9VUH8	Tdrd3	14.18	3.47	2		1.00:19.71	91728	Tudor domain-containing protein 3 OS=Drosophila melanogaster OX=7227 GN=Tdrd3 PE=1 SV=1
Q9VRS6	Jon65Aiv	27.62	16.24	2		1.00:19.71	28017	Jonah 65Aiv OS=Drosophila melanogaster OX=7227 GN=Jon65Aiv PE=1 SV=1
E1JGK5	Mapmodulin	32.36	6.34	2		1.00:19.72	40743	Mapmodulin, isoform D OS=Drosophila melanogaster OX=7227 GN=Mapmodulin PE=1 SV=1
B7YZR7	Mapmodulin	32.36	8.81	2		1.00:19.72	29176	Mapmodulin, isoform B OS=Drosophila melanogaster OX=7227 GN=Mapmodulin PE=1 SV=1
Q8T3V6	mRpL47	35.71	9.23	2		1.00:19.82	31712	AT29239p OS=Drosophila melanogaster OX=7227 GN=mRpL47 PE=1 SV=1
P19967	Cyt-b5-r	36.50	10.32	3		1.00:19.91	50355	Cytochrome b5-related protein OS=Drosophila melanogaster OX=7227 GN=Cyt-b5-r PE=2 SV=2
Q9VBT1	Dmel\CG31098	20.83	9.35	3	Oxidation (M)	1.00:19.96	47921	CHK domain-containing protein OS=Drosophila melanogaster OX=7227 GN=Dmel\CG31098 PE=1 SV=2
Q9VXK0	Nipsnap	50.75	23.44	4	Oxidation (M)	1.00:20.02	31965	Protein NipSnap OS=Drosophila melanogaster OX=7227 GN=Nipsnap PE=2 SV=2
Q8IMI7	RpS7	18.72	36.60	6		1.00:20.09	22170	40S ribosomal protein S7 OS=Drosophila melanogaster OX=7227 GN=RpS7 PE=1 SV=2
P48159	RpL23	30.36	38.57	4	Carbamidomethylation; Oxidation (M)	1.00:20.12	14937	60S ribosomal protein L23 OS=Drosophila melanogaster OX=7227 GN=RpL23 PE=1 SV=2
G3M3A2	RpS3	29.31	46.75	14	Oxidation (M)	1.00:20.16	27471	Ribosomal protein S3, isoform B OS=Drosophila melanogaster OX=7227 GN=RpS3 PE=1 SV=1
A4V303	CCT3	28.54	28.31	10	Oxidation (M)	1.00:20.21	59395	T-complex protein 1 subunit gamma OS=Drosophila melanogaster OX=7227 GN=CCT3 PE=1 SV=1
Q95RI5	fax	38.36	20.10	6		1.00:20.22	47105	Failed axon connections OS=Drosophila melanogaster OX=7227 GN=fax PE=1 SV=1
Q59E30	fax	38.36	20.24	6		1.00:20.22	46644	Failed axon connections, isoform C OS=Drosophila melanogaster OX=7227 GN=fax PE=1 SV=1
M9NEW1	Mlc-c	25.71	49.67	5	Oxidation (M)	1.00:20.28	17497	Myosin light chain cytoplasmic, isoform B OS=Drosophila melanogaster OX=7227 GN=Mlc-c PE=4 SV=1
P54357	Mlc-c	25.71	51.70	5	Oxidation (M)	1.00:20.28	16613	Myosin-2 essential light chain OS=Drosophila melanogaster OX=7227 GN=Mlc-c PE=1 SV=1
Q24546	Syn	23.99	4.29	3		1.00:20.30	107546	Synapsin OS=Drosophila melanogaster OX=7227 GN=Syn PE=1 SV=2
E2QCY9	Syn	23.99	4.23	3		1.00:20.30	109453	Synapsin, isoform D OS=Drosophila melanogaster OX=7227 GN=Syn PE=1 SV=1
Q9VJ19	RpL30	26.19	53.15	5	Carbamidomethylation; Oxidation (M)	1.00:20.35	12234	60S ribosomal protein L30 OS=Drosophila melanogaster OX=7227 GN=RpL30 PE=1 SV=1
A0A0B4LIJ0	Rpt2	28.08	23.23	7	Amidation; Oxidation (M)	1.00:20.36	49324	Regulatory particle triple-A ATPase 2, isoform B OS=Drosophila melanogaster OX=7227 GN=Rpt2 PE=3 SV=1
Q94522	Scsalpha1	47.73	23.78	7	Carbamidomethylation	1.00:20.41	34389	Succinate--CoA ligase [ADP/GDP-forming] subunit alpha, mitochondrial OS=Drosophila melanogaster OX=7227 GN=Scsalpha1 PE=2 SV=3
Q9W0L6	Dmel\CG13907	17.89	4.17	2		1.00:20.42	88036	GH22266p OS=Drosophila melanogaster OX=7227 GN=Dmel\CG13907 PE=1 SV=1
P32100	RpL7	46.81	35.32	7	Carbamidomethylation	1.00:20.43	29552	60S ribosomal protein L7 OS=Drosophila melanogaster OX=7227 GN=RpL7 PE=1 SV=2
Q9VCQ9	Dmel\CG6733	13.72	8.73	2		1.00:20.52	44925	RE20374p OS=Drosophila melanogaster OX=7227 GN=Dmel\CG6733 PE=2 SV=1
Q9VNF5	anon-WO0118547.367	14.05	17.58	4	Oxidation (M)	1.00:20.56	46379	3-oxoacyl-[acyl-carrier-protein] synthase OS=Drosophila melanogaster OX=7227 GN=anon-WO0118547.367 PE=1 SV=1
Q9VN21	lost	28.74	20.37	8		1.00:20.65	59742	LD30155p OS=Drosophila melanogaster OX=7227 GN=lost PE=1 SV=1
Q7JZZ3	Dmel\CG13321	48.94	33.22	6	Carbamidomethylation	1.00:20.69	30873	RE03883p OS=Drosophila melanogaster OX=7227 GN=Dmel\CG13321 PE=1 SV=1
Q9VSR5	mRpL12	38.18	51.10	6	Oxidation (M)	1.00:20.77	19658	GM03767p OS=Drosophila melanogaster OX=7227 GN=mRpL12 PE=1 SV=1
Q9VP57	pzg	37.91	3.71	3	Oxidation (M)	1.00:20.82	105081	LD15904p OS=Drosophila melanogaster OX=7227 GN=pzg PE=1 SV=1
A0A0B4K7Y7	larp	60.03	12.13	11	Oxidation (M)	1.00:20.91	178145	La related protein, isoform G OS=Drosophila melanogaster OX=7227 GN=larp PE=1 SV=1
Q0KHQ1	SLIRP1	13.50	31.11	2		1.00:20.93	10031	GEO13361p1 OS=Drosophila melanogaster OX=7227 GN=SLIRP1 PE=1 SV=1
Q9VMI5	Dmel\CG9135	18.38	14.58	5	Oxidation (M)	1.00:20.99	53460	CG9135 protein OS=Drosophila melanogaster OX=7227 GN=Dmel\CG9135 PE=1 SV=1
Q9VE00	Cyp12a4	36.18	16.98	6	Oxidation (M)	1.00:21.04	61777	Probable cytochrome P450 12a4, mitochondrial OS=Drosophila melanogaster OX=7227 GN=Cyp12a4 PE=2 SV=2
A1Z7F1	Mal-A6	47.35	10.98	5		1.00:21.26	67914	Maltase A6, isoform C OS=Drosophila melanogaster OX=7227 GN=Mal-A6 PE=1 SV=2
Q9V3Y4	Mtch	32.71	28.16	6	Oxidation (M)	1.00:21.32	35012	LD43650p OS=Drosophila melanogaster OX=7227 GN=Mtch PE=1 SV=1
A1ZAH8	RpS15	27.78	54.42	4	Oxidation (M)	1.00:21.36	16979	40S ribosomal protein S15 OS=Drosophila melanogaster OX=7227 GN=RpS15 PE=1 SV=1
Q7JZW2	RpS15	27.78	54.05	4	Oxidation (M)	1.00:21.36	17037	40S ribosomal protein S15 OS=Drosophila melanogaster OX=7227 GN=RpS15 PE=1 SV=1
Q9VPJ9	CK02656	13.92	5.16	3		1.00:21.56	78144	Uncharacterized protein, isoform B OS=Drosophila melanogaster OX=7227 GN=CK02656 PE=1 SV=2
Q9V461	Mcm6	25.79	2.69	2		1.00:21.65	92353	DNA replication licensing factor Mcm6 OS=Drosophila melanogaster OX=7227 GN=Mcm6 PE=1 SV=1
A1ZAK8	Psi	15.96	5.02	3	Carbamidomethylation	1.00:21.75	81716	P-element somatic inhibitor, isoform C OS=Drosophila melanogaster OX=7227 GN=Psi PE=1 SV=1
A1ZAK9	Psi	15.96	5.59	3	Carbamidomethylation	1.00:21.75	73448	P-element somatic inhibitor, isoform A OS=Drosophila melanogaster OX=7227 GN=Psi PE=1 SV=1
A1ZAK7	Psi	15.96	5.03	3	Carbamidomethylation	1.00:21.75	81588	LD35640p OS=Drosophila melanogaster OX=7227 GN=Psi PE=1 SV=1
Q9VIH3	Mtp	24.05	13.32	9		1.00:21.80	98776	Microsomal triacylglycerol transfer protein OS=Drosophila melanogaster OX=7227 GN=Mtp PE=1 SV=2
Q9VV51	Agpat3	32.63	25.13	9	Oxidation (M)	1.00:21.82	44397	1-Acylglycerol-3-phosphate O-acyltransferase 3, isoform A OS=Drosophila melanogaster OX=7227 GN=Agpat3 PE=1 SV=1
D5AEK7	Agpat3	32.63	24.43	9	Oxidation (M)	1.00:21.82	45681	1-Acylglycerol-3-phosphate O-acyltransferase 3, isoform E OS=Drosophila melanogaster OX=7227 GN=Agpat3 PE=1 SV=1
O01666	ATPsyngamma	27.80	43.77	12	Carbamidomethylation; Oxidation (M)	1.00:21.96	32871	ATP synthase subunit gamma, mitochondrial OS=Drosophila melanogaster OX=7227 GN=ATPsyngamma PE=2 SV=2
P25171	Rcc1	38.39	9.32	4	Oxidation (M)	1.00:22.01	58851	Regulator of chromosome condensation OS=Drosophila melanogaster OX=7227 GN=Rcc1 PE=1 SV=2
M9PIM0	RpL10	20.76	35.32	5	Carbamidomethylation	1.00:22.07	25528	Ribosomal protein L10, isoform E OS=Drosophila melanogaster OX=7227 GN=RpL10 PE=4 SV=1
Q9VEG6	Pxt	25.02	45.12	21	Amidation; Oxidation (M)	1.00:22.14	90539	Chorion peroxidase OS=Drosophila melanogaster OX=7227 GN=Pxt PE=2 SV=3
Q26454	dpa	13.68	5.31	4	Oxidation (M)	1.00:22.19	96610	DNA replication licensing factor MCM4 OS=Drosophila melanogaster OX=7227 GN=dpa PE=1 SV=2
Q9V7Y2	Sply	35.57	19.27	8	Oxidation (M)	1.00:22.24	60305	Sphingosine-1-phosphate lyase OS=Drosophila melanogaster OX=7227 GN=Sply PE=1 SV=1
A8JUV4	Vml	13.52	6.06	2		1.00:22.50	56116	Vitelline membrane-like, isoform A OS=Drosophila melanogaster OX=7227 GN=Vml PE=4 SV=1
Q7KN99	Ppcs	36.49	12.46	2		1.00:22.71	35752	Phosphopantothenoylcysteine synthetase, isoform A OS=Drosophila melanogaster OX=7227 GN=Ppcs PE=1 SV=1
E2QD26	Ppcs	36.49	10.46	2		1.00:22.71	42657	Phosphopantothenoylcysteine synthetase, isoform C OS=Drosophila melanogaster OX=7227 GN=Ppcs PE=1 SV=1
Q9VJH8	Ugt37D1	31.09	12.34	4	Oxidation (M)	1.00:22.72	60535	FI03416p OS=Drosophila melanogaster OX=7227 GN=Ugt37D1 PE=1 SV=1
Q9VMX0	mRpL28	13.89	12.58	3		1.00:22.77	34950	39S ribosomal protein L28, mitochondrial OS=Drosophila melanogaster OX=7227 GN=mRpL28 PE=2 SV=1
Q9VZI1	Chd64	30.92	44.68	6		1.00:22.79	20644	Transgelin OS=Drosophila melanogaster OX=7227 GN=Chd64 PE=1 SV=2
E1JJF9	Nrg	41.63	12.75	12		1.00:22.83	138362	Neuroglian, isoform D OS=Drosophila melanogaster OX=7227 GN=Nrg PE=1 SV=1
M9NEZ5	Nrg	41.63	12.07	12		1.00:22.83	145520	Neuroglian, isoform G OS=Drosophila melanogaster OX=7227 GN=Nrg PE=1 SV=1
E1JJF8	Nrg	41.63	12.14	12		1.00:22.83	143618	Neuroglian, isoform E OS=Drosophila melanogaster OX=7227 GN=Nrg PE=1 SV=1
Q01637	r-l	27.93	15.42	5		1.00:22.95	53419	Uridine 5'-monophosphate synthase OS=Drosophila melanogaster OX=7227 GN=r-l PE=2 SV=2
Q9VS57	Sec63	43.07	12.88	7	Carbamidomethylation; Oxidation (M)	1.00:22.96	85854	RE14391p OS=Drosophila melanogaster OX=7227 GN=Sec63 PE=1 SV=1
Q9VTB4	ND-13B	20.74	54.84	4	Carbamidomethylation; Oxidation (M)	1.00:22.98	13788	NADH dehydrogenase (Ubiquinone) 13 kDa B subunit OS=Drosophila melanogaster OX=7227 GN=ND-13B PE=1 SV=2
Q9VEX6	bor	31.44	8.61	4		1.00:23.09	68361	ATPase family AAA domain-containing protein 3A homolog OS=Drosophila melanogaster OX=7227 GN=bor PE=1 SV=2
Q7KV34	pkm	13.89	13.07	7	Oxidation (M)	1.00:23.10	72527	CHK domain-containing protein OS=Drosophila melanogaster OX=7227 GN=Dmel\CG1561 PE=1 SV=1
Q9VMA3	cup	31.08	21.49	13	Oxidation (M)	1.00:23.24	125672	Protein cup OS=Drosophila melanogaster OX=7227 GN=cup PE=1 SV=3
Q9XYU1	Mcm3	33.04	12.70	6		1.00:23.41	90918	DNA replication licensing factor Mcm3 OS=Drosophila melanogaster OX=7227 GN=Mcm3 PE=1 SV=1
X2JAI4	Mcm3	33.04	12.71	6		1.00:23.41	90790	DNA helicase OS=Drosophila melanogaster OX=7227 GN=Mcm3 PE=1 SV=1
Q9VGF7	GC1	21.05	9.97	3		1.00:23.42	34556	Glutamate carrier 1, isoform A OS=Drosophila melanogaster OX=7227 GN=GC1 PE=1 SV=1
Q9XY35	ox	27.79	41.82	2		1.00:23.51	6294	Cytochrome b-c1 complex subunit 9 OS=Drosophila melanogaster OX=7227 GN=ox PE=3 SV=1
A0A0B4KHJ3	Dmel\CG2246	22.61	21.01	5	Oxidation (M)	1.00:23.66	41694	Uncharacterized protein, isoform N OS=Drosophila melanogaster OX=7227 GN=Dmel\CG2246 PE=1 SV=1
Q8IMI0	Dmel\CG2246	22.61	20.41	5	Oxidation (M)	1.00:23.66	42871	LD38861p OS=Drosophila melanogaster OX=7227 GN=Dmel\CG2246 PE=1 SV=1
A0A0B4KHW7	Dmel\CG2246	22.61	22.19	5	Oxidation (M)	1.00:23.66	39357	Uncharacterized protein, isoform P OS=Drosophila melanogaster OX=7227 GN=Dmel\CG2246 PE=1 SV=1
A0A0B4KHF5	Dmel\CG2246	22.61	20.95	5	Oxidation (M)	1.00:23.66	41781	Uncharacterized protein, isoform O OS=Drosophila melanogaster OX=7227 GN=Dmel\CG2246 PE=1 SV=1
P91938	Trxr1	17.81	38.59	13	Carbamidomethylation; Oxidation (M)	1.00:23.74	64322	Thioredoxin reductase 1, mitochondrial OS=Drosophila melanogaster OX=7227 GN=Trxr-1 PE=1 SV=2
Q7K5M6	Sip1	13.84	8.11	2		1.00:23.74	30689	GH04176p OS=Drosophila melanogaster OX=7227 GN=Sip1 PE=1 SV=1
A0A6H2EFX8	Trxr1	17.81	43.81	13	Carbamidomethylation; Oxidation (M)	1.00:23.74	57411	Thioredoxin reductase-1, isoform D OS=Drosophila melanogaster OX=7227 GN=Trxr-1 PE=3 SV=1
P02516	Hsp23	24.39	28.49	3		1.00:23.81	20629	Heat shock protein 23 OS=Drosophila melanogaster OX=7227 GN=Hsp23 PE=2 SV=2
Q7KTW9	AsnS	14.32	5.73	2		1.00:23.96	63267	Asparagine synthetase [glutamine-hydrolyzing] OS=Drosophila melanogaster OX=7227 GN=AsnS PE=2 SV=1
Q9VGQ1	Dlst	38.21	24.36	8	Oxidation (M)	1.00:23.96	49924	Dihydrolipoyllysine-residue succinyltransferase component of 2-oxoglutarate dehydrogenase complex, mitochondrial OS=Drosophila melanogaster OX=7227 GN=alpha-KGDHC PE=1 SV=1
Q9VIX3	Pax	40.43	21.94	7	Oxidation (M)	1.00:24.03	61902	Paxillin, isoform B OS=Drosophila melanogaster OX=7227 GN=Pax PE=1 SV=2
D3DMM0	Pax	40.43	21.67	7	Oxidation (M)	1.00:24.03	62687	MIP15702p OS=Drosophila melanogaster OX=7227 GN=Pax PE=1 SV=1
Q8INW7	Pax	40.43	21.90	7	Oxidation (M)	1.00:24.03	62004	FI11475p OS=Drosophila melanogaster OX=7227 GN=Pax PE=1 SV=1
Q2PDT4	Pax	40.43	21.00	7	Oxidation (M)	1.00:24.03	64696	Paxillin, isoform F OS=Drosophila melanogaster OX=7227 GN=Pax PE=1 SV=1
Q9VIX2	Pax	40.43	21.00	7	Oxidation (M)	1.00:24.03	64687	LD06038p OS=Drosophila melanogaster OX=7227 GN=Pax PE=1 SV=3
Q9W078	Cpr62Bb	26.59	28.35	3		1.00:24.07	21207	Cuticular protein 62Bb, isoform A OS=Drosophila melanogaster OX=7227 GN=Cpr62Bb PE=1 SV=2
Q7KND8	Mad1	34.03	4.38	2		1.00:24.14	85018	FI09619p OS=Drosophila melanogaster OX=7227 GN=Mad1 PE=1 SV=1
E1JHE4	Fatp1	16.69	8.18	6		1.00:24.20	84491	Fatty acid transport protein 1, isoform F OS=Drosophila melanogaster OX=7227 GN=Fatp1 PE=1 SV=3
P08181	CkIIalpha	28.64	29.46	8		1.00:24.20	39960	Casein kinase II subunit alpha OS=Drosophila melanogaster OX=7227 GN=CkIIalpha PE=1 SV=2
Q9VKU1	Fatp1	16.69	9.74	6		1.00:24.20	70163	Fatty acid transport protein 1, isoform A OS=Drosophila melanogaster OX=7227 GN=Fatp1 PE=1 SV=2
Q94887	Nrx-IV	24.76	4.21	3		1.00:24.42	145468	Neurexin-4 OS=Drosophila melanogaster OX=7227 GN=Nrx-IV PE=1 SV=2
Q8IQH0	Nrx-IV	24.76	4.21	3		1.00:24.42	145127	FI12817p OS=Drosophila melanogaster OX=7227 GN=Nrx-IV PE=1 SV=2
Q0E9A5	muskelin	32.52	3.17	2		1.00:24.44	97509	FI21269p1 OS=Drosophila melanogaster OX=7227 GN=muskelin PE=2 SV=1
A0A0B4KFH1	muskelin	32.52	3.25	2		1.00:24.44	95155	Muskelin, isoform C OS=Drosophila melanogaster OX=7227 GN=muskelin PE=4 SV=1
A1ZBE9	MetRS	40.79	21.14	15		1.00:24.47	112484	Methionine--tRNA ligase, cytoplasmic OS=Drosophila melanogaster OX=7227 GN=MetRS PE=1 SV=1
Q00637	Sod2	34.09	29.95	3		1.00:24.54	24684	Superoxide dismutase [Mn], mitochondrial OS=Drosophila melanogaster OX=7227 GN=Sod2 PE=2 SV=3
A0A0B4LGQ1	Sod2	34.09	29.95	3		1.00:24.54	24659	Superoxide dismutase OS=Drosophila melanogaster OX=7227 GN=Sod2 PE=3 SV=1
A1Z968	NAT1	44.56	3.63	5		1.00:24.62	162869	NAT1, isoform D OS=Drosophila melanogaster OX=7227 GN=NAT1 PE=1 SV=1
P91928	Mitofilin	36.00	23.68	14	Carbamidomethylation; Oxidation (M)	1.00:24.67	82014	MICOS complex subunit Mic60 OS=Drosophila melanogaster OX=7227 GN=Mitofilin PE=1 SV=4
A0A0B4KGN2	Mitofilin	36.00	23.46	14	Carbamidomethylation; Oxidation (M)	1.00:24.67	82905	MICOS complex subunit MIC60 OS=Drosophila melanogaster OX=7227 GN=Mitofilin PE=3 SV=1
A0A126GUV0	Jhbp5	43.95	14.45	4	Oxidation (M)	1.00:24.70	30017	Uncharacterized protein, isoform C OS=Drosophila melanogaster OX=7227 GN=cg10407 PE=1 SV=1
Q9VEZ6	Jhbp5	43.95	14.67	4	Oxidation (M)	1.00:24.70	29546	Uncharacterized protein, isoform A OS=Drosophila melanogaster OX=7227 GN=cg10407 PE=1 SV=1
Q8MRM0	GstT4	34.22	23.63	5		1.00:24.74	27576	GH16740p OS=Drosophila melanogaster OX=7227 GN=GstT4 PE=1 SV=1
Q9VVV8	SmydA-2	14.84	16.79	7	Oxidation (M)	1.00:24.75	60347	SET and MYND domain containing, arthropod-specific, member 2 OS=Drosophila melanogaster OX=7227 GN=SmydA-2 PE=4 SV=1
Q9VHB1	Dmel\CG9399	18.90	11.69	2		1.00:24.81	16582	Mitochondrial pyruvate carrier OS=Drosophila melanogaster OX=7227 GN=Dmel\CG9399 PE=1 SV=1
A0A0B4KFZ7	Dmel\CG9399	18.90	15.00	2		1.00:24.81	13236	Mitochondrial pyruvate carrier OS=Drosophila melanogaster OX=7227 GN=Dmel\CG9399 PE=1 SV=1
Q9XZ06	Nup93-1	27.75	2.92	2		1.00:25.05	93852	Nuclear pore complex protein Nup93-1 OS=Drosophila melanogaster OX=7227 GN=Nup93-1 PE=1 SV=1
Q7KTC0	MRP	37.25	12.14	12	Oxidation (M)	1.00:25.50	173594	Multidrug-Resistance like protein 1, isoform I OS=Drosophila melanogaster OX=7227 GN=MRP PE=1 SV=1
Q9I7N0	MRP	37.25	12.14	12	Oxidation (M)	1.00:25.50	173369	FI23224p1 OS=Drosophila melanogaster OX=7227 GN=MRP PE=1 SV=2
Q7KTC2	MRP	37.25	12.14	12	Oxidation (M)	1.00:25.50	173734	Multidrug-Resistance like protein 1, isoform N OS=Drosophila melanogaster OX=7227 GN=MRP PE=1 SV=1
Q7KTC7	MRP	37.25	12.14	12	Oxidation (M)	1.00:25.50	173176	Multidrug-Resistance like protein 1, isoform C OS=Drosophila melanogaster OX=7227 GN=MRP PE=1 SV=1
Q9VK56	MRP	37.25	12.14	12	Oxidation (M)	1.00:25.50	173400	Multidrug-Resistance like protein 1, isoform A OS=Drosophila melanogaster OX=7227 GN=MRP PE=1 SV=4
Q7KTB8	MRP	37.25	12.14	12	Oxidation (M)	1.00:25.50	173807	Multidrug-Resistance like protein 1, isoform Q OS=Drosophila melanogaster OX=7227 GN=MRP PE=1 SV=1
Q7KTB9	MRP	37.25	12.14	12	Oxidation (M)	1.00:25.50	173595	Multidrug-Resistance like protein 1, isoform L OS=Drosophila melanogaster OX=7227 GN=MRP PE=1 SV=1
Q7KTB7	MRP	37.25	12.14	12	Oxidation (M)	1.00:25.50	173530	Multidrug-Resistance like protein 1, isoform M OS=Drosophila melanogaster OX=7227 GN=MRP PE=1 SV=1
Q7KTC3	MRP	37.25	12.14	12	Oxidation (M)	1.00:25.50	173795	Multidrug-Resistance like protein 1, isoform J OS=Drosophila melanogaster OX=7227 GN=MRP PE=1 SV=1
Q7KTC6	MRP	37.25	12.14	12	Oxidation (M)	1.00:25.50	173402	Multidrug-Resistance like protein 1, isoform G OS=Drosophila melanogaster OX=7227 GN=MRP PE=1 SV=1
Q7KTD0	MRP	37.25	12.14	12	Oxidation (M)	1.00:25.50	173602	Multidrug-Resistance like protein 1, isoform D OS=Drosophila melanogaster OX=7227 GN=MRP PE=1 SV=1
Q7KTC8	MRP	37.25	12.14	12	Oxidation (M)	1.00:25.50	173660	Multidrug-Resistance like protein 1, isoform F OS=Drosophila melanogaster OX=7227 GN=MRP PE=1 SV=1
Q7KTC5	MRP	37.25	12.14	12	Oxidation (M)	1.00:25.50	173614	Multidrug-Resistance like protein 1, isoform P OS=Drosophila melanogaster OX=7227 GN=MRP PE=1 SV=1
Q7KTC1	MRP	37.25	12.14	12	Oxidation (M)	1.00:25.50	173853	Multidrug-Resistance like protein 1, isoform K OS=Drosophila melanogaster OX=7227 GN=MRP PE=1 SV=1
Q7KTC4	MRP	37.25	12.14	12	Oxidation (M)	1.00:25.50	173337	Multidrug-Resistance like protein 1, isoform H OS=Drosophila melanogaster OX=7227 GN=MRP PE=1 SV=1
Q7KTC9	MRP	37.25	12.14	12	Oxidation (M)	1.00:25.50	173541	Multidrug-Resistance like protein 1, isoform E OS=Drosophila melanogaster OX=7227 GN=MRP PE=1 SV=1
Q6IDF5	ND-B15	25.90	39.82	3		1.00:25.64	13134	Complex I-B15 OS=Drosophila melanogaster OX=7227 GN=ND-B15 PE=1 SV=1
P84040	His4	25.44	46.60	6	Oxidation (M)	1.00:25.65	11381	Histone H4 OS=Drosophila melanogaster OX=7227 GN=His4 PE=1 SV=2
P28750	exu	14.31	9.21	4	Oxidation (M)	1.00:25.72	57975	Maternal protein exuperantia OS=Drosophila melanogaster OX=7227 GN=exu PE=1 SV=2
A0A0B4KFP5	Nuak	26.21	1.33	2		1.00:25.77	277157	Nuak1 ortholog, isoform I OS=Drosophila melanogaster OX=7227 GN=Nuak PE=4 SV=1
A0A0B4K707	Nuak	26.21	2.22	2		1.00:25.77	163884	Nuak1 ortholog, isoform F OS=Drosophila melanogaster OX=7227 GN=Nuak PE=4 SV=1
A0A6H2EEU5	Nuak	26.21	1.30	2		1.00:25.77	283687	Nuak1 ortholog, isoform J OS=Drosophila melanogaster OX=7227 GN=Nuak1 PE=4 SV=1
Q0KI87	Nuak	26.21	2.38	2		1.00:25.77	153444	Nuak1 ortholog, isoform A OS=Drosophila melanogaster OX=7227 GN=Nuak PE=4 SV=1
A0A0B4KGR1	Nuak	26.21	2.19	2		1.00:25.77	166111	Nuak1 ortholog, isoform H OS=Drosophila melanogaster OX=7227 GN=Nuak PE=4 SV=1
A0A0B4K6D8	Nuak	26.21	2.84	2		1.00:25.77	129971	Nuak1 ortholog, isoform G OS=Drosophila melanogaster OX=7227 GN=Nuak PE=4 SV=1
Q7KSS0	Nuak	26.21	2.88	2		1.00:25.77	127744	FI03914p OS=Drosophila melanogaster OX=7227 GN=Nuak PE=2 SV=1
Q9VH03	Nuak	26.21	1.34	2		1.00:25.77	274930	Nuak1 ortholog, isoform E OS=Drosophila melanogaster OX=7227 GN=Nuak PE=4 SV=2
A0A6H2EDN5	Nuak	26.21	2.65	2		1.00:25.77	138184	Nuak1 ortholog, isoform K OS=Drosophila melanogaster OX=7227 GN=Nuak1 PE=4 SV=1
A0A6H2EG35	Nuak	26.21	1.21	2		1.00:25.77	302857	Nuak1 ortholog, isoform M OS=Drosophila melanogaster OX=7227 GN=Nuak1 PE=4 SV=1
G2J5Z0	CG8446-RE	40.89	50.00	3		1.00:25.87	8292	FI15274p1 OS=Drosophila melanogaster OX=7227 GN=CG8446-RE PE=1 SV=1
Q9VTP4	RpL10Ab	28.49	37.33	6	Oxidation (M)	1.00:25.91	24274	60S ribosomal protein L10a-2 OS=Drosophila melanogaster OX=7227 GN=RpL10Ab PE=1 SV=2
E1JJD5	norpA	14.23	5.57	5		1.00:25.94	124863	1-phosphatidylinositol 4,5-bisphosphate phosphodiesterase OS=Drosophila melanogaster OX=7227 GN=norpA PE=1 SV=1
X2JCI4	norpA	14.23	5.57	5		1.00:25.94	124824	1-phosphatidylinositol 4,5-bisphosphate phosphodiesterase OS=Drosophila melanogaster OX=7227 GN=norpA PE=1 SV=1
Q7JXB9	EndoG	17.71	18.39	5		1.00:26.02	34645	Endonuclease OS=Drosophila melanogaster OX=7227 GN=EndoG PE=1 SV=1
Q8IQV9	Nup205	14.56	1.44	2	Oxidation (M)	1.00:26.16	235147	Nuclear pore complex protein Nup205 OS=Drosophila melanogaster OX=7227 GN=Nup205 PE=2 SV=1
Q9VSN9	SrpRbeta	43.41	13.52	3		1.00:26.21	27088	Signal recognition particle receptor subunit beta OS=Drosophila melanogaster OX=7227 GN=SrpRbeta PE=1 SV=2
P91927	Letm1	31.29	12.93	9	Oxidation (M)	1.00:26.21	113580	Mitochondrial proton/calcium exchanger protein OS=Drosophila melanogaster OX=7227 GN=Letm1 PE=2 SV=2
E1JJR3	pcm	14.38	2.36	2	Oxidation (M)	1.00:26.32	184624	5'-3' exoribonuclease 1 OS=Drosophila melanogaster OX=7227 GN=pcm PE=1 SV=1
Q9VJD4	Sgt	28.66	26.59	7	Oxidation (M)	1.00:26.34	36253	LD24721p OS=Drosophila melanogaster OX=7227 GN=Sgt PE=1 SV=1
Q9VD01	Pebp1	27.98	59.09	6		1.00:26.50	19608	LP12095p OS=Drosophila melanogaster OX=7227 GN=Pebp1 PE=1 SV=1
Q9W1B9	RpL12	40.12	44.85	5	Carbamidomethylation	1.00:26.60	17674	60S ribosomal protein L12 OS=Drosophila melanogaster OX=7227 GN=RpL12 PE=1 SV=1
Q9VGK7	Elp1	14.70	4.71	4		1.00:26.63	142814	Putative elongator complex protein 1 OS=Drosophila melanogaster OX=7227 GN=Elp1 PE=1 SV=2
A0A0B4KGU0	Elp1	14.70	4.71	4		1.00:26.63	142885	Elongator complex protein 1 OS=Drosophila melanogaster OX=7227 GN=Elp1 PE=1 SV=1
A0A0B4KFR6	Elp1	14.70	4.70	4		1.00:26.63	143287	Elongator complex protein 1 OS=Drosophila melanogaster OX=7227 GN=Elp1 PE=1 SV=1
Q8INL3	Dmel\CG31373	38.13	35.71	5	Oxidation (M)	1.00:26.65	22548	Peptide deformylase OS=Drosophila melanogaster OX=7227 GN=Dmel\CG31373 PE=3 SV=1
A0A0B4KFT0	COX5A	43.31	47.65	7	Oxidation (M)	1.00:26.69	16622	Cytochrome c oxidase polypeptide Va OS=Drosophila melanogaster OX=7227 GN=COX5A PE=3 SV=1
Q9VE51	Cpsf73	14.81	3.80	2		1.00:26.74	76826	Cleavage and polyadenylation specificity factor 73 OS=Drosophila melanogaster OX=7227 GN=Cpsf73 PE=1 SV=2
Q9VIE8	mAcon1	45.74	51.33	30	Carbamidomethylation; Oxidation (M)	1.00:26.85	85398	Aconitate hydratase, mitochondrial OS=Drosophila melanogaster OX=7227 GN=mAcon1 PE=1 SV=2
Q9VMB9	COX5B	36.36	31.67	3	Oxidation (M)	1.00:27.04	13579	Cytochrome c oxidase subunit 5B, isoform A OS=Drosophila melanogaster OX=7227 GN=COX5B PE=1 SV=1
Q9VIQ8	COX4	42.07	33.52	6	Carbamidomethylation	1.00:27.14	20520	Cytochrome c oxidase subunit 4, isoform A OS=Drosophila melanogaster OX=7227 GN=COX4 PE=1 SV=1
Q9V8M5	CG15093	29.52	25.62	5	Oxidation (M)	1.00:27.15	33883	Probable 3-hydroxyisobutyrate dehydrogenase, mitochondrial OS=Drosophila melanogaster OX=7227 GN=CG15093 PE=2 SV=2
Q7KM15	bic	21.44	66.27	6	Oxidation (M)	1.00:27.24	17738	Transcription factor BTF3 OS=Drosophila melanogaster OX=7227 GN=bic PE=1 SV=1
Q9VY04	fiz	43.01	8.05	4		1.00:27.35	70840	Fezzik, isoform A OS=Drosophila melanogaster OX=7227 GN=fiz PE=3 SV=1
Q9VNW6	P5CS	25.90	33.38	18	Carbamidomethylation; Oxidation (M)	1.00:27.36	84092	Delta-1-pyrroline-5-carboxylate synthase OS=Drosophila melanogaster OX=7227 GN=P5CS PE=1 SV=1
P18935	mt:Cyt-b	40.66	6.88	3		1.00:27.51	43119	Cytochrome b OS=Drosophila melanogaster OX=7227 GN=mt:Cyt-b PE=3 SV=2
A0A0B4KGX1	jar	28.41	5.76	5		1.00:27.83	144937	Jaguar, isoform L OS=Drosophila melanogaster OX=7227 GN=jar PE=1 SV=1
Q01989	jar	28.41	5.83	5		1.00:27.83	143299	Myosin heavy chain 95F OS=Drosophila melanogaster OX=7227 GN=jar PE=2 SV=4
A0A0B4LHV4	jar	28.41	5.90	5		1.00:27.83	141762	Jaguar, isoform N OS=Drosophila melanogaster OX=7227 GN=jar PE=1 SV=1
Q7K4Q9	Hmgs	34.70	16.56	6	Oxidation (M)	1.00:27.87	51177	3-hydroxy-3-methylglutaryl coenzyme A synthase OS=Drosophila melanogaster OX=7227 GN=Hmgs PE=1 SV=1
A0A0B4JCZ4	Syx1A	28.80	16.89	4	Oxidation (M)	1.00:27.92	34158	Syntaxin 1A, isoform B OS=Drosophila melanogaster OX=7227 GN=Syx1A PE=3 SV=1
Q24547	Syx1A	28.80	17.18	4	Oxidation (M)	1.00:27.92	33648	Syntaxin-1A OS=Drosophila melanogaster OX=7227 GN=Syx1A PE=1 SV=1
A0A0B4LFP4	Ufm1	34.87	49.43	2		1.00:28.11	9438	Ubiquitin-fold modifier 1 OS=Drosophila melanogaster OX=7227 GN=Ufm1 PE=3 SV=1
Q9Y166	Dic1	31.52	12.14	3		1.00:28.18	30706	BcDNA.GH02431 OS=Drosophila melanogaster OX=7227 GN=Dic1 PE=1 SV=1
Q7K5K3	Pdhb	41.74	36.99	11	Carbamidomethylation; Oxidation (M)	1.00:28.39	39351	Pyruvate dehydrogenase E1 component subunit beta OS=Drosophila melanogaster OX=7227 GN=Pdhb PE=1 SV=1
A8DYP0	Unc-89	45.33	26.36	82	Amidation; Carbamidomethylation; Oxidation (M)	1.00:28.40	475655	Obscurin OS=Drosophila melanogaster OX=7227 GN=Unc-89 PE=1 SV=1
X2J516	Gart	24.52	6.65	7	Carbamidomethylation	1.00:28.52	144525	Trifunctional purine biosynthetic protein adenosine-3 OS=Drosophila melanogaster OX=7227 GN=Gart PE=1 SV=1
P00967	Gart	24.52	6.65	7	Carbamidomethylation	1.00:28.52	144448	Trifunctional purine biosynthetic protein adenosine-3 OS=Drosophila melanogaster OX=7227 GN=Gart PE=1 SV=2
A1Z9M5	Sdb	43.32	1.47	3		1.00:28.64	460959	Uncharacterized protein OS=Drosophila melanogaster OX=7227 GN=Dmel\CG30069 PE=1 SV=1
Q9VQD7	ND-B17.2	41.70	33.80	3	Oxidation (M)	1.00:28.82	16823	NADH dehydrogenase [ubiquinone] 1 alpha subcomplex subunit 12 OS=Drosophila melanogaster OX=7227 GN=ND-B17.2 PE=1 SV=1
Q7K0F7	Dmel\CG11200	14.36	15.77	3	Oxidation (M)	1.00:28.95	39643	Carbonyl reductase, isoform A OS=Drosophila melanogaster OX=7227 GN=Dmel\CG11200 PE=1 SV=1
E1JHT6	Rtnl1	42.09	21.75	10	Oxidation (M)	1.00:29.08	65444	Reticulon-like protein OS=Drosophila melanogaster OX=7227 GN=Rtnl1 PE=1 SV=1
Q9W3X7	ND-ASHI	35.62	36.00	5		1.00:29.12	20203	NADH dehydrogenase [ubiquinone] 1 beta subcomplex subunit 8, mitochondrial OS=Drosophila melanogaster OX=7227 GN=ND-ASHI PE=1 SV=1
Q8MRW1	Tim23	17.29	14.08	2		1.00:29.58	22138	SD19278p OS=Drosophila melanogaster OX=7227 GN=Tim23 PE=1 SV=1
Q9W3K9	Ldsdh1	13.53	13.44	3		1.00:29.72	35575	FI02989p OS=Drosophila melanogaster OX=7227 GN=Ldsdh1 PE=1 SV=1
Q9W1H5	DCP1	24.53	13.98	4		1.00:29.74	41359	Decapping protein 1, isoform A OS=Drosophila melanogaster OX=7227 GN=DCP1 PE=1 SV=1
Q8SYJ2	ND-MLRQ	43.03	46.99	4	Oxidation (M)	1.00:29.77	9434	GEO09626p1 OS=Drosophila melanogaster OX=7227 GN=ND-MLRQ PE=1 SV=1
Q9VQM2	ND-B14.5B	40.72	22.41	2		1.00:29.98	12909	NADH dehydrogenase [ubiquinone] 1 subunit C2 OS=Drosophila melanogaster OX=7227 GN=ND-B14.5B PE=1 SV=1
Q9U4L6	Tom40	32.26	23.55	5	Oxidation (M)	1.00:30.31	36336	Mitochondrial import receptor subunit TOM40 homolog 1 OS=Drosophila melanogaster OX=7227 GN=Tom40 PE=2 SV=2
P35381	blw	47.35	45.83	23	Amidation; Carbamidomethylation; Oxidation (M)	1.00:30.41	59422	ATP synthase subunit alpha, mitochondrial OS=Drosophila melanogaster OX=7227 GN=blw PE=1 SV=2
Q9VWH4	Idh3a	21.85	59.95	19	Carbamidomethylation; Oxidation (M)	1.00:30.66	40844	Probable isocitrate dehydrogenase [NAD] subunit alpha, mitochondrial OS=Drosophila melanogaster OX=7227 GN=Idh3a PE=2 SV=1
Q9VXQ5	CCT6	32.61	36.40	15	Carbamidomethylation; Oxidation (M)	1.00:30.94	58246	Chaperonin containing TCP1 subunit 6 OS=Drosophila melanogaster OX=7227 GN=CCT6 PE=1 SV=1
Q9W247	Dmel\CG4752	35.55	12.13	12	Oxidation (M)	1.00:30.94	139613	FI03324p OS=Drosophila melanogaster OX=7227 GN=Dmel\CG4752 PE=1 SV=2
Q9VVC3	Cpr73D	32.48	9.72	3		1.00:30.96	62367	Cuticular protein 73D, isoform B OS=Drosophila melanogaster OX=7227 GN=Cpr73D PE=4 SV=4
P07190	Mal-A1	20.23	18.89	8		1.00:30.97	66386	Maltase A1 OS=Drosophila melanogaster OX=7227 GN=Mal-A1 PE=2 SV=2
P23128	me31B	26.70	37.69	14	Carbamidomethylation; Oxidation (M)	1.00:31.23	51945	ATP-dependent RNA helicase me31b OS=Drosophila melanogaster OX=7227 GN=me31B PE=1 SV=3
Q9W4M4	Dmel\CG15570	31.55	3.76	3		1.00:31.46	136891	Uncharacterized protein OS=Drosophila melanogaster OX=7227 GN=Dmel\CG15570 PE=1 SV=1
Q9VPR5	Sf3b1	14.36	4.25	3		1.00:31.67	149638	Splicing factor 3b subunit 1, isoform A OS=Drosophila melanogaster OX=7227 GN=Sf3b1 PE=1 SV=2
Q7K569	Gpo1	31.86	44.61	21	Carbamidomethylation; Oxidation (M)	1.00:31.83	80422	Glycerol-3-phosphate dehydrogenase OS=Drosophila melanogaster OX=7227 GN=Gpo1 PE=1 SV=1
Q9W1F7	Stoml2	26.74	22.13	5	Oxidation (M)	1.00:31.83	40532	IP15825p OS=Drosophila melanogaster OX=7227 GN=Stoml2 PE=1 SV=2
P17704	RpS17	51.02	48.85	5	Oxidation (M)	1.00:31.98	15285	40S ribosomal protein S17 OS=Drosophila melanogaster OX=7227 GN=RpS17 PE=1 SV=2
Q95U20	Opa1	31.18	20.90	15	Oxidation (M)	1.00:32.31	107203	Dynamin-like 120 kDa protein, form S1 OS=Drosophila melanogaster OX=7227 GN=Opa1 PE=1 SV=1
A0A0B4LFB8	Opa1	31.18	20.97	15	Oxidation (M)	1.00:32.31	106932	Dynamin-like 120 kDa protein, form S1 OS=Drosophila melanogaster OX=7227 GN=Opa1 PE=1 SV=1
A0A0B4LGF5	Opa1	31.18	20.12	15	Oxidation (M)	1.00:32.31	111523	Dynamin-like 120 kDa protein, form S1 OS=Drosophila melanogaster OX=7227 GN=Opa1 PE=1 SV=1
A1Z9N0	Opa1	31.18	20.06	15	Oxidation (M)	1.00:32.31	111794	Dynamin-like 120 kDa protein, form S1 OS=Drosophila melanogaster OX=7227 GN=Opa1 PE=1 SV=1
Q9W1I7	Dmel\CG5554	34.83	14.86	4		1.00:32.32	36344	GH07506p OS=Drosophila melanogaster OX=7227 GN=Dmel\CG5554 PE=1 SV=1
A0A0B4LHC9	Dmel\CG5554	34.83	14.55	4		1.00:32.32	37227	Uncharacterized protein, isoform B OS=Drosophila melanogaster OX=7227 GN=Dmel\CG5554 PE=1 SV=1
Q8MLN4	Dmel\CG9380	14.58	3.93	3	Oxidation (M)	1.00:32.34	92655	Uncharacterized protein, isoform D OS=Drosophila melanogaster OX=7227 GN=Dmel\CG9380 PE=1 SV=2
Q9VFF0	UQCR-C1	45.48	52.98	20	Carbamidomethylation; Oxidation (M)	1.00:32.56	51874	GH01077p OS=Drosophila melanogaster OX=7227 GN=UQCR-C1 PE=1 SV=2
Q7JVI3	eIF3m	59.86	27.13	8	Oxidation (M)	1.00:32.81	44087	Eukaryotic translation initiation factor 3 subunit M OS=Drosophila melanogaster OX=7227 GN=eIF3m PE=2 SV=1
A1Z8Z9	mdcds_23070	32.00	13.83	5		1.00:32.90	58960	Uncharacterized protein OS=Drosophila melanogaster OX=7227 GN=mdcds_23070 PE=1 SV=1
P29327	RpS6	48.95	18.15	4	Oxidation (M)	1.00:33.19	28407	40S ribosomal protein S6 OS=Drosophila melanogaster OX=7227 GN=RpS6 PE=1 SV=1
Q86BM5	Akap200	26.94	8.84	5		1.00:33.34	88133	A kinase anchor protein 200, isoform D OS=Drosophila melanogaster OX=7227 GN=Akap200 PE=1 SV=1
Q9VLL3	Akap200	26.94	9.83	5		1.00:33.34	79029	A-kinase anchor protein 200 OS=Drosophila melanogaster OX=7227 GN=Akap200 PE=1 SV=3
M9PFR8	Arts	28.34	10.93	7	Oxidation (M)	1.00:33.45	120866	Artemis, isoform B OS=Drosophila melanogaster OX=7227 GN=Arts PE=4 SV=1
Q9VV82	Arts	28.34	10.94	7	Oxidation (M)	1.00:33.45	120809	Artemis, isoform A OS=Drosophila melanogaster OX=7227 GN=Arts PE=4 SV=2
A1ZBB4	hnRNP U	43.51	12.35	9		1.00:33.62	140494	Uncharacterized protein, isoform B OS=Drosophila melanogaster OX=7227 GN=hnRNP U PE=1 SV=1
E1JGL8	Dmel\CG30122	43.51	12.34	9		1.00:33.62	140565	Uncharacterized protein, isoform C OS=Drosophila melanogaster OX=7227 GN=Dmel\CG30122 PE=1 SV=1
A8E6M1	CG5477	43.51	12.35	9		1.00:33.62	140437	GH01011p OS=Drosophila melanogaster OX=7227 GN=CG5477 PE=1 SV=1
Q9VU22	Dmel\CG14120	14.73	1.97	2		1.00:33.80	151087	Uncharacterized protein OS=Drosophila melanogaster OX=7227 GN=Dmel\CG14120 PE=1 SV=1
Q9VZU4	ND-30	34.07	53.21	12	Carbamidomethylation; Oxidation (M)	1.00:33.85	29971	NADH dehydrogenase [ubiquinone] iron-sulfur protein 3, mitochondrial OS=Drosophila melanogaster OX=7227 GN=ND-30 PE=1 SV=1
Q95RE4	yps	31.59	15.91	5		1.00:34.33	38181	LD37574p OS=Drosophila melanogaster OX=7227 GN=yps PE=1 SV=1
M9NFR5	yps	31.59	16.47	5		1.00:34.33	36978	Ypsilon schachtel, isoform B OS=Drosophila melanogaster OX=7227 GN=yps PE=1 SV=1
Q8T3U2	RpS23	26.82	21.68	2		1.00:34.40	16017	40S ribosomal protein S23 OS=Drosophila melanogaster OX=7227 GN=RpS23 PE=1 SV=1
Q9VHJ8	ScsbetaA	45.55	39.84	15	Oxidation (M)	1.00:34.52	54808	Succinate--CoA ligase [ADP-forming] subunit beta, mitochondrial OS=Drosophila melanogaster OX=7227 GN=ScsbetaA PE=1 SV=2
A0A0B4JCW4	ScsbetaA	45.55	44.35	15	Oxidation (M)	1.00:34.52	48984	Succinate--CoA ligase [ADP-forming] subunit beta, mitochondrial OS=Drosophila melanogaster OX=7227 GN=ScsbetaA PE=1 SV=1
P91891	Mo25	32.76	14.16	5	Carbamidomethylation	1.00:34.62	39385	Protein Mo25 OS=Drosophila melanogaster OX=7227 GN=Mo25 PE=2 SV=2
Q9W2X6	ATPsyndelta	40.45	73.89	7		1.00:35.15	16728	ATP synthase, delta subunit, isoform A OS=Drosophila melanogaster OX=7227 GN=ATPsyndelta PE=1 SV=1
Q0E924	Phb2	25.81	54.85	13	Carbamidomethylation; Oxidation (M)	1.00:35.35	33066	Prohibitin OS=Drosophila melanogaster OX=7227 GN=Phb2 PE=1 SV=2
A8DYI6	Phb2	25.81	48.52	13	Carbamidomethylation; Oxidation (M)	1.00:35.35	37280	Prohibitin OS=Drosophila melanogaster OX=7227 GN=Phb2 PE=1 SV=1
A8DYI7	Phb2	25.81	54.13	13	Carbamidomethylation; Oxidation (M)	1.00:35.35	33494	Prohibitin OS=Drosophila melanogaster OX=7227 GN=Phb2 PE=1 SV=1
Q9VKQ9	Dpy-30L1	21.31	26.12	2		1.00:35.65	13794	Protein dpy-30 homolog OS=Drosophila melanogaster OX=7227 GN=Dpy-30L1 PE=1 SV=1
O16158	Scp2	55.44	21.74	3	Oxidation (M)	1.00:35.78	21280	Calcium-binding protein OS=Drosophila melanogaster OX=7227 GN=Scp2 PE=1 SV=1
P13469	mod	30.29	25.65	11		1.00:36.08	60310	DNA-binding protein modulo OS=Drosophila melanogaster OX=7227 GN=mod PE=1 SV=2
Q9VLT3	Mcr	14.68	3.98	6	Oxidation (M)	1.00:36.29	202783	LD23292p OS=Drosophila melanogaster OX=7227 GN=Mcr PE=1 SV=1
P15357	RpS27A	31.73	16.03	2		1.00:36.36	17940	Ubiquitin-40S ribosomal protein S27a OS=Drosophila melanogaster OX=7227 GN=RpS27A PE=1 SV=2
Q9VB23	wdb	38.21	7.06	3		1.00:36.51	59726	Serine/threonine protein phosphatase 2A regulatory subunit OS=Drosophila melanogaster OX=7227 GN=wdb PE=1 SV=2
A0A6F7R657	wdb	38.21	5.22	3		1.00:36.51	79477	Widerborst, isoform H OS=Drosophila melanogaster OX=7227 GN=wdb PE=1 SV=1
E1JIJ5	Vha55	37.32	50.41	15	Carbamidomethylation; Oxidation (M)	1.00:36.62	54549	Vacuolar proton pump subunit B OS=Drosophila melanogaster OX=7227 GN=Vha55 PE=1 SV=1
P07186	Cp19	28.39	56.65	5		1.00:36.97	18525	Chorion protein S19 OS=Drosophila melanogaster OX=7227 GN=Cp19 PE=2 SV=1
Q9VW68	Gabat	47.25	30.66	12	Oxidation (M)	1.00:37.01	54585	(S)-3-amino-2-methylpropionate transaminase OS=Drosophila melanogaster OX=7227 GN=Gabat PE=1 SV=1
Q9VSX2	BEST:GH12586	40.39	31.50	4	Oxidation (M)	1.00:37.21	23778	IP01061p OS=Drosophila melanogaster OX=7227 GN=BEST:GH12586 PE=2 SV=1
A1ZAB5	clu	32.57	10.64	10	Oxidation (M)	1.00:37.29	160852	Protein clueless OS=Drosophila melanogaster OX=7227 GN=clu PE=1 SV=1
Q7K5J8	Cpr57A	39.36	50.54	5		1.00:37.61	19839	Cuticular protein 57A, isoform A OS=Drosophila melanogaster OX=7227 GN=Cpr57A PE=2 SV=1
Q0E9E2	Pcb	27.23	43.27	38	Carbamidomethylation; Oxidation (M)	1.00:37.72	132674	Pyruvate carboxylase OS=Drosophila melanogaster OX=7227 GN=PCB PE=1 SV=1
Q7KN97	Pcb	27.23	43.86	38	Carbamidomethylation; Oxidation (M)	1.00:37.72	130863	Pyruvate carboxylase OS=Drosophila melanogaster OX=7227 GN=PCB PE=1 SV=1
Q9W107	TyrRS-m	14.97	9.05	3	Oxidation (M)	1.00:38.21	52575	Tyrosine--tRNA ligase, mitochondrial OS=Drosophila melanogaster OX=7227 GN=TyrRS-m PE=2 SV=1
Q9VN86	Sccpdh1	32.04	15.81	4		1.00:38.43	47256	AT14148p OS=Drosophila melanogaster OX=7227 GN=Sccpdh1 PE=1 SV=1
Q8IP62	mRpS23	25.73	27.51	4		1.00:38.45	21515	Mitochondrial ribosomal protein S23 OS=Drosophila melanogaster OX=7227 GN=mRpS23 PE=1 SV=1
Q9I7D3	Capr	40.48	13.74	10	Oxidation (M)	1.00:38.58	103590	Caprin homolog OS=Drosophila melanogaster OX=7227 GN=Capr PE=1 SV=1
P46223	RpL7A	46.82	21.77	5	Carbamidomethylation	1.00:39.09	30732	60S ribosomal protein L7a OS=Drosophila melanogaster OX=7227 GN=RpL7A PE=1 SV=2
P06742	Mlc1	45.33	54.19	7	Carbamidomethylation; Oxidation (M)	1.00:39.32	17524	Myosin light chain alkali OS=Drosophila melanogaster OX=7227 GN=Mlc1 PE=1 SV=4
Q9W362	Larp7	47.26	7.06	2		1.00:39.76	67352	La ribonucleoprotein domain family member 7 OS=Drosophila melanogaster OX=7227 GN=Larp7 PE=1 SV=1
X2JB25	Yp2	49.91	67.65	20	Oxidation (M)	1.00:39.95	49660	Yolk protein 2, isoform B OS=Drosophila melanogaster OX=7227 GN=Yp2 PE=1 SV=1
X2JH42	ATPsynbeta	45.98	81.98	28	Amidation; Oxidation (M)	1.00:40.33	54108	ATP synthase subunit beta OS=Drosophila melanogaster OX=7227 GN=ATPsynbeta PE=1 SV=1
L0MQ04	ATPsynbeta	45.98	81.02	28	Amidation; Oxidation (M)	1.00:40.33	54683	ATP synthase subunit beta OS=Drosophila melanogaster OX=7227 GN=ATPsynbeta PE=1 SV=1
Q9VM14	muc	37.30	26.37	11	Carbamidomethylation; Oxidation (M)	1.00:40.82	54251	Dihydrolipoyllysine-residue acetyltransferase OS=Drosophila melanogaster OX=7227 GN=muc PE=1 SV=1
Q9VWI0	ND-18	42.01	34.43	4	Oxidation (M)	1.00:40.92	20681	NADH dehydrogenase [ubiquinone] iron-sulfur protein 4, mitochondrial OS=Drosophila melanogaster OX=7227 GN=ND-18 PE=1 SV=2
R9Q794	RpL5	44.85	20.07	5	Carbamidomethylation; Oxidation (M)	1.00:41.07	34037	60S ribosomal protein L5 OS=Drosophila melanogaster OX=7227 GN=RpL5 PE=1 SV=1
Q9VRD9	Cbs	22.83	13.41	4		1.00:41.12	56882	Cystathionine beta-synthase OS=Drosophila melanogaster OX=7227 GN=Cbs PE=1 SV=1
Q500Y7	UQCR-6.4	37.08	38.60	2		1.00:41.26	6275	GEO11443p1 OS=Drosophila melanogaster OX=7227 GN=UQCR-6.4 PE=2 SV=1
X2JB48	sesB	36.18	70.57	20	Carbamidomethylation; Oxidation (M)	1.00:41.52	32909	Stress-sensitive B, isoform E OS=Drosophila melanogaster OX=7227 GN=sesB PE=1 SV=1
Q9VK69	CCT4	30.94	30.21	10	Oxidation (M)	1.00:41.62	57116	T-complex protein 1 subunit delta OS=Drosophila melanogaster OX=7227 GN=CCT4 PE=1 SV=1
Q24179	Slh	26.55	16.12	7		1.00:41.62	72366	Protein sly1 homolog OS=Drosophila melanogaster OX=7227 GN=Slh PE=2 SV=4
Q9W2S2	Atg8a	15.18	23.14	3		1.00:41.87	14392	Autophagy-related 8a, isoform A OS=Drosophila melanogaster OX=7227 GN=Atg8a PE=1 SV=1
M9PFE5	cmb	36.27	2.77	3		1.00:42.01	180438	Combover, isoform D OS=Drosophila melanogaster OX=7227 GN=cmb PE=1 SV=1
Q9VU76	cmb	36.27	2.72	3		1.00:42.01	183993	Combover, isoform A OS=Drosophila melanogaster OX=7227 GN=cmb PE=1 SV=2
M9PFI2	cmb	36.27	2.77	3		1.00:42.01	180637	Combover, isoform C OS=Drosophila melanogaster OX=7227 GN=cmb PE=1 SV=1
Q9VTU2	ND-SGDH	21.77	23.66	4		1.00:42.26	22030	Complex I-SGDH OS=Drosophila melanogaster OX=7227 GN=ND-SGDH PE=1 SV=1
M9PF96	Abcd3	20.41	15.13	7		1.00:42.33	72885	Peroxisomal membrane protein 70 kDa, isoform C OS=Drosophila melanogaster OX=7227 GN=Pmp70 PE=1 SV=1
Q9VWC8	Abcd3	20.41	14.59	7		1.00:42.33	75301	LD11581p OS=Drosophila melanogaster OX=7227 GN=Pmp70 PE=1 SV=2
Q7KTJ7	Bsg	32.37	13.58	5		1.00:42.48	70531	Basigin, isoform G OS=Drosophila melanogaster OX=7227 GN=Bsg PE=1 SV=1
Q9W125	ND-19	34.94	41.71	4	Carbamidomethylation	1.00:42.80	19845	NADH dehydrogenase [ubiquinone] 1 alpha subcomplex subunit 8 OS=Drosophila melanogaster OX=7227 GN=ND-19 PE=1 SV=1
Q9VXI6	UQCR-14	39.17	38.74	4	Carbamidomethylation	1.00:42.85	13568	Cytochrome b-c1 complex subunit 7 OS=Drosophila melanogaster OX=7227 GN=UQCR-14 PE=1 SV=1
Q8INM3	sle	20.99	3.45	3		1.00:43.24	158654	Protein slender lobes OS=Drosophila melanogaster OX=7227 GN=sle PE=1 SV=1
Q9V3R1	Acp36DE	35.50	2.85	2		1.00:43.40	101921	Accessory gland protein Acp36DE OS=Drosophila melanogaster OX=7227 GN=Acp36DE PE=1 SV=1
Q9VEB1	Mdh2	44.08	61.61	12	Carbamidomethylation; Oxidation (M)	1.00:43.53	35318	Malate dehydrogenase OS=Drosophila melanogaster OX=7227 GN=Mdh2 PE=1 SV=1
Q8IRQ5	Fum1	30.20	43.25	13	Oxidation (M)	1.00:43.54	50460	Fumarate hydratase OS=Drosophila melanogaster OX=7227 GN=Fum1 PE=1 SV=1
Q9W3X6	Fum1	30.20	40.81	13	Oxidation (M)	1.00:43.54	53576	Fumarate hydratase OS=Drosophila melanogaster OX=7227 GN=Fum1 PE=1 SV=3
Q9VRS7	Jon65Aiii	40.39	22.99	3		1.00:43.62	28514	GH01508p OS=Drosophila melanogaster OX=7227 GN=Jon65Aiii PE=2 SV=1
A0A0B4KH39	CASK	26.23	5.81	4	Oxidation (M)	1.00:43.78	104412	CASK, isoform H OS=Drosophila melanogaster OX=7227 GN=CASK PE=1 SV=1
E1JIS7	CASK	26.23	5.90	4	Oxidation (M)	1.00:43.78	102455	CASK, isoform F OS=Drosophila melanogaster OX=7227 GN=CASK PE=1 SV=1
Q24210	CASK	26.23	6.01	4	Oxidation (M)	1.00:43.78	100911	Peripheral plasma membrane protein CASK OS=Drosophila melanogaster OX=7227 GN=CASK PE=1 SV=4
Q9VQ29	RFeSP	40.75	38.70	6	Oxidation (M)	1.00:43.98	24872	Cytochrome b-c1 complex subunit Rieske, mitochondrial OS=Drosophila melanogaster OX=7227 GN=RFeSP PE=1 SV=3
Q9VJC7	mEFTs	51.26	21.07	5	Amidation	1.00:44.05	35412	Elongation factor Ts, mitochondrial OS=Drosophila melanogaster OX=7227 GN=mEFTs PE=2 SV=1
Q24478	Cp190	15.04	3.01	2		1.00:44.33	121679	Centrosome-associated zinc finger protein CP190 OS=Drosophila melanogaster OX=7227 GN=Cp190 PE=1 SV=2
Q9W402	ND-B16.6	29.94	28.57	3		1.00:44.96	17748	Complex I-B16.6 OS=Drosophila melanogaster OX=7227 GN=ND-B16.6 PE=1 SV=1
Q9VVN2	mRpS26	37.46	24.00	2		1.00:45.02	26264	Probable 28S ribosomal protein S26, mitochondrial OS=Drosophila melanogaster OX=7227 GN=mRpS26 PE=2 SV=1
M9PF14	tral	28.70	20.73	10	Carbamidomethylation; Oxidation (M)	1.00:45.22	69753	Trailer hitch, isoform C OS=Drosophila melanogaster OX=7227 GN=tral PE=1 SV=1
M9PF20	tral	28.70	20.70	10	Carbamidomethylation; Oxidation (M)	1.00:45.22	69840	Trailer hitch, isoform H OS=Drosophila melanogaster OX=7227 GN=tral PE=1 SV=1
A1ZA73	Strn-Mlck	48.74	35.25	47	Carbamidomethylation; Oxidation (M)	1.00:45.55	215065	Stretchin-Mlck, isoform R OS=Drosophila melanogaster OX=7227 GN=Strn-Mlck PE=1 SV=2
Q8MT18	Idh3g	39.09	47.26	13	Oxidation (M)	1.00:45.60	44432	RH49423p OS=Drosophila melanogaster OX=7227 GN=Dmel\CG5028 PE=1 SV=1
Q9VY48	mRpL38	14.90	8.89	4		1.00:45.90	47754	Mitochondrial ribosomal protein L38 OS=Drosophila melanogaster OX=7227 GN=mRpL38 PE=1 SV=2
M9PE71	nSyb	38.93	15.05	3		1.00:46.30	22020	Neuronal synaptobrevin, isoform J OS=Drosophila melanogaster OX=7227 GN=nSyb PE=1 SV=1
M9PDW0	nSyb	38.93	24.80	3		1.00:46.30	13351	Neuronal synaptobrevin, isoform K OS=Drosophila melanogaster OX=7227 GN=nSyb PE=1 SV=1
Q9W0C1	nSyb	38.93	16.94	3		1.00:46.30	18776	GH04664p OS=Drosophila melanogaster OX=7227 GN=nSyb PE=1 SV=1
Q86BQ0	nSyb	38.93	22.96	3		1.00:46.30	14558	GH19566p OS=Drosophila melanogaster OX=7227 GN=nSyb PE=1 SV=2
Q9W0C2	nSyb	38.93	16.15	3		1.00:46.30	19832	Neuronal synaptobrevin, isoform E OS=Drosophila melanogaster OX=7227 GN=nSyb PE=1 SV=1
Q9VDP9	Dmel\CG4390	16.08	20.28	3	Oxidation (M)	1.00:46.94	31441	S-formylglutathione hydrolase OS=Drosophila melanogaster OX=7227 GN=Dmel\CG4390 PE=1 SV=1
P00399	mt:CoI	34.43	8.22	2		1.00:46.95	56372	Cytochrome c oxidase subunit 1 OS=Drosophila melanogaster OX=7227 GN=mt:CoI PE=2 SV=2
P53034	RfC4	16.05	17.52	4		1.00:47.39	37173	Replication factor C subunit 2 OS=Drosophila melanogaster OX=7227 GN=RfC4 PE=1 SV=1
Q9VRS4	yip7	31.24	17.78	3		1.00:47.68	28296	Machete OS=Drosophila melanogaster OX=7227 GN=yip7 PE=1 SV=1
B7Z100	CG32550	42.62	31.79	2		1.00:47.89	15030	FI16622p1 OS=Drosophila melanogaster OX=7227 GN=CG32550 PE=2 SV=1
B7Z103	CG15055	42.62	18.53	2		1.00:47.89	25378	Uncharacterized protein, isoform E OS=Drosophila melanogaster OX=7227 GN=CG15055 PE=4 SV=1
P48604	Roe1	77.02	33.80	6	Oxidation (M)	1.00:48.89	23926	GrpE protein homolog, mitochondrial OS=Drosophila melanogaster OX=7227 GN=Roe1 PE=2 SV=2
X2J7U0	piwi	28.13	6.05	4		1.00:48.97	97177	P-element induced wimpy testis, isoform B OS=Drosophila melanogaster OX=7227 GN=piwi PE=1 SV=1
Q9VV75	UQCR-C2	42.92	67.73	19	Carbamidomethylation	1.00:49.27	45415	AT02348p OS=Drosophila melanogaster OX=7227 GN=UQCR-C2 PE=1 SV=1
X2JAF7	CG7469	15.64	2.71	2		1.00:49.33	105573	Non-lysosomal glucosylceramidase OS=Drosophila melanogaster OX=7227 GN=CG7469 PE=3 SV=1
Q7KT91	CG33090	15.64	2.64	2		1.00:49.33	108291	Non-lysosomal glucosylceramidase OS=Drosophila melanogaster OX=7227 GN=CG33090 PE=1 SV=1
X2J9U5	CG7469	15.64	2.64	2		1.00:49.33	108103	Non-lysosomal glucosylceramidase OS=Drosophila melanogaster OX=7227 GN=CG7469 PE=3 SV=1
Q9W5W4	Sdic1	35.61	6.58	2		1.00:50.78	57871	Sperm-specific dynein intermediate chain 1, isoform A OS=Drosophila melanogaster OX=7227 GN=Sdic1 PE=3 SV=2
X2JLF7	sw	35.61	5.29	2		1.00:50.78	71381	Short wing, isoform O OS=Drosophila melanogaster OX=7227 GN=sw PE=1 SV=1
E8NH77	sw	35.61	5.36	2		1.00:50.78	70249	SD15168p OS=Drosophila melanogaster OX=7227 GN=sw PE=1 SV=1
Q24246	sw	35.61	5.13	2		1.00:50.78	73917	Cytoplasmic dynein 1 intermediate chain OS=Drosophila melanogaster OX=7227 GN=sw PE=1 SV=3
A4V4T4	sw	35.61	5.29	2		1.00:50.78	71458	SD27396p OS=Drosophila melanogaster OX=7227 GN=sw PE=1 SV=1
X2JCQ7	Sdic2	35.61	6.36	2		1.00:50.78	59536	Sperm-specific dynein intermediate chain 2, isoform B OS=Drosophila melanogaster OX=7227 GN=Sdic2 PE=3 SV=1
B5RJJ8	Sdic4	35.61	6.14	2		1.00:50.78	61386	LP16352p OS=Drosophila melanogaster OX=7227 GN=Sdic4 PE=2 SV=1
Q7KWG3	Sdic2	35.61	6.26	2		1.00:50.78	60338	Sperm-specific dynein intermediate chain 2, isoform A OS=Drosophila melanogaster OX=7227 GN=Sdic2 PE=3 SV=1
Q94511	ND-75	44.18	40.22	19	Carbamidomethylation; Oxidation (M)	1.00:50.82	78630	NADH-ubiquinone oxidoreductase 75 kDa subunit, mitochondrial OS=Drosophila melanogaster OX=7227 GN=ND-75 PE=2 SV=3
Q9VF53	AOX1	40.57	24.04	17	Carbamidomethylation; Oxidation (M)	1.00:51.85	139125	Aldehyde oxidase 1 OS=Drosophila melanogaster OX=7227 GN=AOX1 PE=1 SV=1
Q9VGW7	Art1	29.50	24.73	7	Oxidation (M)	1.00:53.26	42805	Arginine methyltransferase 1 OS=Drosophila melanogaster OX=7227 GN=Art1 PE=1 SV=1
Q9VD58	Idh3b	34.78	46.76	14	Carbamidomethylation; Oxidation (M)	1.00:53.30	40382	GH26270p OS=Drosophila melanogaster OX=7227 GN=Idh3b PE=1 SV=1
Q07152	ras	21.96	20.86	7	Oxidation (M)	1.00:53.31	57829	Inosine-5'-monophosphate dehydrogenase OS=Drosophila melanogaster OX=7227 GN=ras PE=1 SV=1
A0A4D6K3W6	ras	21.96	18.98	7	Oxidation (M)	1.00:53.31	63818	Inosine-5'-monophosphate dehydrogenase OS=Drosophila melanogaster OX=7227 GN=ras PE=1 SV=1
Q7JUR6	Gdap2	19.44	5.19	2		1.00:54.05	61441	Protein GDAP2 homolog OS=Drosophila melanogaster OX=7227 GN=Gdap2 PE=2 SV=1
A0A0B4KFB9	Gdap2	19.44	5.24	2		1.00:54.05	60657	Gdap2, isoform F OS=Drosophila melanogaster OX=7227 GN=Gdap2 PE=3 SV=1
Q9W401	Cs1	60.20	62.50	20	Carbamidomethylation; Oxidation (M)	1.00:55.43	51574	Probable citrate synthase, mitochondrial OS=Drosophila melanogaster OX=7227 GN=kdn PE=2 SV=1
P47938	dhd	29.96	29.91	3	Oxidation (M)	1.00:55.77	12384	Thioredoxin-1 OS=Drosophila melanogaster OX=7227 GN=dhd PE=1 SV=1
Q9VAG9	Dmel\CG7789	47.68	22.22	4		1.00:56.27	32573	LD34542p OS=Drosophila melanogaster OX=7227 GN=Dmel\CG7789 PE=1 SV=1
P38979	sta	23.27	74.44	12	Carbamidomethylation; Oxidation (M)	1.00:56.44	30228	40S ribosomal protein SA OS=Drosophila melanogaster OX=7227 GN=sta PE=1 SV=3
O61380	eIF4G1	33.36	22.87	24	Oxidation (M)	1.00:56.50	183942	Eukaryotic translation initiation factor 4G1, isoform A OS=Drosophila melanogaster OX=7227 GN=eIF4G1 PE=1 SV=3
A8DZ29	eIF4G1	33.36	19.85	24	Oxidation (M)	1.00:56.50	211123	Eukaryotic translation initiation factor 4G1, isoform B OS=Drosophila melanogaster OX=7227 GN=eIF4G1 PE=1 SV=1
Q24439	ATPsynO	31.87	49.76	12	Oxidation (M)	1.00:56.81	22422	ATP synthase subunit O, mitochondrial OS=Drosophila melanogaster OX=7227 GN=ATPsynO PE=2 SV=2
Q9W3E8	Cp7Fb	49.69	14.00	4		1.00:57.09	56095	Chorion protein b at 7F, isoform A OS=Drosophila melanogaster OX=7227 GN=Cp7Fb PE=4 SV=2
Q9W3U9	Dmel\CG14434	25.84	28.88	4		1.00:59.33	21152	CG14434-PA OS=Drosophila melanogaster OX=7227 GN=Dmel\CG14434 PE=1 SV=1
X2JAQ5	Dmel\CG14434	25.84	25.23	4		1.00:59.33	24376	Uncharacterized protein, isoform C OS=Drosophila melanogaster OX=7227 GN=Dmel\CG14434 PE=1 SV=1
Q9VMG0	AANATL2	15.83	13.89	2		1.00:59.70	24360	Arylalkylamine N-acetyltransferase-like 2, isoform A OS=Drosophila melanogaster OX=7227 GN=AANATL2 PE=4 SV=1
M9PEG1	Dmel\CG44195	15.44	6.20	3		1.00:59.95	75620	Uncharacterized protein OS=Drosophila melanogaster OX=7227 GN=Dmel\CG44195 PE=1 SV=1
Q9VAY9	mRpS22	15.07	29.26	9	Oxidation (M)	1.00:60.60	45787	GH07821p OS=Drosophila melanogaster OX=7227 GN=mRpS22 PE=1 SV=1
Q9VHT9	Nazo	38.68	18.57	2		1.00:61.64	14919	GEO08986p1 OS=Drosophila melanogaster OX=7227 GN=Nazo PE=1 SV=2
Q7K3N4	Dmel\CG8888	22.78	13.66	4		1.00:62.35	43479	GH26015p OS=Drosophila melanogaster OX=7227 GN=Dmel\CG8888 PE=1 SV=1
P17917	PCNA	25.66	16.15	3	Carbamidomethylation; Oxidation (M)	1.00:62.54	28830	Proliferating cell nuclear antigen OS=Drosophila melanogaster OX=7227 GN=PCNA PE=1 SV=2
Q86BR8	TFAM	39.56	9.15	2		1.00:64.00	32999	Mitochondrial transcription factor A, isoform B OS=Drosophila melanogaster OX=7227 GN=TFAM PE=1 SV=1
Q9VV46	Cpr72Ec	29.20	20.98	8	Oxidation (M)	1.00:64.00	50566	Cuticular protein 72Ec OS=Drosophila melanogaster OX=7227 GN=Cpr72Ec PE=1 SV=1
P00408	mt:CoII	24.35	23.25	5	Oxidation (M)	1.00:64.00	26191	Cytochrome c oxidase subunit 2 OS=Drosophila melanogaster OX=7227 GN=mt:CoII PE=3 SV=1
Q9VE80	Dmel\CG7675	24.39	18.45	4	Oxidation (M)	1.00:64.00	37097	Uncharacterized protein, isoform B OS=Drosophila melanogaster OX=7227 GN=Dmel\CG7675 PE=1 SV=2
P91638	smid	36.54	11.98	6	Oxidation (M)	1.00:64.00	104282	Smallminded protein OS=Drosophila melanogaster OX=7227 GN=smid PE=1 SV=1
Q7KWG9	Marf1	17.52	3.22	3		1.00:64.00	147693	Meiosis regulator and mRNA stability factor 1, isoform D OS=Drosophila melanogaster OX=7227 GN=Marf1 PE=2 SV=1
Q7K3W2	Dmel\CG8728	16.23	19.24	6	Carbamidomethylation	1.00:64.00	61050	GH09295p OS=Drosophila melanogaster OX=7227 GN=CG8728-RA PE=1 SV=1
P91941	Acp65Aa	40.23	56.19	3		1.00:64.00	11284	Adult cuticle protein 65Aa OS=Drosophila melanogaster OX=7227 GN=Acp65Aa PE=1 SV=2
Q9VZG0	Cpr64Ac	27.89	45.21	5		1.00:64.00	19112	Cuticular protein 64Ac OS=Drosophila melanogaster OX=7227 GN=Cpr64Ac PE=1 SV=1
Q8SXQ5	Grx5	36.32	16.98	2	Oxidation (M)	1.00:64.00	17668	RH03087p OS=Drosophila melanogaster OX=7227 GN=Dmel\CG14407 PE=1 SV=1
E1JH02	lig	35.12	9.91	6	Oxidation (M)	1.00:64.00	134561	Lingerer, isoform E OS=Drosophila melanogaster OX=7227 GN=lig PE=1 SV=1
Q9V4E0	ND-49	48.25	51.92	16	Carbamidomethylation; Oxidation (M)	1.00:64.00	52921	Complex I-49kD OS=Drosophila melanogaster OX=7227 GN=ND-49 PE=1 SV=2
Q0E8V7	Dmel\CG34132	31.98	33.33	2	Oxidation (M)	1.00:64.00	9671	Mitochondrial import inner membrane translocase subunit OS=Drosophila melanogaster OX=7227 GN=Dmel\CG34132 PE=1 SV=1
Q7KU82	smid	36.54	12.42	6	Oxidation (M)	1.00:64.00	100310	MIP20544p OS=Drosophila melanogaster OX=7227 GN=smid PE=1 SV=2
Q9I7K6	CG8223	16.88	10.77	3	Oxidation (M)	1.00:64.00	51890	Protein NASP homolog OS=Drosophila melanogaster OX=7227 GN=CG8223 PE=1 SV=1
A1Z7V8	Nt5c	16.05	22.51	8	Oxidation (M)	1.00:64.00	54559	Uncharacterized protein, isoform C OS=Drosophila melanogaster OX=7227 GN=45550393 PE=1 SV=1
Q9VXQ0	mRpL3	16.56	8.29	2		1.00:64.00	40553	Mitochondrial ribosomal protein L3 OS=Drosophila melanogaster OX=7227 GN=mRpL3 PE=1 SV=2
E1JJ37	cpx	39.08	33.81	3	Oxidation (M)	1.00:64.00	16189	Complexin, isoform W OS=Drosophila melanogaster OX=7227 GN=cpx PE=1 SV=1
Q8T0Q4	shrb	31.34	61.06	8	Oxidation (M)	1.00:64.00	25444	GH13992p OS=Drosophila melanogaster OX=7227 GN=shrb PE=1 SV=1
Q9VDL2	TFAM	39.56	10.12	2		1.00:64.00	29964	LD40493p OS=Drosophila melanogaster OX=7227 GN=TFAM PE=1 SV=1
P84051	His2A	29.79	53.23	3	Oxidation (M)	1.00:64.00	13363	Histone H2A OS=Drosophila melanogaster OX=7227 GN=His2A PE=1 SV=2
A1Z7V9	Nt5c	16.05	18.98	8	Oxidation (M)	1.00:64.00	63599	FI20020p1 OS=Drosophila melanogaster OX=7227 GN=45551045 PE=1 SV=1
Q9VB69	Men-b	36.28	29.17	13	Oxidation (M)	1.00:64.00	68594	Malic enzyme OS=Drosophila melanogaster OX=7227 GN=Men-b PE=1 SV=1
O16797	RpL3	38.03	18.99	6	Carbamidomethylation; Oxidation (M)	1.00:64.00	46916	60S ribosomal protein L3 OS=Drosophila melanogaster OX=7227 GN=RpL3 PE=1 SV=3
Q7KWH0	Marf1	17.52	3.25	3		1.00:64.00	146322	Meiosis regulator and mRNA stability factor 1, isoform C OS=Drosophila melanogaster OX=7227 GN=Marf1 PE=2 SV=1
P83967	Act88F	50.37	13.56	2	Oxidation (M)	1.00:64.00	41700	Actin, indirect flight muscle OS=Drosophila melanogaster OX=7227 GN=Act88F PE=1 SV=1
Q9VJG0	ApepP	18.42	20.23	7	Oxidation (M)	1.00:64.00	68506	Xaa-Pro aminopeptidase ApepP OS=Drosophila melanogaster OX=7227 GN=ApepP PE=1 SV=1
A0A0B4K620	mtd	18.37	7.81	7	Oxidation (M)	1.00:64.00	146445	Mustard, isoform V OS=Drosophila melanogaster OX=7227 GN=mtd PE=1 SV=1
P07183	Cp38	38.26	26.47	4		1.00:64.00	30448	Chorion protein S38 OS=Drosophila melanogaster OX=7227 GN=Cp38 PE=2 SV=1
Q9VW26	Oat	33.42	16.94	5	Oxidation (M)	1.00:64.00	47312	Ornithine aminotransferase, mitochondrial OS=Drosophila melanogaster OX=7227 GN=Oat PE=2 SV=1
Q9VMF0	Dmel\CG9498	27.78	27.12	7	Oxidation (M)	1.00:64.00	48763	FI04444p OS=Drosophila melanogaster OX=7227 GN=Dmel\CG9498 PE=1 SV=1
P18169	dec	40.78	22.35	17	Oxidation (M)	1.00:64.00	137444	Defective chorion-1 protein, FC125 isoform OS=Drosophila melanogaster OX=7227 GN=dec-1 PE=2 SV=2
Q9VBG7	Dmel\CG31086	41.75	15.54	2		1.00:64.00	16220	Uncharacterized protein, isoform A OS=Drosophila melanogaster OX=7227 GN=Dmel\CG31086 PE=1 SV=2
Q8SWX4	CG5839	21.03	14.26	9		1.00:64.00	108361	Aminopeptidase OS=Drosophila melanogaster OX=7227 GN=CG5839 PE=1 SV=1
Q9VX36	ND-24	43.60	45.87	10	Oxidation (M)	1.00:64.00	26782	NADH dehydrogenase (Ubiquinone) 24 kDa subunit, isoform A OS=Drosophila melanogaster OX=7227 GN=ND-24 PE=1 SV=1
Q9VV36	retinin	42.55	42.41	6		1.00:64.00	20004	Retinin OS=Drosophila melanogaster OX=7227 GN=retinin PE=1 SV=2
Q9VA18	Chchd3	39.72	26.01	3	Oxidation (M)	1.00:64.00	24183	Coiled-coil-helix-coiled-coil-helix domain containing 3 OS=Drosophila melanogaster OX=7227 GN=Chchd3 PE=1 SV=1
P49455	Tm1	36.59	7.53	3	Carbamidomethylation; Oxidation (M)	1.00:64.00	54585	Tropomyosin-1, isoforms 33/34 OS=Drosophila melanogaster OX=7227 GN=Tm1 PE=2 SV=2
Q86BP1	Hibch	17.28	18.13	4	Oxidation (M)	1.00:64.00	42875	3-hydroxyisobutyryl-CoA hydrolase, mitochondrial OS=Drosophila melanogaster OX=7227 GN=Dmel\CG5044 PE=1 SV=1
P05205	Su(var)205	49.57	21.84	4	Oxidation (M)	1.00:64.00	23185	Heterochromatin protein 1 OS=Drosophila melanogaster OX=7227 GN=Su(var)205 PE=1 SV=2
Q9VP50	Dmel\CG7632	16.04	11.82	2		1.00:64.00	37903	SD17025p OS=Drosophila melanogaster OX=7227 GN=Dmel\CG7632 PE=1 SV=1
Q95RB2	Cpr49Ae	27.76	41.79	3		1.00:64.00	14339	Cuticular protein 49Ae OS=Drosophila melanogaster OX=7227 GN=Cpr49Ae PE=1 SV=1
P07185	Cp15	27.62	67.83	5		1.00:64.00	11981	Chorion protein S15 OS=Drosophila melanogaster OX=7227 GN=Cp15 PE=3 SV=1
Q9VW58	Dmel\CG8004	18.51	12.64	2		1.00:64.00	31077	LD33138p OS=Drosophila melanogaster OX=7227 GN=Dmel\CG8004 PE=1 SV=1
Q8T0J5	Dmel\CG7675	24.39	21.60	4	Oxidation (M)	1.00:64.00	31450	GH26851p OS=Drosophila melanogaster OX=7227 GN=Dmel\CG7675 PE=1 SV=1
P07182	Cp36	43.44	47.89	8		1.00:64.00	29916	Chorion protein S36 OS=Drosophila melanogaster OX=7227 GN=Cp36 PE=3 SV=2
Q7JYH3	ND-B14.7	33.15	28.82	3	Oxidation (M)	1.00:64.00	18414	Complex I-B14.7 OS=Drosophila melanogaster OX=7227 GN=ND-B14.7 PE=1 SV=1
E1JJ33	cpx	39.08	32.87	3	Oxidation (M)	1.00:64.00	16503	Complexin, isoform U OS=Drosophila melanogaster OX=7227 GN=cpx PE=1 SV=1
Q9V9M7	RpL21	42.47	32.08	5	Oxidation (M)	1.00:64.00	18476	60S ribosomal protein L21 OS=Drosophila melanogaster OX=7227 GN=RpL21 PE=1 SV=1
Q7K860	TpnC4	44.24	43.79	5	Carbamidomethylation	1.00:64.00	17000	FI07231p OS=Drosophila melanogaster OX=7227 GN=TpnC4 PE=1 SV=1
Q7K3S2	Nt5c	16.05	25.43	8	Oxidation (M)	1.00:64.00	48476	GH13262p OS=Drosophila melanogaster OX=7227 GN=CG1814-RB PE=1 SV=1
Q86S05	lig	35.12	9.60	6	Oxidation (M)	1.00:64.00	139491	Protein lingerer OS=Drosophila melanogaster OX=7227 GN=lig PE=1 SV=1
P06606	alphaTub67C	54.48	21.43	6	Carbamidomethylation; Oxidation (M)	1.00:64.00	51181	Tubulin alpha-4 chain OS=Drosophila melanogaster OX=7227 GN=alphaTub67C PE=3 SV=1
Q24050	Elp5	44.58	22.52	4		1.00:64.00	28883	Elongator complex protein 5 OS=Drosophila melanogaster OX=7227 GN=Dmel\CG2034 PE=1 SV=1
M9PD14	fln	35.63	57.69	8		1.00:64.00	20656	Flightin, isoform B OS=Drosophila melanogaster OX=7227 GN=fln PE=4 SV=1
M9PEE1	smid	36.54	12.19	6	Oxidation (M)	1.00:64.00	102576	Smallminded, isoform H OS=Drosophila melanogaster OX=7227 GN=smid PE=1 SV=1
Q9VM69	nop5	19.13	27.20	11	Oxidation (M)	1.00:64.00	57171	CG10206-PA OS=Drosophila melanogaster OX=7227 GN=nop5 PE=1 SV=2
Q0E980	Dmel\CG8547	17.31	24.27	8	Oxidation (M)	1.00:64.00	68023	Uncharacterized protein, isoform C OS=Drosophila melanogaster OX=7227 GN=Dmel\CG8547 PE=1 SV=2
M9PH10	comt	15.79	12.89	6	Oxidation (M)	1.00:64.00	82555	Vesicle-fusing ATPase OS=Drosophila melanogaster OX=7227 GN=comt PE=1 SV=1
P06607	Yp3	36.93	71.67	25	Carbamidomethylation; Oxidation (M)	1.00:64.00	46101	Vitellogenin-3 OS=Drosophila melanogaster OX=7227 GN=Yp3 PE=1 SV=1
Q9VS62	smid	36.54	11.97	6	Oxidation (M)	1.00:64.00	104381	Smallminded, isoform A OS=Drosophila melanogaster OX=7227 GN=smid PE=1 SV=1
Q7JUS9	Mpcp1	37.24	33.16	12	Oxidation (M)	1.00:64.00	40553	MIP16332p OS=Drosophila melanogaster OX=7227 GN=Mpcp1 PE=1 SV=1
P02517	Hsp26	38.48	25.48	4		1.00:64.00	22994	Heat shock protein 26 OS=Drosophila melanogaster OX=7227 GN=Hsp26 PE=1 SV=2
Q9VVL7	Dld	47.71	43.25	13	Carbamidomethylation; Oxidation (M)	1.00:64.00	53085	Dihydrolipoyl dehydrogenase OS=Drosophila melanogaster OX=7227 GN=E3 PE=1 SV=1
A0A0B4KH25	His2Av	25.45	37.59	3		1.00:64.00	14981	Histone H2A OS=Drosophila melanogaster OX=7227 GN=His2Av PE=3 SV=1
X2JC82	Hsp27	51.22	38.03	5		1.00:64.00	23617	Heat shock protein 27, isoform B OS=Drosophila melanogaster OX=7227 GN=Hsp27 PE=3 SV=1
P07184	Cp18	20.77	42.44	4		1.00:64.00	17231	Chorion protein S18 OS=Drosophila melanogaster OX=7227 GN=Cp18 PE=2 SV=2
Q9VY93	CG11134	16.46	13.66	2		1.00:64.00	26011	Probable methylthioribulose-1-phosphate dehydratase OS=Drosophila melanogaster OX=7227 GN=CG11134 PE=2 SV=1
P52295	Pen	21.78	34.10	12	Oxidation (M)	1.00:64.00	57822	Importin subunit alpha OS=Drosophila melanogaster OX=7227 GN=Pen PE=1 SV=2
A0A126GUM8	lig	35.12	10.47	6	Oxidation (M)	1.00:64.00	127516	Lingerer, isoform L OS=Drosophila melanogaster OX=7227 GN=lig PE=1 SV=1
B7Z028	Acox3	17.45	19.75	8	Oxidation (M)	1.00:64.00	81332	Acyl-coenzyme A oxidase OS=Drosophila melanogaster OX=7227 GN=LCAD PE=1 SV=1
P18432	Mlc2	40.57	69.82	11	Amidation; Oxidation (M)	1.00:64.00	23714	Myosin regulatory light chain 2 OS=Drosophila melanogaster OX=7227 GN=Mlc2 PE=1 SV=2
Q4AB57	His2A:CG33859	29.79	53.23	3	Oxidation (M)	1.00:64.00	13364	Histone H2A OS=Drosophila melanogaster OX=7227 GN=His2A:CG33859 PE=3 SV=1
Q9VMD7	Acox3	17.45	20.34	8	Oxidation (M)	1.00:64.00	79319	Acyl-coenzyme A oxidase OS=Drosophila melanogaster OX=7227 GN=Dmel\CG9527 PE=1 SV=3
Q8IPE8	Mtpalpha	33.72	44.35	22	Carbamidomethylation; Oxidation (M)	1.00:64.00	79638	Enoyl-CoA hydratase OS=Drosophila melanogaster OX=7227 GN=Mtpalpha PE=1 SV=1
A0A0B4K6S8	mtd	18.37	8.90	7	Oxidation (M)	1.00:64.00	127710	Mustard, isoform W OS=Drosophila melanogaster OX=7227 GN=mtd PE=1 SV=1
Q7JV09	jp	38.07	2.94	2		1.00:64.00	115942	GH28348p OS=Drosophila melanogaster OX=7227 GN=jp PE=2 SV=1
Q9VNA2	mtd	18.37	9.32	7	Oxidation (M)	1.00:64.00	121901	Mustard, isoform X OS=Drosophila melanogaster OX=7227 GN=mtd PE=1 SV=3
A0A0B4KFC5	lig	35.12	9.32	6	Oxidation (M)	1.00:64.00	144384	Lingerer, isoform K OS=Drosophila melanogaster OX=7227 GN=lig PE=1 SV=1
E1JJ32	cpx	39.08	32.19	3	Oxidation (M)	1.00:64.00	16731	Complexin, isoform S OS=Drosophila melanogaster OX=7227 GN=cpx PE=1 SV=1
A0ZWY4	GNBP-like	16.75	40.00	2		1.00:64.00	11494	CG12780 protein OS=Drosophila melanogaster OX=7227 GN=GNBP-like PE=4 SV=1
Q0KIB9	mtd	18.37	7.99	7	Oxidation (M)	1.00:64.00	143222	Mustard, isoform P OS=Drosophila melanogaster OX=7227 GN=mtd PE=1 SV=1
Q9VGC5	Dmel\CG4830	16.67	5.81	2		1.00:64.00	59245	RE54693p OS=Drosophila melanogaster OX=7227 GN=Dmel\CG4830 PE=1 SV=1
P08736	eEF1alpha1	34.75	26.13	7	Oxidation (M)	1.00:64.00	50307	Elongation factor 1-alpha 1 OS=Drosophila melanogaster OX=7227 GN=eEF1alpha1 PE=1 SV=2
Q9VZL1	mge	23.62	41.22	3	Oxidation (M)	1.00:64.00	16152	Mitochondrial import receptor subunit TOM22 homolog OS=Drosophila melanogaster OX=7227 GN=mge PE=1 SV=1
A1Z7K8	AIMP1	16.38	12.07	3		1.00:64.00	34401	AaRS-interacting multifunctional protein 1 OS=Drosophila melanogaster OX=7227 GN=AIMP1 PE=1 SV=1
M9PFZ6	Act79B	29.68	23.40	6	Carbamidomethylation; Oxidation (M)	1.00:64.00	41787	Actin 79B, isoform B OS=Drosophila melanogaster OX=7227 GN=Act79B PE=3 SV=1
O44081	Nop60B	20.94	19.49	7		1.00:64.00	56831	H/ACA ribonucleoprotein complex subunit 4 OS=Drosophila melanogaster OX=7227 GN=Nop60B PE=1 SV=1
Q7KT36	Dmel\CG13083	16.29	26.58	4		1.00:64.00	35397	IP19005p OS=Drosophila melanogaster OX=7227 GN=Dmel\CG13083 PE=2 SV=1
A8DRW0	Cpr49Aa	40.36	47.22	4		1.00:64.00	15605	Cuticular protein 49Aa OS=Drosophila melanogaster OX=7227 GN=Cpr49Aa PE=1 SV=1
Q95WY3	Nop56	39.44	19.56	7	Oxidation (M)	1.00:64.00	54837	FI04781p OS=Drosophila melanogaster OX=7227 GN=Nop56 PE=1 SV=1
A0A0B4K7U5	lig	35.12	9.92	6	Oxidation (M)	1.00:64.00	134348	Lingerer, isoform H OS=Drosophila melanogaster OX=7227 GN=lig PE=1 SV=1
P36188	wupA	39.48	24.16	5	Carbamidomethylation; Oxidation (M)	1.00:64.00	30082	Troponin I OS=Drosophila melanogaster OX=7227 GN=wupA PE=2 SV=3
E1JJ35	cpx	39.08	33.10	3	Oxidation (M)	1.00:64.00	16416	Complexin, isoform V OS=Drosophila melanogaster OX=7227 GN=cpx PE=1 SV=1
Q9VLH9	LManVI	40.21	23.44	13	Oxidation (M)	1.00:64.00	114947	Alpha-mannosidase OS=Drosophila melanogaster OX=7227 GN=LManVI PE=1 SV=2
Q960K8	Hibch	17.28	18.18	4	Oxidation (M)	1.00:64.00	42747	3-hydroxyisobutyryl-CoA hydrolase, mitochondrial OS=Drosophila melanogaster OX=7227 GN=CT16187 PE=1 SV=1
M9MRJ4	Msp300	51.91	0.52	5		1.00:64.00	1507760	Muscle-specific protein 300 kDa, isoform G OS=Drosophila melanogaster OX=7227 GN=Msp300 PE=1 SV=1
Q9W5Y4	Marf1	17.52	3.30	3		1.00:64.00	143560	MIP18541p OS=Drosophila melanogaster OX=7227 GN=Marf1 PE=2 SV=2
M9NEP1	Mhc	46.39	1.33	2	Carbamidomethylation; Oxidation (M)	1.00:64.00	224278	Myosin heavy chain, isoform T OS=Drosophila melanogaster OX=7227 GN=Mhc PE=1 SV=1
A1Z942	GLS	63.46	7.87	3		-:64.00	72050	Glutaminase OS=Drosophila melanogaster OX=7227 GN=GLS PE=1 SV=1
Q9W274	Alp2	59.77	11.34	3		-:64.00	58227	Alkaline phosphatase OS=Drosophila melanogaster OX=7227 GN=Alp2 PE=2 SV=1
Q1RL13	GLS	63.46	6.58	3		-:64.00	85204	Glutaminase OS=Drosophila melanogaster OX=7227 GN=GLS PE=1 SV=1
A0A0B4KF69	SRPK	80.75	5.54	3		-:64.00	103398	SR protein kinase, isoform D OS=Drosophila melanogaster OX=7227 GN=SRPK PE=1 SV=1
Q9V9A7	Mccc2	94.63	11.94	4	Oxidation (M)	-:64.00	62648	Probable methylcrotonoyl-CoA carboxylase beta chain, mitochondrial OS=Drosophila melanogaster OX=7227 GN=Mccc2 PE=2 SV=1
Q9VTB0	Dmel\CG8003	66.51	8.60	3	Oxidation (M)	-:64.00	45768	LD35289p OS=Drosophila melanogaster OX=7227 GN=Dmel\CG8003 PE=1 SV=1
M9PC96	RhoGAP68F	78.53	13.24	3		-:64.00	54969	Rho GTPase activating protein at 68F, isoform D OS=Drosophila melanogaster OX=7227 GN=RhoGAP68F PE=1 SV=1
X2JG15	ldd	82.06	2.20	3		-:64.00	224472	Uncharacterized protein, isoform E OS=Drosophila melanogaster OX=7227 GN=CG32516 PE=4 SV=1
A0A0B4KFL0	RanBPM	94.40	7.01	3	Oxidation (M)	-:64.00	84272	Ran-binding protein M, isoform F OS=Drosophila melanogaster OX=7227 GN=RanBPM PE=1 SV=1
M9PEY9	RhoGAP68F	78.53	13.26	3		-:64.00	54840	Rho GTPase activating protein at 68F, isoform E OS=Drosophila melanogaster OX=7227 GN=RhoGAP68F PE=1 SV=1
Q960D3	vig2	81.85	16.02	4	Oxidation (M)	-:64.00	45219	SD06613p OS=Drosophila melanogaster OX=7227 GN=vig2 PE=1 SV=1
Q7KVB1	ABCB7	93.24	9.59	3		-:64.00	76743	ATP binding cassette subfamily B member 7, isoform B OS=Drosophila melanogaster OX=7227 GN=ABCB7 PE=1 SV=1
E2QD66	ldd	82.06	2.22	3		-:64.00	222215	Uncharacterized protein, isoform D OS=Drosophila melanogaster OX=7227 GN=Dmel\CG34120 PE=4 SV=1
Q9W0C5	ABCB7	93.24	9.15	3		-:64.00	80467	ATP binding cassette subfamily B member 7, isoform A OS=Drosophila melanogaster OX=7227 GN=ABCB7 PE=1 SV=2
Q9VWJ1	Dmel\CG8034	90.39	3.71	2		-:64.00	70283	Uncharacterized protein, isoform A OS=Drosophila melanogaster OX=7227 GN=Dmel\CG8034 PE=1 SV=2
Q8T0K1	FipoQ	63.61	9.20	3		-:64.00	58419	F-box involved in polyQ pathogenesis, isoform B OS=Drosophila melanogaster OX=7227 GN=FipoQ PE=2 SV=1
Q7K112	twin	61.16	7.61	3	Oxidation (M)	-:64.00	63242	Poly(A)-specific ribonuclease OS=Drosophila melanogaster OX=7227 GN=twin PE=1 SV=1
E1JH47	GLS	63.46	7.28	3		-:64.00	77413	Glutaminase OS=Drosophila melanogaster OX=7227 GN=GLS PE=1 SV=1
P35600	Gnf1	90.04	5.98	4		-:64.00	108615	Replication factor C subunit 1 OS=Drosophila melanogaster OX=7227 GN=Gnf1 PE=1 SV=2
E2QCY4	fry	60.64	0.68	2		-:64.00	389683	Furry, isoform C OS=Drosophila melanogaster OX=7227 GN=fry PE=1 SV=1
A1Z943	GLS	63.46	7.75	3		-:64.00	73349	Glutaminase OS=Drosophila melanogaster OX=7227 GN=GLS PE=1 SV=1
Q9VKR0	EMC3	102.60	8.10	2		-:64.00	27666	ER membrane protein complex subunit 3 OS=Drosophila melanogaster OX=7227 GN=EMC3 PE=1 SV=1
A1Z6S6	vimar	105.84	7.10	3		-:64.00	70254	RE54322p OS=Drosophila melanogaster OX=7227 GN=vimar PE=1 SV=1
Q9I7T7	Larp4B	72.88	9.41	6	Oxidation (M)	-:64.00	161994	La-related protein Larp4B OS=Drosophila melanogaster OX=7227 GN=Larp4B PE=1 SV=2
Q9VCE0	Pisd	90.18	9.62	3		-:64.00	50489	Phosphatidylserine decarboxylase proenzyme, mitochondrial OS=Drosophila melanogaster OX=7227 GN=Pisd PE=1 SV=1
Q9W4K8	Pdpr	97.06	4.15	3		-:64.00	106330	FI22513p1 OS=Drosophila melanogaster OX=7227 GN=Dmel\CG3626 PE=1 SV=3
Q9VG44	Dmel\CG6225	72.17	7.81	3		-:64.00	80201	RE14195p OS=Drosophila melanogaster OX=7227 GN=Dmel\CG6225 PE=2 SV=1
Q9VYI6	Coq8	80.45	13.01	5	Oxidation (M)	-:64.00	74473	Coenzyme Q8 OS=Drosophila melanogaster OX=7227 GN=Coq8 PE=1 SV=2
A0A0B4LGA3	GLS	63.46	7.16	3		-:64.00	78214	Glutaminase OS=Drosophila melanogaster OX=7227 GN=GLS PE=1 SV=1
A1Z9J3	shot	83.12	0.92	5		-:64.00	989549	Short stop, isoform H OS=Drosophila melanogaster OX=7227 GN=shot PE=1 SV=1
Q7JYV3	anon-WO0140519.63	59.37	14.45	3	Oxidation (M)	-:64.00	48100	RH58587p OS=Drosophila melanogaster OX=7227 GN=anon-WO0140519.63 PE=2 SV=1
M9NFQ5	fry	60.64	0.69	2		-:64.00	385546	Furry, isoform F OS=Drosophila melanogaster OX=7227 GN=fry PE=1 SV=1
Q9VL86	CG17633	84.29	13.72	3	Oxidation (M)	-:64.00	47661	Zinc carboxypeptidase A 1 OS=Drosophila melanogaster OX=7227 GN=CG17633 PE=2 SV=1
Q9W0H3	sturkopf	74.46	23.78	4	Oxidation (M)	-:64.00	35736	Lipid droplet-associated hydrolase OS=Drosophila melanogaster OX=7227 GN=CG9186 PE=2 SV=1
Q0E965	SRPK	80.75	6.81	3		-:64.00	85131	SR protein kinase, isoform A OS=Drosophila melanogaster OX=7227 GN=SRPK PE=1 SV=1
P08761	MsrA	80.73	19.92	3		-:64.00	27698	Peptide methionine sulfoxide reductase OS=Drosophila melanogaster OX=7227 GN=MsrA PE=1 SV=2
Q9VGT3	Ugt302C1	77.21	7.39	3		-:64.00	60175	GM04645p OS=Drosophila melanogaster OX=7227 GN=Ugt302C1 PE=1 SV=1
Q9VCB6	twin	61.16	7.71	3	Oxidation (M)	-:64.00	62383	Poly(A)-specific ribonuclease OS=Drosophila melanogaster OX=7227 GN=twin PE=1 SV=2
Q6NP72	Dmel\CG13220	108.85	43.14	4	Oxidation (M)	-:64.00	16385	GEO09659p1 OS=Drosophila melanogaster OX=7227 GN=Dmel\CG13220 PE=1 SV=1
A0A126GUM4	RanBPM	94.40	4.79	3	Oxidation (M)	-:64.00	123822	Ran-binding protein M, isoform G OS=Drosophila melanogaster OX=7227 GN=RanBPM PE=1 SV=1
A1Z7E8	Mal-A4	78.20	5.87	3		-:64.00	66476	Maltase A4 OS=Drosophila melanogaster OX=7227 GN=Mal-A4 PE=2 SV=1
Q9VKZ7	Q9VKZ7_DROME	72.18	17.29	6	Oxidation (M)	-:64.00	63141	Nicalin OS=Drosophila melanogaster OX=7227 GN=Q9VKZ7_DROME PE=1 SV=2
Q9VDL4	Dmel\CG10877	101.87	21.54	5		-:64.00	48496	LP04613p OS=Drosophila melanogaster OX=7227 GN=Dmel\CG10877 PE=1 SV=1
Q961I1	GLS	63.46	7.12	3		-:64.00	79828	Glutaminase OS=Drosophila melanogaster OX=7227 GN=GLS PE=1 SV=1
Q9VKY3	ClpP	92.69	22.53	2	Oxidation (M)	-:64.00	27574	ATP-dependent Clp protease proteolytic subunit OS=Drosophila melanogaster OX=7227 GN=ClpP PE=1 SV=1
Q9W322	Dmel\CG3106	82.09	8.09	3		-:64.00	84477	GH10201p OS=Drosophila melanogaster OX=7227 GN=Dmel\CG3106 PE=2 SV=1
M9PCL6	MsrA	80.73	18.77	3		-:64.00	29503	Peptide-methionine (S)-S-oxide reductase OS=Drosophila melanogaster OX=7227 GN=MsrA PE=1 SV=1
Q7JVP2	Rcd-1	86.05	10.86	2		-:64.00	34205	CCR4-NOT transcription complex subunit 9 OS=Drosophila melanogaster OX=7227 GN=Rcd-1 PE=1 SV=1
Q59E58	zip	75.38	3.30	3		-:64.00	226918	Zipper, isoform C OS=Drosophila melanogaster OX=7227 GN=zip PE=1 SV=1
M9PHF1	Sec16	77.58	1.64	3		-:64.00	245874	Secretory 16, isoform F OS=Drosophila melanogaster OX=7227 GN=Sec16 PE=1 SV=1
Q9VKJ6	Dmel\CG6230	68.29	5.06	4		-:64.00	136436	Cation-transporting ATPase OS=Drosophila melanogaster OX=7227 GN=Dmel\CG6230 PE=1 SV=1
Q9VDZ4	Nsun5	94.94	10.39	3	Amidation; Carbamidomethylation	-:64.00	49280	28S rRNA (cytosine-C(5))-methyltransferase OS=Drosophila melanogaster OX=7227 GN=Nsun5 PE=2 SV=1
Q8STG9	Sec61alpha	71.75	10.92	3	Oxidation (M)	-:64.00	52185	DSec61alpha OS=Drosophila melanogaster OX=7227 GN=Sec61alpha PE=1 SV=1
Q9VGP4	Ipo9	79.83	12.38	9	Oxidation (M)	-:64.00	114407	LP08082p OS=Drosophila melanogaster OX=7227 GN=Ranbp9 PE=1 SV=1
M9PF44	fry	60.64	0.69	2		-:64.00	385955	Furry, isoform J OS=Drosophila melanogaster OX=7227 GN=fry PE=1 SV=1
Q9VBX3	vig2	81.85	14.90	4	Oxidation (M)	-:64.00	48705	Vig2, isoform B OS=Drosophila melanogaster OX=7227 GN=vig2 PE=1 SV=2
Q9V784	CG7639	93.01	10.38	4	Oxidation (M)	-:64.00	49059	SAM50-like protein CG7639 OS=Drosophila melanogaster OX=7227 GN=CG7639 PE=2 SV=2
Q9VAK7	FipoQ	63.61	9.13	3		-:64.00	58880	F-box involved in polyQ pathogenesis, isoform A OS=Drosophila melanogaster OX=7227 GN=FipoQ PE=4 SV=2
Q0E9A1	GLS	63.46	7.60	3		-:64.00	74739	Glutaminase OS=Drosophila melanogaster OX=7227 GN=GLS PE=1 SV=1
Q9VNF8	Sec23	77.63	15.14	6	Carbamidomethylation; Oxidation (M)	-:64.00	86802	Protein transport protein SEC23 OS=Drosophila melanogaster OX=7227 GN=Sec23 PE=1 SV=2
Q8IQS5	Dmel\CG32195	63.15	13.72	3		-:64.00	45710	Uncharacterized protein, isoform A OS=Drosophila melanogaster OX=7227 GN=Dmel\CG32195 PE=4 SV=1
A0A0B4K692	Nep2	89.98	10.34	5	Oxidation (M)	-:64.00	88125	Neprilysin-2 OS=Drosophila melanogaster OX=7227 GN=Nep2 PE=1 SV=1
Q9VFL5	MetRS-m	79.37	6.36	2		-:64.00	65998	Methionine--tRNA ligase, mitochondrial OS=Drosophila melanogaster OX=7227 GN=MetRS-m PE=1 SV=2
Q8SX76	pch2	71.46	12.35	4		-:64.00	46563	LD24646p OS=Drosophila melanogaster OX=7227 GN=pch2 PE=1 SV=1
Q7K568	hebe	86.20	9.65	4	Oxidation (M)	-:64.00	48479	GH10642p OS=Drosophila melanogaster OX=7227 GN=hebe PE=1 SV=1
Q9VGS9	Ugt35A1	77.37	6.89	3		-:64.00	60733	LD21102p OS=Drosophila melanogaster OX=7227 GN=Ugt35A1 PE=1 SV=1
Q9W3H4	sni	95.19	25.10	4	Oxidation (M)	-:64.00	26513	LD36273p OS=Drosophila melanogaster OX=7227 GN=sni PE=1 SV=1
Q0KHQ2	ldd	82.06	2.20	3		-:64.00	224370	Uncharacterized protein, isoform C OS=Drosophila melanogaster OX=7227 GN=CG1819 PE=4 SV=1
Q9VGT0	Ugt35B1	73.48	8.72	3		-:64.00	58322	UDP-glucuronosyltransferase OS=Drosophila melanogaster OX=7227 GN=Ugt35B1 PE=2 SV=1
M9PEP1	fry	60.64	0.68	2		-:64.00	390878	Furry, isoform I OS=Drosophila melanogaster OX=7227 GN=fry PE=1 SV=1
Q960J9	CG1733	71.42	22.46	3	Oxidation (M)	-:64.00	30961	LD47544p OS=Drosophila melanogaster OX=7227 GN=CG1733 PE=1 SV=1
Q9VZG2	Cpr64Aa	80.79	65.10	7		-:64.00	19615	Cuticular protein 64Aa OS=Drosophila melanogaster OX=7227 GN=Cpr64Aa PE=2 SV=1
A0A0B4KF31	asrij	94.04	17.44	3		-:64.00	28692	Asrij, isoform B OS=Drosophila melanogaster OX=7227 GN=asrij PE=4 SV=1
Q9VUV9	Brr2	77.79	7.66	11		-:64.00	244510	Putative U5 small nuclear ribonucleoprotein 200 kDa helicase OS=Drosophila melanogaster OX=7227 GN=l(3)72Ab PE=2 SV=4
Q7K1H0	CG6491	76.62	10.80	3		-:64.00	36569	GH09096p OS=Drosophila melanogaster OX=7227 GN=CG6491 PE=1 SV=1
Q9VGP7	mRpL40	85.03	18.37	3	Oxidation (M)	-:64.00	22555	Mitochondrial ribosomal protein L40 OS=Drosophila melanogaster OX=7227 GN=mRpL40 PE=1 SV=1
Q9W3Q1	Pdp	81.00	9.68	2		-:64.00	53551	GM14286p OS=Drosophila melanogaster OX=7227 GN=Pdp PE=1 SV=1
Q9VT28	fry	60.64	0.69	2		-:64.00	384352	Protein furry OS=Drosophila melanogaster OX=7227 GN=fry PE=1 SV=2
Q8IN05	lqfR	64.35	3.53	3		-:64.00	158013	Telomere length regulation protein TEL2 homolog OS=Drosophila melanogaster OX=7227 GN=lqfR PE=1 SV=2
Q9VPR2	uncNacbeta	58.43	6.16	3	Oxidation (M)	-:64.00	82633	Transcription factor BTF3 OS=Drosophila melanogaster OX=7227 GN=Dmel\CG11835 PE=1 SV=1
M9PC07	fry	60.64	0.69	2		-:64.00	384107	Furry, isoform H OS=Drosophila melanogaster OX=7227 GN=fry PE=1 SV=1
Q9VKJ3	Nup160	87.49	1.91	2		-:64.00	160276	Nuclear pore complex protein Nup160 homolog OS=Drosophila melanogaster OX=7227 GN=Nup160 PE=1 SV=1
X2JEM2	Sec16	77.58	1.59	3		-:64.00	256011	Secretory 16, isoform I OS=Drosophila melanogaster OX=7227 GN=Sec16 PE=1 SV=1
Q9VV49	Agpat4	73.44	11.58	3		-:64.00	43482	1-Acylglycerol-3-phosphate O-acyltransferase 4, isoform A OS=Drosophila melanogaster OX=7227 GN=Agpat4 PE=2 SV=1
A0A0B4LF95	GLS	63.46	7.02	3		-:64.00	80731	Glutaminase OS=Drosophila melanogaster OX=7227 GN=GLS PE=1 SV=1
Q9VYW4	Dmel\CG1703	64.59	6.10	3	Oxidation (M)	-:64.00	101543	LD04461p OS=Drosophila melanogaster OX=7227 GN=Dmel\CG1703 PE=1 SV=1
Q9VMA7	Tango1	77.55	2.73	3	Oxidation (M)	-:64.00	159052	Transport and Golgi organization protein 1 OS=Drosophila melanogaster OX=7227 GN=Tango1 PE=1 SV=2
Q9W1X9	asrij	94.04	17.51	3		-:64.00	28621	OCIA domain-containing protein 1 OS=Drosophila melanogaster OX=7227 GN=asrij PE=1 SV=1
M9PI66	MsrA	80.73	20.00	3		-:64.00	27677	Peptide-methionine (S)-S-oxide reductase OS=Drosophila melanogaster OX=7227 GN=MsrA PE=1 SV=1
Q9VSW4	mRRF1	62.56	14.17	2	Oxidation (M)	-:64.00	28485	FI06490p OS=Drosophila melanogaster OX=7227 GN=mRRF1 PE=1 SV=1
Q9V674	Cyp6g1	88.97	6.49	3	Oxidation (M)	-:64.00	59867	Cytochrome P450 6g1 OS=Drosophila melanogaster OX=7227 GN=Cyp6g1 PE=2 SV=1
A1Z6S7	vimar	105.84	7.09	3		-:64.00	70325	FI02061p OS=Drosophila melanogaster OX=7227 GN=vimar PE=1 SV=1
A1ZA23	Dmel\CG8192	85.46	9.74	2		-:64.00	50576	FI18007p1 OS=Drosophila melanogaster OX=7227 GN=Dmel\CG8192 PE=2 SV=1
A0A0B4KHR2	Dmel\CG5555	76.99	7.35	2		-:64.00	63465	Uncharacterized protein, isoform B OS=Drosophila melanogaster OX=7227 GN=Dmel\CG5555 PE=1 SV=1
A0A0B4K851	RanBPM	94.40	5.62	3	Oxidation (M)	-:64.00	106539	Ran-binding protein M, isoform E OS=Drosophila melanogaster OX=7227 GN=RanBPM PE=1 SV=1
Q9VGT8	Ugt35C1	77.60	6.96	3	Oxidation (M)	-:64.00	58756	UDP-glucuronosyltransferase OS=Drosophila melanogaster OX=7227 GN=Ugt35C1 PE=3 SV=2
O77477	LD24471	77.24	7.39	2		-:64.00	45707	LD24471p OS=Drosophila melanogaster OX=7227 GN=LD24471 PE=1 SV=1
Q24009	BicC	60.74	9.72	5	Oxidation (M)	-:64.00	97849	Protein bicaudal C OS=Drosophila melanogaster OX=7227 GN=BicC PE=1 SV=2
A0A0B4KGG6	Dmel\CG1090	85.65	4.74	2		-:64.00	69570	Uncharacterized protein, isoform I OS=Drosophila melanogaster OX=7227 GN=Dmel\CG1090 PE=3 SV=1
Q8SY33	gw	67.92	2.75	2		-:64.00	142973	Protein Gawky OS=Drosophila melanogaster OX=7227 GN=gw PE=1 SV=1
Q9VV37	Dmel\CG13056	60.77	32.32	2		-:64.00	11190	GEO13385p1 OS=Drosophila melanogaster OX=7227 GN=Dmel\CG13056 PE=2 SV=2
Q9VM07	Dmel\CG6055	71.36	15.98	2		-:64.00	24930	RE43931p OS=Drosophila melanogaster OX=7227 GN=Dmel\CG6055 PE=2 SV=1
M9PED6	Yod1	97.98	12.40	3		-:64.00	40646	Ubiquitin thioesterase OTU1 OS=Drosophila melanogaster OX=7227 GN=dYOD1 PE=1 SV=1
Q9VAV2	mIF2	87.94	6.90	3		-:64.00	76789	FI21480p1 OS=Drosophila melanogaster OX=7227 GN=mIF2 PE=1 SV=2
P23573	Cdk2	83.36	11.15	2		-:64.00	35888	Cyclin-dependent kinase 2 OS=Drosophila melanogaster OX=7227 GN=Cdk2 PE=1 SV=1
E1JJD6	tyf	94.09	4.68	5		-:64.00	173719	Twenty-four, isoform F OS=Drosophila melanogaster OX=7227 GN=tyf PE=1 SV=2
Q9VHS8	CG7483	76.03	12.03	4	Oxidation (M)	-:64.00	45645	Eukaryotic initiation factor 4A-III OS=Drosophila melanogaster OX=7227 GN=CG7483 PE=1 SV=1
A8DQW8	clos	84.74	1.36	2		-:64.00	207089	Closca OS=Drosophila melanogaster OX=7227 GN=clos PE=4 SV=3
Q9VM33	mEFG1	94.72	13.69	6	Oxidation (M)	-:64.00	83509	Elongation factor G, mitochondrial OS=Drosophila melanogaster OX=7227 GN=mEFG1 PE=2 SV=2
A1Z944	GLS	63.46	6.92	3		-:64.00	82030	Glutaminase OS=Drosophila melanogaster OX=7227 GN=GLS PE=1 SV=1
Q4Z8K6	RanBPM	94.40	5.61	3	Oxidation (M)	-:64.00	106654	Ran-binding proteins 9/10 homolog OS=Drosophila melanogaster OX=7227 GN=RanBPM PE=1 SV=1
Q7JQK6	GLS	63.46	7.22	3		-:64.00	78528	Glutaminase OS=Drosophila melanogaster OX=7227 GN=GLS PE=1 SV=1
Q7KHI6	Damm	86.78	10.98	2		-:64.00	29427	Daydream OS=Drosophila melanogaster OX=7227 GN=Damm PE=2 SV=1
Q9VXP4	Paf-AHalpha	67.36	11.56	2		-:64.00	25461	Platelet-activating factor acetylhydrolase IB subunit beta homolog OS=Drosophila melanogaster OX=7227 GN=Paf-AHalpha PE=1 SV=1
A0A0B4KI00	Orct	70.00	5.11	2		-:64.00	61003	Organic cation transporter, isoform B OS=Drosophila melanogaster OX=7227 GN=Orct PE=4 SV=1
Q9W351	Aladin	68.75	7.73	2		-:64.00	52279	Aladin OS=Drosophila melanogaster OX=7227 GN=Aladin PE=2 SV=1
Q9VYG1	CG12096	77.72	4.15	2		-:64.00	56668	26S proteasome non-ATPase regulatory subunit 5 OS=Drosophila melanogaster OX=7227 GN=CG12096 PE=1 SV=3
Q9W4M7	tyf	94.09	4.08	5		-:64.00	199631	Twenty-four, isoform B OS=Drosophila melanogaster OX=7227 GN=tyf PE=1 SV=1
Q7KUM8	MsrA	80.73	20.50	3		-:64.00	27172	Peptide-methionine (S)-S-oxide reductase OS=Drosophila melanogaster OX=7227 GN=MsrA PE=1 SV=2
Q9VAY3	mfrn	84.11	15.30	3		-:64.00	41795	Mitoferrin OS=Drosophila melanogaster OX=7227 GN=mfrn PE=2 SV=1
P18431	sgg	89.23	13.81	4	Oxidation (M)	-:64.00	53872	Protein kinase shaggy OS=Drosophila melanogaster OX=7227 GN=sgg PE=1 SV=3
X2JEY9	Sec16	77.58	1.65	3		-:64.00	244832	Secretory 16, isoform J OS=Drosophila melanogaster OX=7227 GN=Sec16 PE=1 SV=1
Q8IMX1	twin	61.16	7.41	3	Oxidation (M)	-:64.00	65047	Poly(A)-specific ribonuclease OS=Drosophila melanogaster OX=7227 GN=twin PE=1 SV=1
B6IDQ5	Yod1	97.98	13.26	3		-:64.00	37823	Ubiquitin thioesterase OTU1 OS=Drosophila melanogaster OX=7227 GN=CG4603-RA PE=1 SV=1
Q59E59	zip	75.38	3.22	3		-:64.00	232076	Zipper, isoform D OS=Drosophila melanogaster OX=7227 GN=zip PE=1 SV=1
Q9VT23	SP170	55.17	10.81	2		-:64.00	27841	Peptidase S1 domain-containing protein OS=Drosophila melanogaster OX=7227 GN=SP170 PE=4 SV=1
M9PEB7	CG7468	69.89	9.05	2		-:64.00	45999	Uncharacterized protein, isoform I OS=Drosophila melanogaster OX=7227 GN=CG7468 PE=3 SV=1
Q9W404	Dmel\CG3842	74.29	4.19	2		-:64.00	44890	GH10714p OS=Drosophila melanogaster OX=7227 GN=Dmel\CG3842 PE=2 SV=1
Q9VXV4	Dmel\CG11655	83.37	7.47	2		-:64.00	49664	RH04535p OS=Drosophila melanogaster OX=7227 GN=Dmel\CG11655 PE=1 SV=1
Q9U6M0	ECSIT	88.44	8.31	2		-:64.00	47065	Evolutionarily conserved signaling intermediate in Toll pathway, mitochondrial OS=Drosophila melanogaster OX=7227 GN=ECSIT PE=1 SV=2
Q9VZA5	CG7468	69.89	7.31	2		-:64.00	56615	Uncharacterized protein, isoform F OS=Drosophila melanogaster OX=7227 GN=CG7468 PE=3 SV=2
Q24298	shg	70.60	2.06	2		-:64.00	169821	DE-cadherin OS=Drosophila melanogaster OX=7227 GN=shg PE=1 SV=2
M9NE70	fry	60.64	0.68	2		-:64.00	390634	Furry, isoform E OS=Drosophila melanogaster OX=7227 GN=fry PE=1 SV=1
Q9VX14	Ucp4A	70.10	7.06	2		-:64.00	37096	RH64870p OS=Drosophila melanogaster OX=7227 GN=Ucp4A PE=1 SV=1
P54352	eas	90.56	9.07	3		-:64.00	59563	Ethanolamine kinase OS=Drosophila melanogaster OX=7227 GN=eas PE=1 SV=2
Q9VM22	Dmel\CG5149	68.54	8.04	3		-:64.00	51434	LD15196p OS=Drosophila melanogaster OX=7227 GN=Dmel\CG5149 PE=1 SV=1
Q9W592	Lrpprc2	105.98	6.53	5		-:64.00	120194	EG:BACN32G11.3 protein OS=Drosophila melanogaster OX=7227 GN=Lrpprc2 PE=1 SV=1
X2J786	Tango1	77.55	2.74	3	Oxidation (M)	-:64.00	158411	Transport and golgi organization 1, isoform D OS=Drosophila melanogaster OX=7227 GN=Tango1 PE=4 SV=1
Q9VXV3	shtd	71.54	1.72	2	Amidation	-:64.00	227274	Anaphase-promoting complex subunit 1 OS=Drosophila melanogaster OX=7227 GN=shtd PE=1 SV=1
M9PHF2	CG7468	69.89	7.39	2		-:64.00	56265	Uncharacterized protein, isoform J OS=Drosophila melanogaster OX=7227 GN=CG7468 PE=3 SV=1
Q9VDZ1	Dmel\CG5555	76.99	7.39	2		-:64.00	63139	GH07062p OS=Drosophila melanogaster OX=7227 GN=Dmel\CG5555 PE=1 SV=2
A4V3W1	sgg	89.23	12.35	4	Oxidation (M)	-:64.00	58772	Shaggy, isoform J OS=Drosophila melanogaster OX=7227 GN=sgg PE=1 SV=1
M9PEM4	CG7468	69.89	9.41	2		-:64.00	44089	Uncharacterized protein, isoform H OS=Drosophila melanogaster OX=7227 GN=CG7468 PE=3 SV=1
Q8MKN0	Coq9	82.48	9.51	2		-:64.00	36343	Ubiquinone biosynthesis protein COQ9, mitochondrial OS=Drosophila melanogaster OX=7227 GN=Coq9 PE=2 SV=1
Q9VZ19	Antdh	95.55	15.20	2	Oxidation (M)	-:64.00	27280	Antdh OS=Drosophila melanogaster OX=7227 GN=antdh PE=1 SV=1
O76904	fs(1)N	90.66	2.31	4		-:64.00	238763	EG:8D8.1 protein OS=Drosophila melanogaster OX=7227 GN=fs(1)N PE=2 SV=1
Q7JZM8	mRpL41	98.92	22.89	2		-:64.00	18565	39S ribosomal protein L41, mitochondrial OS=Drosophila melanogaster OX=7227 GN=mRpL41 PE=2 SV=1
Q9W1R3	Golgin245	74.12	2.15	2		-:64.00	170129	Golgin-245 OS=Drosophila melanogaster OX=7227 GN=Golgin245 PE=1 SV=2
M9ND72	fry	60.64	0.68	2		-:64.00	391358	Furry, isoform G OS=Drosophila melanogaster OX=7227 GN=fry PE=1 SV=1
P54358	PolD1	70.86	3.48	3		-:64.00	124905	DNA polymerase delta catalytic subunit OS=Drosophila melanogaster OX=7227 GN=DNApol-delta PE=1 SV=2
Q9VZF1	Dmel\CG1309	85.05	8.02	3		-:64.00	58402	GH07444p OS=Drosophila melanogaster OX=7227 GN=Dmel\CG1309 PE=1 SV=1
Q9VYU9	Dmel\CG9360	63.68	12.35	2	Oxidation (M)	-:64.00	27080	RH17287p OS=Drosophila melanogaster OX=7227 GN=Dmel\CG9360 PE=1 SV=1
Q9VZF9	Cpr64Ad	63.85	22.27	3		-:64.00	24279	Cuticular protein 64Ad OS=Drosophila melanogaster OX=7227 GN=Cpr64Ad PE=1 SV=2
Q8IMX0	twin	61.16	11.73	3	Oxidation (M)	-:64.00	41006	Twin, isoform D OS=Drosophila melanogaster OX=7227 GN=twin PE=1 SV=1
Q9W2S1	Tango5	78.07	5.47	2		-:64.00	58184	FI17817p1 OS=Drosophila melanogaster OX=7227 GN=Tango5 PE=1 SV=1

## Sheet: Supplementary Data 1b
Table S1b Increased in 1wPNCs vs total (Figure 2G)
nGenes	Pathway Genes	Fold Enrichment	Pathway	Genes
3	5	72.248275862069	Glycosphingolipid biosynthesis	Gal Hexo2 Ect3
5	15	40.1379310344828	Glycosaminoglycan degradation	CG13397 CG18278 Hexo2 Hexo1 Ect3
6	22	32.8401253918495	Other glycan degradation	Gal LManI beta-Man Hexo2 Hexo1 Ect3
2	12	20.0689655172414	ECM-receptor interaction	vkg LanB2
15	118	15.3068381063705	Lysosome	Acph-1 Chc Sap-r DNaseII Gal CG13397 AP-1gamma LManI CG18278 CG7997 beta-Man Hexo2 Hexo1 CG18858 Ect3
3	29	12.4565992865636	Sphingolipid metabolism	Sap-r CG7997 Ect3
4	48	10.0344827586207	Amino sugar and nucleotide sugar metabolism	nst Hexo2 Hexo1 Mpi
3	36	10.0344827586207	Galactose metabolism	Gal CG7997 Ect3
5	123	4.89486963835156	Endocytosis	Chc Rab7 Eps-15 Ist1 Snx3
4	100	4.81655172413793	Autophagy	Rab7 Rab39 Atg4a Rab1
20	1153	2.08870413015522	Metabolic pathways	Acph-1 Gal ND-B17 CG13397 Irp-1A CG17544 CG18278 CG7997 nst Adgf-A CAH9 Hexo2 Hexo1 FASN2 Gclm Ect3 Gyg AsnS PPO1 Mpi

## Sheet: Supplementary Data 1c
Table S1c Increased in 1wTotal vs PNCs (Figure 2H)
nGenes	Pathway Genes	Fold Enrichment	Pathway	Genes
9	15	9.54533029612756	Butanoate metabolism	Gad1 Hmgs Mtpalpha CG10932 L2HGDH Echs1 Gabat Arc42 Ssadh
14	25	8.90897494305239	Beta-Alanine metabolism	b Gad1 Aldh Mtpalpha CG4586 CG9527 Echs1 Aldh7A1 Gabat CG5044 Arc42 CG31075 su(r) Cndp2
18	33	8.6775729964796	Fatty acid degradation	Aldh Mtpbeta Mtpalpha CG4586 CG9527 CG4594 Echs1 CG7461 CG9149 CPT2 CG3961 CG3902 Aldh7A1 Arc42 yip2 CG31075 whd Acsl
18	33	8.6775729964796	Valine, leucine and isoleucine degradation	Hmgs Aldh Mtpbeta Mtpalpha CG10932 CG5599 Echs1 CG9149 CG7430 CG3902 Gabat CG8199 CG5044 Arc42 Mccc1 yip2 Ndf CG31075
13	27	7.65983295368261	Propanoate metabolism	Mtpalpha ScsbetaG CG4586 CG5599 CG9527 ACC Echs1 CG7430 Gabat ScsbetaA CG8199 CG5044 Arc42
9	21	6.81809306866254	Tryptophan metabolism	Aldh Mtpalpha CG10932 Echs1 CG9149 CG7430 CG5214 Kyat CG31075
15	36	6.62870159453303	Cysteine and methionine metabolism	Eip55E Got1 Got2 CG11134 Gss1 Cbs CG6287 CG10623 Sms SpdS Kyat CG12279 Gclc Mdh2 Mdh1
17	43	6.2895587222546	Citrate cycle (TCA cycle)	Nc73EF Irp-1B PCB Pdha ScsbetaG Pepck2 CG7430 ScsbetaA SdhC CG5214 Idh3b CG5028 Pdhb Mdh2 Mdh1 muc Fum1
20	53	6.00335238750161	Fatty acid metabolism	Mtpbeta Mtpalpha CG3603 CG4586 CG10932 spidey CG9527 ACC Echs1 CG7461 CG9149 CPT2 CG3961 CG3902 CG12170 Arc42 yip2 whd Acsl FASN1
18	49	5.84407977313932	Pyruvate metabolism	Ldh Aldh PCB Pdha Men-b CG10932 ACC Pepck2 CG9149 CG7430 tzn CG1236 Pdhb CG31075 Mdh2 Mdh1 muc Fum1
8	22	5.78504866431973	2-Oxocarboxylic acid metabolism	Got1 Got2 Irp-1B CG1640 Idh3b CG6726 CG6733 CG5028
9	26	5.50692132468898	Terpenoid backbone biosynthesis	Hmgs qm Fpps antdh CG10932 Fnta ste24a CG9149 CG3301
6	18	5.30296127562642	Arginine biosynthesis	Got1 Got2 CG1640 CG6726 CG6733 GLS
9	29	4.93723980834184	Alanine, aspartate and glutamate metabolism	Got1 Got2 Gad1 CG1640 Gabat P5CDh1 AdSL Ssadh GLS
21	68	4.9130376524186	Biosynthesis of amino acids	Eip55E Eno Got1 Got2 Hn Pfk mAcon1 Irp-1B PCB Shmt CG1640 Cbs CG6287 CG9674 CG7470 CG8036 Idh3b CG6726 CG6733 CG5028 Rpi
37	121	4.86470001317796	Carbon metabolism	Eno Got1 Got2 Hex-A Pfk Pgd mAcon1 Nc73EF Irp-1B PCB Pdha ScsbetaG Men-b Shmt CG4586 CG10932 CG1640 CG9527 CG6287 Echs1 CG9149 CG7430 CG8036 ScsbetaA SdhC CG5214 CG5044 Arc42 CG4390 Idh3b CG5028 Pdhb Rpi Mdh2 Mdh1 muc Fum1
9	33	4.3387864982398	Glyoxylate and dicarboxylate metabolism	mAcon1 Irp-1B Shmt CG10932 CG9149 CG7430 CG1236 Mdh2 Mdh1
9	35	4.09085584119753	Lysine degradation	Aldh Mtpalpha CG10932 Echs1 CG9149 CG7430 CG5214 CG31075 CG31751
37	145	4.05950828685885	Oxidative phosphorylation	Vha55 ATPsynG ND-23 ND-42 RFeSP ND-PDSW NP15.6 ATPsyndelta Vha100-2 ND-B16.6 ND-ASHI ND-B18 UQCR-14 ND-24 ND-18 ND-15 ND-B17.2 ND-B14.5B ND-51 COX5B ND-B22 COX4 ND-B14 ND-B15 UQCR-6.4 ND-B14.7 ND-B12 Cyt-c1 ND-39 SdhC ND-49 ND-B8 ND-13B ND-MLRQ UQCR-C2 Vha68-1 ND-30
20	79	4.02756552579222	Glutathione metabolism	Dip-B Pgd Mgstl GstE12 GstT4 Gss1 Prx6005 GstO2 GstO1 Sms SpdS GstD9 CG14516 Gclc GstT1 CG31343 GstE7 GstE6 GstE3 SP1029
10	42	3.7878294825903	Aminoacyl-tRNA biosynthesis	AspRS TyrRS ThrRS LysRS IleRS GlyRS SerRS MetRS TrpRS-m AsnRS
13	55	3.76028163180783	Glycolysis / Gluconeogenesis	Eno Hex-A Pfk Aldh-III Aldh Pdha Pepck2 CG10467 CG7430 Aldh7A1 Pdhb CG31075 muc
21	96	3.48006833712984	Drug metabolism	bur ras Mgstl Ugt35B1 Ugt35A1 GstE12 Dak1 GstT4 Ugt36D1 GstO1 GstD9 AOX3 Ugt35C1 Ugt37D1 GstT1 GstE7 GstE6 GstE3 su(r) dUTPase AOX1
15	69	3.45845300584332	Metabolism of xenobiotics by cytochrome P450	Aldh-III Mgstl Ugt35B1 Ugt35A1 GstE12 GstT4 Ugt36D1 GstO1 GstD9 Ugt35C1 Ugt37D1 GstT1 GstE7 GstE6 GstE3
11	52	3.36534080953215	Proteasome	Prosbeta1 Rpn10 Rpt5 Rpt4 Rpt3 Rpt1 Rpn1 REG Prosbeta4 Prosalpha6 Rpn3
28	133	3.34923870039564	Protein processing in endoplasmic reticulum	Hsp83 Calr Stt3B Cnx99A Tapdelta CG2918 Plap SkpA Hsc70Cb GCS2alpha l(1)G0320 Ubqn Ostgamma GCS2beta p47 Sec31 Sec24AB ERp60 OstDelta CG13887 Sec63 ergic53 Droj2 CG33303 CG40045 Sec61alpha Sec23 Sec24CD
199	1153	2.74576572554118	Metabolic pathways	b bur Dip-B Eip55E Eno Got1 Got2 Hex-A Hn Ldh Pfk ras Su(P) Gad1 Pgd Vha55 mAcon1 Nc73EF Aldh-III Hmgs ATPsynG Stt3B ND-SGDH Aldh ND-23 qm ND-42 Ppox RFeSP ND-PDSW Adk1 Sodh-1 Irp-1B Mtpbeta Fpps Mgstl Ugt35B1 Ugt35A1 Pisd Tps1 PCB GCS2alpha GstE12 Pfrx NP15.6 CAH2 CAH1 Pdha ATPsyndelta Mtpalpha Vha100-2 Dak1 ScsbetaG Men-b CG3603 Shmt ND-B16.6 ND-ASHI CG4586 CG10932 spidey Uros1 CG1640 GstT4 CG1…
22	133	2.631544693168	Ribosome	RpLP0 RpLP1 RpS2 mRpL12 RpL10 RpL15 mRpL3 mRpS7 RpL21 RpS15 RpL12 mRpS17 RpL18 RpL26 mRpS9 RpS27 RpL27 RpS7 RpL6 RpL30 RpS24 RpL27A
15	91	2.62234348794713	Peroxisome	CG4586 Pmp70 CG9577 CG9527 Sgp CG10194 Hacl CG10672 CG3961 CRAT CG10097 AOX3 Prx5 Acsl AOX1
23	145	2.52347812426361	Biosynthesis of cofactors	Aldh Ppox Adk1 Ugt35B1 Ugt35A1 Dak1 Shmt Uros1 Gss1 Ugt36D1 Ppat-Dpck UGP CG7430 CG12170 AdSL Ugt35C1 Ugt37D1 Gclc Adk3 CG31075 Pdxk Ppcs Alp2

## Sheet: Supplementary Data 2a
Table S2a 1wPNCs vs 1wGNCs (Figure 5A')
Accession	Gene name	Significance	Coverage (%)	#Unique peptides	PTM	Ratio (PNCs : GNCs)	Avg. Mass	Description
Q95029	CtsL1	59.50	19.41	9	Carbamidomethylation	1.00:0.02	41601	Cathepsin L OS=Drosophila melanogaster OX=7227 GN=Cp1 PE=2 SV=2
Q9V3S0	Cyp4g1	32.27	43.53	26	Carbamidomethylation; Oxidation (M)	1.00:0.02	62971	Cytochrome P450 4g1 OS=Drosophila melanogaster OX=7227 GN=Cyp4g1 PE=2 SV=1
Q9V3U6	CtsK1	59.29	26.05	14	Carbamidomethylation; Oxidation (M)	1.00:0.02	62130	26-29kD-proteinase OS=Drosophila melanogaster OX=7227 GN=26-29-p PE=1 SV=1
Q9W332	Cubn	30.16	11.76	40	Oxidation (M)	1.00:0.03	418179	Cubilin homolog OS=Drosophila melanogaster OX=7227 GN=Cubn PE=2 SV=3
P29742	Chc	45.02	29.80	43	Amidation; Carbamidomethylation; Oxidation (M)	1.00:0.04	191177	Clathrin heavy chain OS=Drosophila melanogaster OX=7227 GN=Chc PE=1 SV=1
Q9VG51	Snx3	49.55	47.90	8	Oxidation (M)	1.00:0.04	19436	RE52028p OS=Drosophila melanogaster OX=7227 GN=Snx3 PE=1 SV=1
Q9VTR6	prc	25.27	10.62	9	Oxidation (M)	1.00:0.05	163500	Pericardin OS=Drosophila melanogaster OX=7227 GN=prc PE=1 SV=2
Q7JV69	Spn55B	32.91	14.17	5		1.00:0.05	42148	SD11922p OS=Drosophila melanogaster OX=7227 GN=Spn55B PE=1 SV=1
Q9VY87	CtsB	31.58	10.88	3	Carbamidomethylation	1.00:0.05	37424	Cathepsin B1, isoform A OS=Drosophila melanogaster OX=7227 GN=CtsB PE=1 SV=1
Q9VCK1	GILT2	46.83	24.64	6	Carbamidomethylation; Oxidation (M)	1.00:0.05	23506	GILT-like protein 2 OS=Drosophila melanogaster OX=7227 GN=GILT2 PE=2 SV=1
Q9VSC3	RNaseX25	32.35	7.69	3		1.00:0.06	37543	Ribonuclease X25 OS=Drosophila melanogaster OX=7227 GN=RNaseX25 PE=1 SV=1
Q9VZ58	Dmel\CG1637	20.22	4.67	2		1.00:0.06	51878	Purple acid phosphatase OS=Drosophila melanogaster OX=7227 GN=Dmel\CG1637 PE=1 SV=1
Q9VN93	CtsF	22.20	10.75	5		1.00:0.06	68961	Putative cysteine proteinase CG12163 OS=Drosophila melanogaster OX=7227 GN=CG12163 PE=2 SV=2
P12370	Pka-C1	30.19	4.53	2		1.00:0.07	40839	cAMP-dependent protein kinase catalytic subunit 1 OS=Drosophila melanogaster OX=7227 GN=Pka-C1 PE=1 SV=3
O76742	Rab7	35.53	31.88	6	Oxidation (M)	1.00:0.07	23331	CG5915 protein OS=Drosophila melanogaster OX=7227 GN=Rab7 PE=1 SV=1
Q9VWA1	Clc	38.98	22.83	5		1.00:0.07	23840	Clathrin light chain OS=Drosophila melanogaster OX=7227 GN=Clc PE=2 SV=1
Q9VAD0	Acph-1	31.47	19.18	7	Oxidation (M)	1.00:0.08	50138	Acid phosphatase 1, isoform A OS=Drosophila melanogaster OX=7227 GN=Acph-1 PE=1 SV=1
P15215	LanB2	20.11	23.86	36	Carbamidomethylation; Oxidation (M)	1.00:0.08	182339	Laminin subunit gamma-1 OS=Drosophila melanogaster OX=7227 GN=LanB2 PE=2 SV=2
Q27597	Cpr	24.64	19.44	12	Carbamidomethylation; Oxidation (M)	1.00:0.08	76347	NADPH--cytochrome P450 reductase OS=Drosophila melanogaster OX=7227 GN=Cpr PE=2 SV=2
Q9XZ63	Manf	34.70	11.56	2		1.00:0.08	20136	Mesencephalic astrocyte-derived neurotrophic factor homolog OS=Drosophila melanogaster OX=7227 GN=Manf PE=2 SV=2
A1ZB80	Dmel\CG5174	20.12	28.85	7		1.00:0.09	22557	FI06482p OS=Drosophila melanogaster OX=7227 GN=BcDNA:RE18604 PE=1 SV=1
P18489	Syb	31.12	21.71	3	Oxidation (M)	1.00:0.10	16712	Synaptobrevin OS=Drosophila melanogaster OX=7227 GN=Syb PE=2 SV=3
Q7K485	cathD	40.32	17.35	5	Oxidation (M)	1.00:0.10	42473	Cathepsin D OS=Drosophila melanogaster OX=7227 GN=cathD PE=1 SV=1
Q7PLB8	FASN3	28.00	9.65	25	Oxidation (M)	1.00:0.10	266851	3-oxoacyl-[acyl-carrier-protein] reductase OS=Drosophila melanogaster OX=7227 GN=FASN3 PE=1 SV=3
Q9VGA3	Dmel\CG4115	38.42	20.00	4		1.00:0.11	25332	LD12305p OS=Drosophila melanogaster OX=7227 GN=Dmel\CG4115 PE=1 SV=2
O18335	Rab11	34.70	40.19	8		1.00:0.11	24245	Drab11 OS=Drosophila melanogaster OX=7227 GN=Rab11 PE=1 SV=1
Q9VFC2	Spn88Ea	24.79	4.45	2		1.00:0.11	48476	Serine protease inhibitor 88Ea OS=Drosophila melanogaster OX=7227 GN=Spn88Ea PE=2 SV=1
A1Z8Y3	Cpr49Ab	30.14	33.59	7		1.00:0.11	26958	Cuticular protein 49Ab OS=Drosophila melanogaster OX=7227 GN=Cpr49Ab PE=4 SV=1
Q08694	LysB	41.16	15.00	2	Oxidation (M)	1.00:0.12	15612	Lysozyme B OS=Drosophila melanogaster OX=7227 GN=LysB PE=2 SV=2
Q9VGF0	mfas	27.93	2.04	2		1.00:0.13	97741	Midline fasciclin, isoform C OS=Drosophila melanogaster OX=7227 GN=mfas PE=1 SV=1
Q7K127	CT24026	20.82	21.58	6	Oxidation (M)	1.00:0.13	47404	Alpha-galactosidase OS=Drosophila melanogaster OX=7227 GN=Dmel\CG7997 PE=1 SV=1
Q86B94	mfas	27.93	1.99	2		1.00:0.13	100259	FI19380p1 OS=Drosophila melanogaster OX=7227 GN=mfas PE=1 SV=1
Q9VWV4	Nt5b	23.47	5.71	4	Oxidation (M)	1.00:0.13	71700	GH28326p OS=Drosophila melanogaster OX=7227 GN=45555989 PE=1 SV=2
Q9VMV5	vkg	21.72	7.37	14	Oxidation (M)	1.00:0.13	193777	Viking, isoform A OS=Drosophila melanogaster OX=7227 GN=vkg PE=1 SV=1
Q9VFQ9	Dip-B	27.34	22.64	12	Oxidation (M)	1.00:0.14	55534	Dipeptidase B, isoform A OS=Drosophila melanogaster OX=7227 GN=Dip-B PE=1 SV=2
M9NDI3	Snx6	44.22	16.92	8	Carbamidomethylation; Oxidation (M)	1.00:0.15	50824	Sorting nexin 6, isoform B OS=Drosophila melanogaster OX=7227 GN=Snx6 PE=1 SV=1
Q7KVL7	Vps35	21.97	4.73	4	Carbamidomethylation	1.00:0.15	91131	Vacuolar protein sorting-associated protein 35 OS=Drosophila melanogaster OX=7227 GN=Vps35 PE=1 SV=2
Q9VS02	Dmel\CG9953	29.08	9.84	5	Oxidation (M)	1.00:0.15	56862	Uncharacterized protein OS=Drosophila melanogaster OX=7227 GN=Dmel\CG9953 PE=1 SV=1
Q9VN71	Jhbp3	24.82	7.32	2		1.00:0.15	27500	Uncharacterized protein, isoform A OS=Drosophila melanogaster OX=7227 GN=CT34439 PE=4 SV=2
Q9VPN2	Amnionless	21.48	12.87	5	Oxidation (M)	1.00:0.15	56864	Protein amnionless OS=Drosophila melanogaster OX=7227 GN=Amnionless PE=2 SV=1
Q0E8H9	Hexo1	21.14	9.16	6	Oxidation (M)	1.00:0.15	70558	Beta-N-acetylhexosaminidase OS=Drosophila melanogaster OX=7227 GN=Hexo1 PE=1 SV=1
P17336	Cat	24.30	38.54	15	Oxidation (M)	1.00:0.15	57150	Catalase OS=Drosophila melanogaster OX=7227 GN=Cat PE=1 SV=2
Q9VVK5	Adgf-A	39.51	10.67	7	Oxidation (M)	1.00:0.15	62825	Adenosine deaminase OS=Drosophila melanogaster OX=7227 GN=Adgf-A PE=1 SV=1
Q9VDT5	anon-WO02059370.13	36.70	23.86	8		1.00:0.15	54385	Carboxypeptidase OS=Drosophila melanogaster OX=7227 GN=anon-WO02059370.13 PE=1 SV=1
Q9W277	Vps35	21.97	4.62	4	Carbamidomethylation	1.00:0.15	93140	Vacuolar protein sorting-associated protein 35 OS=Drosophila melanogaster OX=7227 GN=Vps35 PE=1 SV=4
P08120	Col4a1	42.22	4.72	9	Oxidation (M)	1.00:0.15	174300	Collagen alpha-1(IV) chain OS=Drosophila melanogaster OX=7227 GN=Col4a1 PE=1 SV=3
Q7KLV9	Rpn6	28.06	18.96	8	Oxidation (M)	1.00:0.16	47263	26S proteasome non-ATPase regulatory subunit 11 OS=Drosophila melanogaster OX=7227 GN=Rpn6 PE=1 SV=1
P20477	Gs1	30.58	29.57	10	Carbamidomethylation	1.00:0.16	44396	Glutamine synthetase 1, mitochondrial OS=Drosophila melanogaster OX=7227 GN=Gs1 PE=2 SV=3
Q9VUC1	Hsp110	22.77	19.53	13		1.00:0.16	88501	Hsc70Cb, isoform A OS=Drosophila melanogaster OX=7227 GN=Hsc70Cb PE=1 SV=1
Q8SYQ4	Dmel\CG31997	25.88	10.81	2		1.00:0.16	16456	RE42475p OS=Drosophila melanogaster OX=7227 GN=BEST:GH25016 PE=1 SV=1
Q24253	AP-1-2beta	24.91	8.47	7	Oxidation (M)	1.00:0.16	101180	AP complex subunit beta OS=Drosophila melanogaster OX=7227 GN=AP-1-2beta PE=1 SV=1
P11046	LanB1	20.24	16.22	27	Oxidation (M)	1.00:0.17	198333	Laminin subunit beta-1 OS=Drosophila melanogaster OX=7227 GN=LanB1 PE=1 SV=4
Q868Z9	Ppn	29.03	3.86	10	Amidation	1.00:0.17	313035	Papilin OS=Drosophila melanogaster OX=7227 GN=Ppn PE=1 SV=2
Q9W0H8	scf	20.94	21.28	6		1.00:0.18	37992	IP16409p OS=Drosophila melanogaster OX=7227 GN=scf PE=1 SV=2
Q8T8W3	Past1	24.15	35.74	21	Oxidation (M)	1.00:0.18	61581	AT21416p OS=Drosophila melanogaster OX=7227 GN=Past1 PE=1 SV=1
Q9VA32	Cpr100A	20.35	10.37	4		1.00:0.19	27099	Cuticular protein 100A OS=Drosophila melanogaster OX=7227 GN=Cpr100A PE=1 SV=1
Q9VJ39	pepCG10602	36.08	13.01	9	Carbamidomethylation; Oxidation (M)	1.00:0.19	76881	Leukotriene A(4) hydrolase OS=Drosophila melanogaster OX=7227 GN=pepCG10602 PE=1 SV=4
Q8MT58	Cndp2	23.27	33.47	15	Carbamidomethylation; Oxidation (M)	1.00:0.20	53164	Carnosine dipeptidase 2, isoform A OS=Drosophila melanogaster OX=7227 GN=Cndp2 PE=1 SV=1
P08171	Est-6	23.84	23.35	12	Oxidation (M)	1.00:0.20	61125	Esterase-6 OS=Drosophila melanogaster OX=7227 GN=Est-6 PE=1 SV=2
P38040	Ggamma1	24.98	37.14	2		1.00:0.20	8130	Guanine nucleotide-binding protein subunit gamma-1 OS=Drosophila melanogaster OX=7227 GN=Ggamma1 PE=2 SV=1
A1Z8Y4	Dmel\CG13155	33.56	13.98	3		1.00:0.20	26924	Uncharacterized protein OS=Drosophila melanogaster OX=7227 GN=Dmel\CG13155 PE=4 SV=1
O18332	Rab1	53.02	22.93	5		1.00:0.20	22763	FI01544p OS=Drosophila melanogaster OX=7227 GN=Rab1 PE=1 SV=1
Q9W1G7	Nap1	24.87	11.62	4	Oxidation (M)	1.00:0.20	42768	LD21576p OS=Drosophila melanogaster OX=7227 GN=Nap1 PE=1 SV=1
Q5BIL9	Dmel\CG18278	27.21	13.41	5		1.00:0.20	56198	SD21168p OS=Drosophila melanogaster OX=7227 GN=Dmel\CG18278 PE=1 SV=1
O97428	cib	21.04	27.91	4		1.00:0.21	14410	Ciboulot, isoform A OS=Drosophila melanogaster OX=7227 GN=cib PE=1 SV=1
Q7JWQ7	Swim	34.27	10.21	3	Oxidation (M)	1.00:0.22	48787	RE01730p OS=Drosophila melanogaster OX=7227 GN=Swim PE=1 SV=1
B7Z0B3	AAF47782	24.86	10.46	4		1.00:0.23	51071	Uncharacterized protein, isoform G OS=Drosophila melanogaster OX=7227 GN=AAF47782 PE=1 SV=1
Q9VJJ0	Prosbeta4	22.77	15.42	3	Oxidation (M)	1.00:0.23	22482	Proteasome subunit beta OS=Drosophila melanogaster OX=7227 GN=Prosbeta4 PE=1 SV=1
Q9W2J5	Dmel\CG44245	20.54	22.71	7		1.00:0.23	49216	Uncharacterized protein, isoform A OS=Drosophila melanogaster OX=7227 GN=Dmel\CG44245 PE=1 SV=3
Q7KW39	CG17896	26.38	9.81	4		1.00:0.24	55972	Probable methylmalonate-semialdehyde dehydrogenase [acylating], mitochondrial OS=Drosophila melanogaster OX=7227 GN=CG17896 PE=2 SV=1
Q9VW59	RhoGDI	23.47	13.93	3		1.00:0.24	23218	LD16419p OS=Drosophila melanogaster OX=7227 GN=RhoGDI PE=1 SV=1
Q8SZK9	slf	22.23	14.72	3		1.00:0.26	26347	HL04814p OS=Drosophila melanogaster OX=7227 GN=slf PE=1 SV=1
Q9VMJ5	Gal	25.71	8.93	6		1.00:0.26	75362	Acid beta-galactosidase OS=Drosophila melanogaster OX=7227 GN=Gal PE=1 SV=2
Q27331	Vha68-2	24.95	24.43	15	Oxidation (M)	1.00:0.27	68302	V-type proton ATPase catalytic subunit A isoform 2 OS=Drosophila melanogaster OX=7227 GN=Vha68-2 PE=1 SV=2
Q8MST5	betaTub97EF	21.29	23.63	8	Carbamidomethylation; Oxidation (M)	1.00:0.27	51252	Tubulin beta chain OS=Drosophila melanogaster OX=7227 GN=betaTub97EF PE=1 SV=1
Q9W078	Cpr62Bb	23.68	22.68	4		1.00:0.28	21207	Cuticular protein 62Bb, isoform A OS=Drosophila melanogaster OX=7227 GN=Cpr62Bb PE=1 SV=2
Q9V5C6	Prosalpha7	23.82	29.64	7		1.00:0.28	27675	Proteasome subunit alpha type-3 OS=Drosophila melanogaster OX=7227 GN=Prosalpha7 PE=1 SV=1
Q6IM52	Dmel\CG34199	39.66	8.85	2		1.00:0.28	21785	HDC07468 OS=Drosophila melanogaster OX=7227 GN=Dmel\CG34199 PE=4 SV=1
Q9VAY2	Gp93	24.00	22.74	18	Oxidation (M)	1.00:0.28	90239	HSP 82 OS=Drosophila melanogaster OX=7227 GN=Gp93 PE=1 SV=1
Q9V3I2	Rab5	24.53	16.89	4		1.00:0.30	23959	Drab5 OS=Drosophila melanogaster OX=7227 GN=Rab5 PE=1 SV=1
Q9VY92	Dmel\CG11151	27.74	25.22	3	Oxidation (M)	1.00:0.30	12453	GEO07753p1 OS=Drosophila melanogaster OX=7227 GN=Dmel\CG11151 PE=1 SV=1
Q9VG79	Dip-C	24.54	5.30	3		1.00:0.30	54646	Dipeptidase C, isoform A OS=Drosophila melanogaster OX=7227 GN=Dip-C PE=1 SV=2
P21187	pAbp	22.26	8.68	6	Oxidation (M)	1.00:0.31	69925	Polyadenylate-binding protein OS=Drosophila melanogaster OX=7227 GN=pAbp PE=1 SV=3
Q9VF51	AOX3	25.19	1.99	3		1.00:0.31	137887	Aldehyde oxidase 3, isoform A OS=Drosophila melanogaster OX=7227 GN=AOX3 PE=1 SV=1
P54611	Vha26	25.51	53.54	13	Oxidation (M)	1.00:0.32	26082	V-type proton ATPase subunit E OS=Drosophila melanogaster OX=7227 GN=Vha26 PE=2 SV=1
Q9VL70	Acaa	34.74	24.62	10		1.00:0.32	41610	HL08109p OS=Drosophila melanogaster OX=7227 GN=yip2 PE=1 SV=1
Q9V4N3	Cyt-b5	23.29	23.88	3		1.00:0.33	15206	Cytochrome b5 OS=Drosophila melanogaster OX=7227 GN=Cyt-b5 PE=2 SV=1
Q9VTJ4	Fuca	23.06	10.12	5	Oxidation (M)	1.00:0.33	57723	Putative alpha-L-fucosidase OS=Drosophila melanogaster OX=7227 GN=Fuca PE=2 SV=2
Q9VUJ1	Prosbeta2	27.72	20.96	6	Oxidation (M)	1.00:0.34	29827	Proteasome subunit beta OS=Drosophila melanogaster OX=7227 GN=Prosbeta2 PE=1 SV=1
Q7KN62	TER94	23.81	18.73	13	Oxidation (M)	1.00:0.36	88859	Transitional endoplasmic reticulum ATPase TER94 OS=Drosophila melanogaster OX=7227 GN=TER94 PE=1 SV=1
Q9VKW5	Dmel\CG5355	21.96	8.73	6		1.00:0.39	86311	Post-proline cleaving enzyme OS=Drosophila melanogaster OX=7227 GN=Dmel\CG5355 PE=1 SV=2
Q3YMU0	ERp60	34.48	23.31	10		1.00:0.41	55371	Protein disulfide-isomerase (Fragment) OS=Drosophila melanogaster OX=7227 GN=ERp60 PE=1 SV=1
P25867	eff	25.21	12.24	2		1.00:0.43	16678	Ubiquitin-conjugating enzyme E2-17 kDa OS=Drosophila melanogaster OX=7227 GN=eff PE=2 SV=1
P18053	Prosalpha3	21.26	15.91	5	Oxidation (M)	1.00:0.45	29412	Proteasome subunit alpha type-4 OS=Drosophila melanogaster OX=7227 GN=Prosalpha3 PE=1 SV=2
Q9W2M2	Treh	22.71	14.77	7	Oxidation (M)	1.00:2.04	67689	Trehalase OS=Drosophila melanogaster OX=7227 GN=Treh PE=1 SV=1
Q24046	nrv1	25.20	11.97	4		1.00:2.09	35309	Sodium/potassium-transporting ATPase subunit beta-1 OS=Drosophila melanogaster OX=7227 GN=nrv1 PE=1 SV=2
Q9VUK8	GlyRS	21.22	4.31	3	Oxidation (M)	1.00:2.28	85192	Diadenosine tetraphosphate synthetase OS=Drosophila melanogaster OX=7227 GN=GlyRS PE=1 SV=1
M9NE89	Lam	20.95	18.49	11	Oxidation (M)	1.00:2.31	71300	Lamin, isoform B OS=Drosophila melanogaster OX=7227 GN=Lam PE=4 SV=1
Q9W1B9	RpL12	20.29	26.06	3		1.00:2.87	17674	60S ribosomal protein L12 OS=Drosophila melanogaster OX=7227 GN=RpL12 PE=1 SV=1
Q9W303	Idgf4	24.60	32.13	12		1.00:2.91	48604	Chitinase-like protein Idgf4 OS=Drosophila melanogaster OX=7227 GN=Idgf4 PE=2 SV=1
M9PEZ7	Zasp67	22.92	10.62	7		1.00:3.03	80356	Z band alternatively spliced PDZ-motif protein 67, isoform E OS=Drosophila melanogaster OX=7227 GN=Zasp67 PE=4 SV=1
P24156	Phb1	26.69	31.16	8	Oxidation (M)	1.00:3.09	30384	Protein l(2)37Cc OS=Drosophila melanogaster OX=7227 GN=l(2)37Cc PE=2 SV=2
Q8MSI2	Scp1	22.77	69.31	24	Amidation; Carbamidomethylation; Oxidation (M)	1.00:3.38	21647	GH15296p OS=Drosophila melanogaster OX=7227 GN=Scp1 PE=1 SV=1
Q9VWT1	HisRS	24.03	4.21	2		1.00:4.10	57746	Histidine--tRNA ligase OS=Drosophila melanogaster OX=7227 GN=HisRS PE=1 SV=1
M9PJN8	Gapdh2	23.08	43.37	10	Carbamidomethylation; Oxidation (M)	1.00:4.10	35369	Glyceraldehyde-3-phosphate dehydrogenase OS=Drosophila melanogaster OX=7227 GN=Gapdh2 PE=3 SV=1
Q8IQX8	HisRS	24.03	3.90	2		1.00:4.10	62361	Histidine--tRNA ligase OS=Drosophila melanogaster OX=7227 GN=HisRS PE=1 SV=2
Q9W457	Shmt	23.14	11.55	6	Oxidation (M)	1.00:4.50	58801	Serine hydroxymethyltransferase OS=Drosophila melanogaster OX=7227 GN=Shmt PE=1 SV=1
Q9VNW6	P5CS	22.40	20.36	12	Carbamidomethylation; Oxidation (M)	1.00:4.58	84092	Delta-1-pyrroline-5-carboxylate synthase OS=Drosophila melanogaster OX=7227 GN=P5CS PE=1 SV=1
Q7K5K3	Pdhb	24.29	36.16	16	Carbamidomethylation; Oxidation (M)	1.00:4.63	39351	Pyruvate dehydrogenase E1 component subunit beta OS=Drosophila melanogaster OX=7227 GN=Pdhb PE=1 SV=1
Q9VF27	ND-23	21.82	33.64	7	Oxidation (M)	1.00:4.84	24578	NADH dehydrogenase (ubiquinone) 23 kDa subunit OS=Drosophila melanogaster OX=7227 GN=ND-23 PE=1 SV=1
Q9VHJ8	ScsbetaA	31.19	37.65	16	Oxidation (M)	1.00:5.07	54808	Succinate--CoA ligase [ADP-forming] subunit beta, mitochondrial OS=Drosophila melanogaster OX=7227 GN=ScsbetaA PE=1 SV=2
P47947	TpnC41C	20.79	20.78	5	Oxidation (M)	1.00:5.21	17156	Troponin C, isoform 1 OS=Drosophila melanogaster OX=7227 GN=TpnC41C PE=2 SV=2
Q9VWD1	COX6B	26.06	27.08	4		1.00:5.39	11424	Cytochrome c oxidase subunit OS=Drosophila melanogaster OX=7227 GN=COX6B PE=1 SV=2
Q9VMU0	ND-13A	30.68	38.89	5	Carbamidomethylation	1.00:5.49	14357	NADH dehydrogenase [ubiquinone] iron-sulfur protein 6, mitochondrial OS=Drosophila melanogaster OX=7227 GN=ND-13A PE=1 SV=1
Q00637	Sod2	23.82	19.82	3	Carbamidomethylation	1.00:5.58	24684	Superoxide dismutase [Mn], mitochondrial OS=Drosophila melanogaster OX=7227 GN=Sod2 PE=2 SV=3
M9PDU4	ND-ACP	35.34	9.39	2		1.00:5.70	20581	Acyl carrier protein OS=Drosophila melanogaster OX=7227 GN=ND-ACP PE=1 SV=1
Q9V3L7	NP15.6	28.35	26.00	4		1.00:6.37	16972	Complex I-ESSS OS=Drosophila melanogaster OX=7227 GN=NP15.6 PE=1 SV=1
Q6IHY5	COX7AL2	22.55	35.48	2		1.00:6.42	6554	HDC00331 OS=Drosophila melanogaster OX=7227 GN=Dmel\CG34172 PE=1 SV=1
Q9VXZ0	ND-B18	33.08	18.80	2	Oxidation (M)	1.00:6.48	13882	NADH dehydrogenase [ubiquinone] 1 beta subcomplex subunit 7 OS=Drosophila melanogaster OX=7227 GN=ND-B18 PE=1 SV=1
P21914	SdhB	29.75	26.26	8	Oxidation (M)	1.00:6.52	33741	Succinate dehydrogenase [ubiquinone] iron-sulfur subunit, mitochondrial OS=Drosophila melanogaster OX=7227 GN=SdhB PE=2 SV=2
P84029	Cyt-c-p	23.31	61.11	7	Oxidation (M)	1.00:6.56	11735	Cytochrome c-2 OS=Drosophila melanogaster OX=7227 GN=Cyt-c-p PE=1 SV=2
Q9VXI6	UQCR-14	32.88	52.25	5	Carbamidomethylation; Oxidation (M)	1.00:6.78	13568	Cytochrome b-c1 complex subunit 7 OS=Drosophila melanogaster OX=7227 GN=UQCR-14 PE=1 SV=1
P31409	Vha55	27.58	34.08	14	Carbamidomethylation; Oxidation (M)	1.00:6.82	54549	V-type proton ATPase subunit B OS=Drosophila melanogaster OX=7227 GN=Vha55 PE=2 SV=1
M9PD75	porin	35.43	61.70	17		1.00:6.98	30550	Porin, isoform D OS=Drosophila melanogaster OX=7227 GN=porin PE=3 SV=1
O01666	ATPsyngamma	20.45	36.70	10	Carbamidomethylation; Oxidation (M)	1.00:7.03	32871	ATP synthase subunit gamma, mitochondrial OS=Drosophila melanogaster OX=7227 GN=ATPsyngamma PE=2 SV=2
Q9VVG5	COX7B	22.27	61.11	5	Oxidation (M)	1.00:7.15	9649	RH19679p OS=Drosophila melanogaster OX=7227 GN=Dmel\CG7630 PE=1 SV=2
P54385	Gdh	38.40	14.41	8	Oxidation (M)	1.00:7.23	62536	Glutamate dehydrogenase, mitochondrial OS=Drosophila melanogaster OX=7227 GN=Gdh PE=1 SV=2
Q94522	Scsalpha1	34.82	36.28	11	Carbamidomethylation; Oxidation (M)	1.00:7.32	34389	Succinate--CoA ligase [ADP/GDP-forming] subunit alpha, mitochondrial OS=Drosophila melanogaster OX=7227 GN=Scsalpha1 PE=2 SV=3
Q9VZU4	ND-30	27.03	32.83	7	Carbamidomethylation; Oxidation (M)	1.00:7.58	29971	NADH dehydrogenase [ubiquinone] iron-sulfur protein 3, mitochondrial OS=Drosophila melanogaster OX=7227 GN=ND-30 PE=1 SV=1
P41044	Cbp53E	21.79	29.35	8	Oxidation (M)	1.00:7.69	35717	Calbindin-32 OS=Drosophila melanogaster OX=7227 GN=Cbp53E PE=2 SV=1
M9PFZ6	Act79B	24.79	18.88	5	Carbamidomethylation; Oxidation (M)	1.00:7.99	41787	Actin 79B, isoform B OS=Drosophila melanogaster OX=7227 GN=Act79B PE=3 SV=1
Q9VRL0	Cyt-c1	32.38	31.27	8		1.00:8.01	33764	Cytochrome c1, isoform A OS=Drosophila melanogaster OX=7227 GN=Cyt-c1 PE=1 SV=1
M9PH99	Gad1	25.29	9.41	5	Oxidation (M)	1.00:8.05	57819	Glutamic acid decarboxylase 1, isoform D OS=Drosophila melanogaster OX=7227 GN=Gad1 PE=3 SV=1
Q9VMS1	cype	31.88	49.35	4		1.00:8.13	8296	Cyclope, isoform A OS=Drosophila melanogaster OX=7227 GN=cype PE=1 SV=3
P54192	Obp19d	32.76	35.33	5	Oxidation (M)	1.00:8.26	16782	General odorant-binding protein 19d OS=Drosophila melanogaster OX=7227 GN=Obp19d PE=2 SV=2
Q9VTU2	ND-SGDH	23.12	22.58	4		1.00:8.35	22030	Complex I-SGDH OS=Drosophila melanogaster OX=7227 GN=ND-SGDH PE=1 SV=1
Q8SYJ2	ND-MLRQ	33.91	34.94	3	Oxidation (M)	1.00:8.89	9434	GEO09626p1 OS=Drosophila melanogaster OX=7227 GN=ND-MLRQ PE=1 SV=1
Q24251	ATPsynD	34.94	71.35	14	Carbamidomethylation; Oxidation (M)	1.00:8.94	20201	ATP synthase subunit d, mitochondrial OS=Drosophila melanogaster OX=7227 GN=ATPsynD PE=2 SV=2
Q9W402	ND-B16.6	25.14	40.91	5		1.00:9.02	17748	Complex I-B16.6 OS=Drosophila melanogaster OX=7227 GN=ND-B16.6 PE=1 SV=1
A4V383	ND-42	32.29	44.72	15	Carbamidomethylation; Oxidation (M)	1.00:9.43	46898	NADH dehydrogenase [ubiquinone] 1 alpha subcomplex subunit 10, mitochondrial OS=Drosophila melanogaster OX=7227 GN=ND-42 PE=1 SV=1
Q9V4E0	ND-49	35.66	43.80	14	Oxidation (M)	1.00:9.50	52921	Complex I-49kD OS=Drosophila melanogaster OX=7227 GN=ND-49 PE=1 SV=2
Q8MT18	Idh3g	27.55	49.75	20	Carbamidomethylation; Oxidation (M)	1.00:9.52	44432	RH49423p OS=Drosophila melanogaster OX=7227 GN=Dmel\CG5028 PE=1 SV=1
Q9XY35	ox	35.04	41.82	2		1.00:9.60	6294	Cytochrome b-c1 complex subunit 9 OS=Drosophila melanogaster OX=7227 GN=ox PE=3 SV=1
Q9VZ01	NdufV3	23.35	19.27	2	Oxidation (M)	1.00:9.83	10908	Complex I-9kD OS=Drosophila melanogaster OX=7227 GN=anon-EST:Posey214 PE=1 SV=1
P35381	blw	33.09	47.83	29	Amidation; Carbamidomethylation; Oxidation (M)	1.00:9.86	59422	ATP synthase subunit alpha, mitochondrial OS=Drosophila melanogaster OX=7227 GN=blw PE=1 SV=2
Q86DS1	HIP-R	21.69	10.61	3	Oxidation (M)	1.00:9.93	41037	Hsc70-interacting protein 2 OS=Drosophila melanogaster OX=7227 GN=HIP-R PE=1 SV=2
Q9VFF0	UQCR-C1	32.23	51.06	22	Carbamidomethylation; Oxidation (M)	1.00:9.94	51874	GH01077p OS=Drosophila melanogaster OX=7227 GN=UQCR-C1 PE=1 SV=2
Q9VGS3	SdhC	33.56	14.04	3		1.00:10.18	18527	Succinate dehydrogenase cytochrome b560 subunit, mitochondrial OS=Drosophila melanogaster OX=7227 GN=SdhC PE=1 SV=2
Q9VQR2	ND-PDSW	34.70	30.19	5	Oxidation (M)	1.00:10.37	18918	NADH dehydrogenase [ubiquinone] 1 beta subcomplex subunit 10 OS=Drosophila melanogaster OX=7227 GN=ND-PDSW PE=1 SV=1
Q9VIQ8	COX4	30.84	33.52	6	Carbamidomethylation	1.00:10.61	20520	Cytochrome c oxidase subunit 4, isoform A OS=Drosophila melanogaster OX=7227 GN=COX4 PE=1 SV=1
O97418	ND-B14.5A	28.54	57.28	5	Carbamidomethylation	1.00:10.61	11546	Complex I-B14.5a OS=Drosophila melanogaster OX=7227 GN=ND-B14.5A PE=1 SV=1
Q9VIE8	mAcon1	32.90	50.19	41	Carbamidomethylation; Oxidation (M)	1.00:10.62	85398	Aconitate hydratase, mitochondrial OS=Drosophila melanogaster OX=7227 GN=mAcon1 PE=1 SV=2
Q24439	ATPsynO	28.65	59.33	12	Carbamidomethylation; Oxidation (M)	1.00:10.63	22422	ATP synthase subunit O, mitochondrial OS=Drosophila melanogaster OX=7227 GN=ATPsynO PE=2 SV=2
Q94516	ATPsynB	34.94	41.56	11	Carbamidomethylation; Oxidation (M)	1.00:10.89	27358	ATP synthase subunit b, mitochondrial OS=Drosophila melanogaster OX=7227 GN=ATPsynB PE=2 SV=2
Q24407	ATPsynCF6	31.41	38.68	6		1.00:11.16	11936	ATP synthase-coupling factor 6, mitochondrial OS=Drosophila melanogaster OX=7227 GN=ATPsynCF6 PE=3 SV=1
Q9VV75	UQCR-C2	27.83	62.73	24	Amidation	1.00:11.34	45415	AT02348p OS=Drosophila melanogaster OX=7227 GN=UQCR-C2 PE=1 SV=1
A0A0B4LHS1	Mlc1	39.10	45.16	8	Oxidation (M)	1.00:12.05	17524	Myosin light chain alkali OS=Drosophila melanogaster OX=7227 GN=Mlc1 PE=1 SV=1
Q9W1N3	levy	22.19	36.70	7		1.00:12.16	12482	Levy, isoform A OS=Drosophila melanogaster OX=7227 GN=levy PE=1 SV=1
Q9VVH5	UQCR-Q	34.28	55.06	6	Oxidation (M)	1.00:12.19	10093	Complex III subunit 8 OS=Drosophila melanogaster OX=7227 GN=UQCR-Q PE=1 SV=1
Q9VX36	ND-24	33.41	36.78	8	Oxidation (M)	1.00:12.21	26782	NADH dehydrogenase (Ubiquinone) 24 kDa subunit, isoform A OS=Drosophila melanogaster OX=7227 GN=ND-24 PE=1 SV=1
P18432	Mlc2	31.01	78.83	18	Oxidation (M)	1.00:12.32	23714	Myosin regulatory light chain 2 OS=Drosophila melanogaster OX=7227 GN=Mlc2 PE=1 SV=2
Q9VGQ1	Dlst	26.83	15.60	7	Oxidation (M)	1.00:12.52	49924	Dihydrolipoyllysine-residue succinyltransferase component of 2-oxoglutarate dehydrogenase complex, mitochondrial OS=Drosophila melanogaster OX=7227 GN=alpha-KGDHC PE=1 SV=1
Q9W2X6	ATPsyndelta	35.04	73.89	10		1.00:12.53	16728	ATP synthase, delta subunit, isoform A OS=Drosophila melanogaster OX=7227 GN=ATPsyndelta PE=1 SV=1
Q9VVL7	Dld	30.28	48.21	15	Carbamidomethylation; Oxidation (M)	1.00:12.59	53085	Dihydrolipoyl dehydrogenase OS=Drosophila melanogaster OX=7227 GN=E3 PE=1 SV=1
Q0E8X7	roh	37.06	18.29	2		1.00:12.70	9541	Reduction of Rh1, isoform A OS=Drosophila melanogaster OX=7227 GN=roh PE=1 SV=1
Q9W401	Cs1	34.34	51.72	23	Carbamidomethylation; Oxidation (M)	1.00:12.70	51574	Probable citrate synthase, mitochondrial OS=Drosophila melanogaster OX=7227 GN=kdn PE=2 SV=1
Q94514	COX5A	29.18	61.07	11	Oxidation (M)	1.00:13.10	16622	Cytochrome c oxidase subunit 5A, mitochondrial OS=Drosophila melanogaster OX=7227 GN=COX5A PE=2 SV=2
Q94511	ND-75	31.91	35.43	20	Carbamidomethylation; Oxidation (M)	1.00:13.20	78630	NADH-ubiquinone oxidoreductase 75 kDa subunit, mitochondrial OS=Drosophila melanogaster OX=7227 GN=ND-75 PE=2 SV=3
Q9VWH4	Idh3a	29.56	48.54	18	Oxidation (M)	1.00:13.24	40844	Probable isocitrate dehydrogenase [NAD] subunit alpha, mitochondrial OS=Drosophila melanogaster OX=7227 GN=Idh3a PE=2 SV=1
Q9VMB9	COX5B	33.28	31.67	3	Oxidation (M)	1.00:13.44	13579	Cytochrome c oxidase subunit 5B, isoform A OS=Drosophila melanogaster OX=7227 GN=COX5B PE=1 SV=1
Q9VXN2	sun	41.22	37.70	2		1.00:13.98	6791	Protein stunted OS=Drosophila melanogaster OX=7227 GN=sun PE=1 SV=1
Q94523	SdhA	23.93	39.64	21	Oxidation (M)	1.00:15.10	72343	Succinate dehydrogenase [ubiquinone] flavoprotein subunit, mitochondrial OS=Drosophila melanogaster OX=7227 GN=SdhA PE=2 SV=3
Q9VQ29	RFeSP	24.18	40.00	8	Oxidation (M)	1.00:15.37	24872	Cytochrome b-c1 complex subunit Rieske, mitochondrial OS=Drosophila melanogaster OX=7227 GN=RFeSP PE=1 SV=3
A8Y535	UQCR-11	31.36	27.06	2		1.00:15.46	9897	Cytochrome b-c1 complex subunit 6 OS=Drosophila melanogaster OX=7227 GN=UQCR-11 PE=1 SV=2
Q7JZK1	ND-B14	35.57	16.94	3	Oxidation (M)	1.00:15.50	14895	Complex I-B14 OS=Drosophila melanogaster OX=7227 GN=ND-B14 PE=1 SV=1
P36188	wupA	35.36	18.59	4		1.00:15.70	30082	Troponin I OS=Drosophila melanogaster OX=7227 GN=wupA PE=2 SV=3
P13607	Atpalpha	33.35	32.95	27	Carbamidomethylation; Oxidation (M)	1.00:15.99	115605	Sodium/potassium-transporting ATPase subunit alpha OS=Drosophila melanogaster OX=7227 GN=Atpalpha PE=1 SV=3
Q9VWI0	ND-18	25.27	45.90	6	Oxidation (M)	1.00:16.06	20681	NADH dehydrogenase [ubiquinone] iron-sulfur protein 4, mitochondrial OS=Drosophila melanogaster OX=7227 GN=ND-18 PE=1 SV=2
Q9VD58	Idh3b	24.71	31.89	12	Oxidation (M)	1.00:17.03	40382	GH26270p OS=Drosophila melanogaster OX=7227 GN=Idh3b PE=1 SV=1
Q9VEB1	Mdh2	29.73	64.29	14	Carbamidomethylation; Oxidation (M)	1.00:17.20	35318	Malate dehydrogenase OS=Drosophila melanogaster OX=7227 GN=Mdh2 PE=1 SV=1
Q24314	dor	21.37	2.89	4		1.00:17.35	115334	Vacuolar protein sorting-associated protein 18 homolog OS=Drosophila melanogaster OX=7227 GN=dor PE=1 SV=3
P00408	mt:CoII	33.67	23.25	4	Oxidation (M)	1.00:18.26	26191	Cytochrome c oxidase subunit 2 OS=Drosophila melanogaster OX=7227 GN=mt:CoII PE=3 SV=1
A1ZA73	Strn-Mlck	39.14	39.10	78	Carbamidomethylation; Oxidation (M)	1.00:18.32	215065	Stretchin-Mlck, isoform R OS=Drosophila melanogaster OX=7227 GN=Strn-Mlck PE=1 SV=2
Q9VKM3	ATPsynG	28.02	38.38	4		1.00:18.41	10872	ATP synthase subunit OS=Drosophila melanogaster OX=7227 GN=ATPsynG PE=1 SV=1
Q500Y7	UQCR-6.4	31.37	38.60	2		1.00:18.53	6275	GEO11443p1 OS=Drosophila melanogaster OX=7227 GN=UQCR-6.4 PE=2 SV=1
M9PD14	fln	26.44	54.95	11		1.00:19.88	20656	Flightin, isoform B OS=Drosophila melanogaster OX=7227 GN=fln PE=4 SV=1
Q8IRQ5	Fum1	35.87	44.97	15	Carbamidomethylation; Oxidation (M)	1.00:22.67	50460	Fumarate hydratase OS=Drosophila melanogaster OX=7227 GN=Fum1 PE=1 SV=1
Q9W141	ATPsynF	32.61	47.66	5		1.00:22.93	12483	Putative ATP synthase subunit f, mitochondrial OS=Drosophila melanogaster OX=7227 GN=ATPsynF PE=3 SV=1
Q26365	sesB	33.91	64.74	22	Carbamidomethylation; Oxidation (M)	1.00:23.99	34215	ADP,ATP carrier protein OS=Drosophila melanogaster OX=7227 GN=sesB PE=2 SV=4
Q7K569	Gpo1	33.36	38.12	20	Carbamidomethylation; Oxidation (M)	1.00:25.70	80422	Glycerol-3-phosphate dehydrogenase OS=Drosophila melanogaster OX=7227 GN=Gpo1 PE=1 SV=1
Q9V3W2	ND-B17	23.20	18.56	3	Oxidation (M)	1.00:27.06	18995	Complex I-B17 OS=Drosophila melanogaster OX=7227 GN=ND-B17 PE=1 SV=1
Q05825	ATPsynbeta	39.66	64.36	45	Amidation; Oxidation (M)	1.00:28.58	54108	ATP synthase subunit beta, mitochondrial OS=Drosophila melanogaster OX=7227 GN=ATPsynbeta PE=1 SV=3
Q7K860	TpnC4	33.29	48.37	10	Carbamidomethylation	1.00:33.87	17000	FI07231p OS=Drosophila melanogaster OX=7227 GN=TpnC4 PE=1 SV=1
Q7JUS9	Mpcp1	34.94	25.94	10	Oxidation (M)	1.00:36.72	40553	MIP16332p OS=Drosophila melanogaster OX=7227 GN=Mpcp1 PE=1 SV=1
P83967	Act88F	41.85	25.80	8	Amidation; Carbamidomethylation; Oxidation (M)	1.00:64.00	41700	Actin, indirect flight muscle OS=Drosophila melanogaster OX=7227 GN=Act88F PE=1 SV=1
M9NEP1	Mhc	35.62	1.17	4	Oxidation (M)	1.00:64.00	224278	Myosin heavy chain, isoform T OS=Drosophila melanogaster OX=7227 GN=Mhc PE=1 SV=1

## Sheet: Supplementary Data 2b
Table S2b Increased in 1wPNCs vs GNCs (Figure 5B')
nGenes	Pathway Genes	Fold Enrichment	Pathway	Genes
2	15	31.5661016949153	Glycosaminoglycan degradation	CG18278 Hexo1
2	22	21.5223420647149	Other glycan degradation	Gal Hexo1
8	118	16.0505601838552	Lysosome	Acph-1 Gal AP-1-2beta cathD CtsB1 CG18278 CG7997 Hexo1
7	123	13.4733360892931	Endocytosis	Rab5 Rab11 Rab7 Past1 Snx6 Vps35 Snx3
2	36	13.1525423728814	Galactose metabolism	Gal CG7997
4	100	9.46983050847458	Autophagy	Rab7 cathD CtsB1 Rab1
3	81	8.7683615819209	Phagosome	betaTub97EF Rab5 Rab7
3	94	7.55571583122972	Purine metabolism	Adgf-A AOX3 CG32549
13	1153	2.66929307480853	Metabolic pathways	Acph-1 Dip-B Gal CG10602 CG18278 CG7997 Adgf-A AOX3 yip2 Hexo1 CG32549 Cndp2 FASN3

## Sheet: Supplementary Data 2c
Table S2c Increased in 1wGNCs vs PNCs (Figure 6A')
nGenes	Pathway Genes	Fold Enrichment	Pathway	Genes
31	145	45.9424933687003	Oxidative phosphorylation	ND-B17 ATPsynG ND-ACP cype ND-23 ND-42 RFeSP ND-PDSW ND-B14.5A NP15.6 ATPsyndelta ND-B16.6 ND-B18 UQCR-14 ND-24 ND-18 COX6B ND-13A COX5B COX4 ND-B14 UQCR-6.4 levy Cyt-c1 UQCR-Q SdhC ND-49 ND-MLRQ UQCR-C2 UQCR-11 ND-30
9	43	44.9774597495528	Citrate cycle (TCA cycle)	CG7430 ScsbetaA SdhC CG5214 Idh3b CG5028 Pdhb Mdh2 Fum1
4	33	26.0475524475525	Glyoxylate and dicarboxylate metabolism	mAcon1 Shmt CG7430 Mdh2
12	121	21.3116338207247	Carbon metabolism	Gapdh2 mAcon1 Shmt CG7430 ScsbetaA SdhC CG5214 Idh3b CG5028 Pdhb Mdh2 Fum1
2	21	20.4659340659341	Tryptophan metabolism	CG7430 CG5214
2	22	19.5356643356643	2-Oxocarboxylic acid metabolism	Idh3b CG5028
6	68	18.9610859728507	Biosynthesis of amino acids	Gapdh2 mAcon1 Shmt CG7470 Idh3b CG5028
4	49	17.5422291993721	Pyruvate metabolism	CG7430 Pdhb Mdh2 Fum1
2	27	15.9179487179487	Propanoate metabolism	CG7430 ScsbetaA
2	28	15.3494505494506	Glycine, serine and threonine metabolism	Shmt CG7430
2	35	12.2795604395604	Lysine degradation	CG7430 CG5214
3	55	11.7213986013986	Glycolysis / Gluconeogenesis	Gapdh2 CG7430 Pdhb
2	42	10.232967032967	Aminoacyl-tRNA biosynthesis	HisRS GlyRS
45	1153	8.38695043031557	Metabolic pathways	Gapdh2 ND-B17 Gad1 mAcon1 ATPsynG ND-ACP ND-SGDH cype ND-23 ND-42 RFeSP ND-PDSW ND-B14.5A NP15.6 ATPsyndelta Shmt ND-B16.6 ND-B18 UQCR-14 ND-24 ND-18 COX6B ND-13A COX5B COX4 ND-B14 UQCR-6.4 levy Cyt-c1 UQCR-Q CG7430 CG7470 ScsbetaA SdhC CG5214 Idh3b CG5028 Pdhb ND-49 ND-MLRQ UQCR-C2 UQCR-11 Mdh2 ND-30 Fum1

## Sheet: Supplementary Data 3a
Table S3a 1wTotal vs 1wGNCs (Figure S1A')
Accession	Gene name	Significance	Coverage (%)	#Unique peptides	PTM	Ratio (GNCs : complete animals)	Avg. Mass	Description
Q9VWD1	COX6B	35.95	48.96	6	Carbamidomethylation	1.00:0.02	11424	Cytochrome c oxidase subunit OS=Drosophila melanogaster OX=7227 GN=COX6B PE=1 SV=2
Q9V3W2	ND-B17	35.48	25.15	5	Carbamidomethylation; Oxidation (M)	1.00:0.02	18995	Complex I-B17 OS=Drosophila melanogaster OX=7227 GN=ND-B17 PE=1 SV=1
Q8IP97	Pex19	36.65	12.33	4	Oxidation (M)	1.00:0.02	31306	Peroxin-19 OS=Drosophila melanogaster OX=7227 GN=Pex19 PE=1 SV=2
Q94522	Scsalpha1	38.16	32.93	10	Carbamidomethylation; Oxidation (M)	1.00:0.02	34389	Succinate--CoA ligase [ADP/GDP-forming] subunit alpha, mitochondrial OS=Drosophila melanogaster OX=7227 GN=Scsalpha1 PE=2 SV=3
C0HK95	fau	36.32	42.75	4		1.00:0.02	14371	Protein anoxia up-regulated OS=Drosophila melanogaster OX=7227 GN=fau PE=2 SV=1
O77134	ATPsynE	38.50	24.69	2		1.00:0.02	9033	ATP synthase subunit e, mitochondrial OS=Drosophila melanogaster OX=7227 GN=ATPsynE PE=1 SV=1
A1Z8N1	Tret1-1	31.93	3.73	4		1.00:0.02	95188	Facilitated trehalose transporter Tret1-1 OS=Drosophila melanogaster OX=7227 GN=Tret1-1 PE=1 SV=1
Q9W4K0	CHOp24	45.04	22.60	4	Oxidation (M)	1.00:0.02	23264	CHOp24, isoform A OS=Drosophila melanogaster OX=7227 GN=CHOp24 PE=1 SV=1
Q9W2D6	Tim10	53.71	16.30	2		1.00:0.02	10578	Mitochondrial import inner membrane translocase subunit Tim10 OS=Drosophila melanogaster OX=7227 GN=Tim10 PE=3 SV=1
Q9VVH5	UQCR-Q	40.01	61.80	5		1.00:0.02	10093	Complex III subunit 8 OS=Drosophila melanogaster OX=7227 GN=UQCR-Q PE=1 SV=1
Q8IQW2	COX6B	35.95	61.04	6	Carbamidomethylation	1.00:0.02	9286	Cytochrome c oxidase subunit OS=Drosophila melanogaster OX=7227 GN=COX6B PE=1 SV=1
Q9VZZ5	Dmel\CG16986	31.65	19.58	3		1.00:0.02	15764	GEO12033p1 OS=Drosophila melanogaster OX=7227 GN=Dmel\CG16986 PE=1 SV=1
P54192	Obp19d	41.52	34.67	5	Oxidation (M)	1.00:0.02	16782	General odorant-binding protein 19d OS=Drosophila melanogaster OX=7227 GN=Obp19d PE=2 SV=2
Q9I7P8	tzn	32.87	40.22	8	Oxidation (M)	1.00:0.03	30342	Tenzing norgay, isoform B OS=Drosophila melanogaster OX=7227 GN=tzn PE=1 SV=1
Q9VUJ1	Prosbeta2	31.65	19.49	6	Oxidation (M)	1.00:0.03	29827	Proteasome subunit beta OS=Drosophila melanogaster OX=7227 GN=Prosbeta2 PE=1 SV=1
Q9W141	ATPsynF	34.47	47.66	5		1.00:0.03	12483	Putative ATP synthase subunit f, mitochondrial OS=Drosophila melanogaster OX=7227 GN=ATPsynF PE=3 SV=1
Q9W0A8	RpL23A	32.12	15.88	5	Oxidation (M)	1.00:0.03	29463	FI01658p OS=Drosophila melanogaster OX=7227 GN=RpL23A PE=1 SV=1
Q9V597	RpL31	32.18	30.65	4	Carbamidomethylation	1.00:0.04	14533	60S ribosomal protein L31 OS=Drosophila melanogaster OX=7227 GN=RpL31 PE=1 SV=1
Q9VZ01	NdufV3	32.23	26.61	3	Carbamidomethylation; Oxidation (M)	1.00:0.06	10908	Complex I-9kD OS=Drosophila melanogaster OX=7227 GN=anon-EST:Posey214 PE=1 SV=1
Q9VDF4	Cortactin	30.55	3.40	2		1.00:0.08	61083	Cortactin, isoform A OS=Drosophila melanogaster OX=7227 GN=Cortactin PE=1 SV=1
Q5U117	Egm	32.56	10.80	6		1.00:0.08	70808	Enigma OS=Drosophila melanogaster OX=7227 GN=Egm PE=1 SV=1
Q9W022	Dmel\CG8993	37.55	21.13	3	Oxidation (M)	1.00:0.08	15857	GEO01508p1 OS=Drosophila melanogaster OX=7227 GN=Dmel\CG8993 PE=1 SV=1
Q9W1N3	levy	31.39	42.20	4	Carbamidomethylation; Oxidation (M)	1.00:0.09	12482	Levy, isoform A OS=Drosophila melanogaster OX=7227 GN=levy PE=1 SV=1
Q9VRL0	Cyt-c1	30.90	53.75	11	Oxidation (M)	1.00:0.10	33764	Cytochrome c1, isoform A OS=Drosophila melanogaster OX=7227 GN=Cyt-c1 PE=1 SV=1
Q9W4Y3	trol	33.41	15.83	58	Carbamidomethylation; Oxidation (M)	1.00:0.10	496945	Terribly reduced optic lobes, isoform AT OS=Drosophila melanogaster OX=7227 GN=trol PE=1 SV=4
Q9VW59	RhoGDI	44.05	19.40	3		1.00:0.12	23218	LD16419p OS=Drosophila melanogaster OX=7227 GN=RhoGDI PE=1 SV=1
P18053	Prosalpha3	30.16	18.94	5	Oxidation (M)	1.00:0.13	29412	Proteasome subunit alpha type-4 OS=Drosophila melanogaster OX=7227 GN=Prosalpha3 PE=1 SV=2
P07486	Gapdh1	37.49	34.34	8	Amidation; Carbamidomethylation; Oxidation (M)	1.00:0.16	35350	Glyceraldehyde-3-phosphate dehydrogenase 1 OS=Drosophila melanogaster OX=7227 GN=Gapdh1 PE=2 SV=2
O97102	Sumo	39.07	34.44	3		1.00:0.20	10124	Small ubiquitin-related modifier OS=Drosophila melanogaster OX=7227 GN=smt3 PE=1 SV=1
Q7K2P3	Dmel\CG1648	32.40	37.83	6		1.00:0.27	23853	GH20817p OS=Drosophila melanogaster OX=7227 GN=Dmel\CG1648 PE=1 SV=1
M9PEL7	ImpL2	40.68	24.71	5		1.00:0.28	29435	Ecdysone-inducible gene L2, isoform D OS=Drosophila melanogaster OX=7227 GN=ImpL2 PE=1 SV=1
Q8MSI2	Scp1	30.26	76.19	19	Carbamidomethylation; Oxidation (M)	1.00:0.43	21647	GH15296p OS=Drosophila melanogaster OX=7227 GN=Scp1 PE=1 SV=1
Q02748	eIF4A	30.89	40.94	13	Carbamidomethylation; Oxidation (M)	1.00:2.05	45879	Eukaryotic initiation factor 4A OS=Drosophila melanogaster OX=7227 GN=eIF4A PE=1 SV=3
O46052	EG:152A3.3	31.96	11.59	3	Oxidation (M)	1.00:2.17	39430	EG:152A3.3 protein OS=Drosophila melanogaster OX=7227 GN=EG:152A3.3 PE=2 SV=2
Q95028	Ldh	30.26	27.41	6	Oxidation (M)	1.00:2.65	35537	L-lactate dehydrogenase OS=Drosophila melanogaster OX=7227 GN=Ldh PE=2 SV=1
Q9VNX4	P5CDh1	46.54	57.32	25	Carbamidomethylation; Oxidation (M)	1.00:2.67	63667	Multifunctional fusion protein OS=Drosophila melanogaster OX=7227 GN=P5CDh1 PE=1 SV=1
Q9VVA0	CG9705	51.90	30.07	3	Oxidation (M)	1.00:2.85	15779	Cold shock domain-containing protein CG9705 OS=Drosophila melanogaster OX=7227 GN=CG9705 PE=1 SV=1
M9MSN3	rdgA	40.34	9.02	7		1.00:2.87	113013	Diacylglycerol kinase OS=Drosophila melanogaster OX=7227 GN=rdgA PE=3 SV=1
Q9VKC8	Tom70	33.00	7.98	3		1.00:2.89	66364	FI03495p OS=Drosophila melanogaster OX=7227 GN=Tom70 PE=1 SV=2
P54385	Gdh	36.48	18.86	9	Carbamidomethylation; Oxidation (M)	1.00:3.03	62536	Glutamate dehydrogenase, mitochondrial OS=Drosophila melanogaster OX=7227 GN=Gdh PE=1 SV=2
Q9VPQ7	Spp	33.12	8.74	3		1.00:3.04	43214	SD07518p OS=Drosophila melanogaster OX=7227 GN=Spp PE=1 SV=1
M9ND19	Gale	38.30	35.71	9	Carbamidomethylation; Oxidation (M)	1.00:3.09	38697	UDP-glucose 4-epimerase OS=Drosophila melanogaster OX=7227 GN=Gale PE=1 SV=1
Q9VVT2	Indy	30.50	5.08	2		1.00:3.20	65585	Protein I'm not dead yet OS=Drosophila melanogaster OX=7227 GN=Indy PE=2 SV=2
Q9VV72	Mipp1	49.03	14.56	5		1.00:3.27	53571	Multiple inositol polyphosphate phosphatase 1 OS=Drosophila melanogaster OX=7227 GN=Mipp1 PE=1 SV=2
Q9VEB1	Mdh2	30.39	66.37	15	Carbamidomethylation; Oxidation (M)	1.00:3.31	35318	Malate dehydrogenase OS=Drosophila melanogaster OX=7227 GN=Mdh2 PE=1 SV=1
Q9VDZ4	Nsun5	30.77	10.39	3	Amidation; Carbamidomethylation	1.00:3.34	49280	28S rRNA (cytosine-C(5))-methyltransferase OS=Drosophila melanogaster OX=7227 GN=Nsun5 PE=2 SV=1
A0A0B4KEW6	Amph	42.14	37.05	14	Oxidation (M)	1.00:3.47	55161	Endophilin-A OS=Drosophila melanogaster OX=7227 GN=Amph PE=1 SV=1
Q9VAC1	anon-WO0153538.36	36.23	57.23	19	Carbamidomethylation; Oxidation (M)	1.00:3.53	51854	Acetyl-CoA deacylase OS=Drosophila melanogaster OX=7227 GN=anon-WO0153538.36 PE=1 SV=1
Q7JXB5	Pepck2	41.10	13.01	7	Oxidation (M)	1.00:3.61	70672	Phosphoenolpyruvate carboxykinase (GTP) OS=Drosophila melanogaster OX=7227 GN=Pepck2 PE=1 SV=1
O77062	Eaat1	30.13	12.94	4	Oxidation (M)	1.00:3.66	52359	Amino acid transporter OS=Drosophila melanogaster OX=7227 GN=Eaat1 PE=1 SV=1
Q9VBB3	IntS12	34.92	6.71	2		1.00:3.71	34334	Integrator complex subunit 12 OS=Drosophila melanogaster OX=7227 GN=IntS12 PE=1 SV=1
M9PCX4	ACSL1	33.69	10.81	5	Oxidation (M)	1.00:3.75	74618	Uncharacterized protein, isoform E OS=Drosophila melanogaster OX=7227 GN=ACSL1 PE=1 SV=1
Q9VWD0	parvin	30.94	22.89	7	Oxidation (M)	1.00:3.76	41863	GH23568p OS=Drosophila melanogaster OX=7227 GN=parvin PE=1 SV=2
Q9VYQ8	Usp7	35.32	15.68	12		1.00:3.77	130446	Ubiquitin carboxyl-terminal hydrolase 7 OS=Drosophila melanogaster OX=7227 GN=Usp7 PE=1 SV=1
Q9VV60	TyrRS	35.32	32.38	15	Oxidation (M)	1.00:3.79	58159	Tyrosine--tRNA ligase OS=Drosophila melanogaster OX=7227 GN=TyrRS PE=1 SV=1
Q9V3P0	Prx2	33.77	40.72	7	Carbamidomethylation; Oxidation (M)	1.00:3.80	21738	Peroxiredoxin 1 OS=Drosophila melanogaster OX=7227 GN=Jafrac1 PE=1 SV=1
A0A0B4K7C1	Asph	31.26	2.86	3		1.00:3.81	91893	Aspartyl beta-hydroxylase, isoform H OS=Drosophila melanogaster OX=7227 GN=Asph PE=1 SV=1
P06742	Mlc1	39.40	54.19	8	Carbamidomethylation; Oxidation (M)	1.00:3.89	17524	Myosin light chain alkali OS=Drosophila melanogaster OX=7227 GN=Mlc1 PE=1 SV=4
Q9VFM9	twf	30.87	22.74	6		1.00:3.90	39070	Twinfilin OS=Drosophila melanogaster OX=7227 GN=twf PE=1 SV=1
A1ZBF1	Dmel\CG18190	36.19	18.15	4	Oxidation (M)	1.00:3.98	28743	FI16628p1 OS=Drosophila melanogaster OX=7227 GN=Dmel\CG18190 PE=1 SV=2
A1Z968	NAT1	33.22	4.57	6	Oxidation (M)	1.00:4.11	162869	NAT1, isoform D OS=Drosophila melanogaster OX=7227 GN=NAT1 PE=1 SV=1
Q9V9X4	CG11334	36.44	28.85	8	Oxidation (M)	1.00:4.13	39108	Methylthioribose-1-phosphate isomerase OS=Drosophila melanogaster OX=7227 GN=CG11334 PE=2 SV=1
Q9VEJ0	Prx3	30.60	38.03	6	Carbamidomethylation	1.00:4.16	26379	Peroxiredoxin 3 OS=Drosophila melanogaster OX=7227 GN=Prx3 PE=1 SV=2
Q7K3N4	Dmel\CG8888	36.35	18.30	6		1.00:4.17	43479	GH26015p OS=Drosophila melanogaster OX=7227 GN=Dmel\CG8888 PE=1 SV=1
M9MRJ4	Msp300	46.88	0.63	7		1.00:4.17	1507760	Muscle-specific protein 300 kDa, isoform G OS=Drosophila melanogaster OX=7227 GN=Msp300 PE=1 SV=1
Q9VUH6	mop	34.30	1.47	2		1.00:4.18	200328	Myopic OS=Drosophila melanogaster OX=7227 GN=mop PE=1 SV=2
M9PD14	fln	39.25	58.79	10		1.00:4.19	20656	Flightin, isoform B OS=Drosophila melanogaster OX=7227 GN=fln PE=4 SV=1
Q9VHR8	DppIII	48.47	37.66	25	Carbamidomethylation; Oxidation (M)	1.00:4.26	89194	Dipeptidyl peptidase 3 OS=Drosophila melanogaster OX=7227 GN=DppIII PE=2 SV=2
Q9VTZ6	Pmm2	30.99	24.02	4	Oxidation (M)	1.00:4.29	29667	Phosphomannomutase OS=Drosophila melanogaster OX=7227 GN=Pmm2 PE=1 SV=1
O46098	bcn92	39.69	34.78	3	Oxidation (M)	1.00:4.31	10962	Protein bcn92 OS=Drosophila melanogaster OX=7227 GN=bcn92 PE=1 SV=1
Q9VG51	Snx3	31.57	22.75	4		1.00:4.34	19436	RE52028p OS=Drosophila melanogaster OX=7227 GN=Snx3 PE=1 SV=1
Q9VAX7	betaTub97EF	36.11	31.07	9	Carbamidomethylation; Oxidation (M)	1.00:4.38	51339	Tubulin beta chain OS=Drosophila melanogaster OX=7227 GN=betaTub97EF PE=1 SV=3
I0DHK3	Prosalpha6	30.39	45.16	10	Oxidation (M)	1.00:4.41	31059	Proteasome subunit alpha type OS=Drosophila melanogaster OX=7227 GN=Prosalpha6 PE=2 SV=1
A0A0B4K6V0	brp	32.32	6.29	8	Oxidation (M)	1.00:4.43	206177	Bruchpilot, isoform L OS=Drosophila melanogaster OX=7227 GN=brp PE=1 SV=1
P29845	Hsc70-5	34.86	32.07	17	Oxidation (M)	1.00:4.45	74066	Heat shock 70 kDa protein cognate 5 OS=Drosophila melanogaster OX=7227 GN=Hsc70-5 PE=1 SV=2
Q8MKK1	AIMP3	31.02	18.99	2		1.00:4.46	19980	AaRS-interacting multifunctional protein 3 OS=Drosophila melanogaster OX=7227 GN=AIMP3 PE=1 SV=1
H9XVM8	Dmel\CG1674	30.08	6.98	4		1.00:4.56	96265	Uncharacterized protein, isoform K OS=Drosophila melanogaster OX=7227 GN=Dmel\CG1674 PE=1 SV=1
P36188	wupA	38.20	24.16	6	Carbamidomethylation; Oxidation (M)	1.00:4.56	30082	Troponin I OS=Drosophila melanogaster OX=7227 GN=wupA PE=2 SV=3
Q9VU35	Dmel\CG11267	34.11	50.49	5		1.00:4.59	11016	RH34413p OS=Drosophila melanogaster OX=7227 GN=Dmel\CG11267 PE=1 SV=1
Q9VSL2	GstO3	32.13	40.66	7		1.00:4.72	27722	Glutathione S transferase O3 OS=Drosophila melanogaster OX=7227 GN=GstO3 PE=1 SV=1
Q7KMM4	GCS2alpha	30.46	25.76	17	Oxidation (M)	1.00:4.77	105731	BcDNA.GH04962 OS=Drosophila melanogaster OX=7227 GN=GCS2alpha PE=1 SV=1
A1Z6H6	Dmel\CG7791	36.70	2.58	2		1.00:4.77	80236	Peptidase_M3 domain-containing protein OS=Drosophila melanogaster OX=7227 GN=Dmel\CG7791 PE=1 SV=1
Q960K8	Hibch	30.93	24.16	5	Carbamidomethylation; Oxidation (M)	1.00:4.83	42747	3-hydroxyisobutyryl-CoA hydrolase, mitochondrial OS=Drosophila melanogaster OX=7227 GN=CT16187 PE=1 SV=1
Q9V5C6	Prosalpha7	30.33	37.94	8	Oxidation (M)	1.00:4.87	27675	Proteasome subunit alpha type-3 OS=Drosophila melanogaster OX=7227 GN=Prosalpha7 PE=1 SV=1
Q8IN25	Dmel\CG31198	31.98	19.04	12		1.00:4.92	106734	Aminopeptidase OS=Drosophila melanogaster OX=7227 GN=Dmel\CG31198 PE=1 SV=1
P20354	Galphas	40.21	9.09	3		1.00:4.96	44999	G protein alpha s subunit OS=Drosophila melanogaster OX=7227 GN=Galphas PE=2 SV=1
X2JC31	Chc	34.37	30.33	37	Carbamidomethylation; Oxidation (M)	1.00:5.00	191177	Clathrin heavy chain OS=Drosophila melanogaster OX=7227 GN=Chc PE=3 SV=1
Q9VPB8	Pex14	37.13	9.29	2		1.00:5.00	30805	Peroxin-14 OS=Drosophila melanogaster OX=7227 GN=Pex14 PE=1 SV=1
P18935	mt:Cyt-b	46.46	8.73	4		1.00:5.02	43119	Cytochrome b OS=Drosophila melanogaster OX=7227 GN=mt:Cyt-b PE=3 SV=2
P91938	Trxr1	37.95	43.96	15	Carbamidomethylation; Oxidation (M)	1.00:5.06	64322	Thioredoxin reductase 1, mitochondrial OS=Drosophila melanogaster OX=7227 GN=Trxr-1 PE=1 SV=2
Q0E9F9	Dmel\CG2915	30.11	37.75	12	Oxidation (M)	1.00:5.10	51056	FI16720p1 OS=Drosophila melanogaster OX=7227 GN=Dmel\CG2915 PE=1 SV=1
Q9VB96	Dmel\CG31075	36.86	24.54	8	Oxidation (M)	1.00:5.10	52606	Uncharacterized protein, isoform A OS=Drosophila melanogaster OX=7227 GN=Dmel\CG31075 PE=1 SV=2
Q9VYT3	Nrd1	34.09	7.50	7		1.00:5.10	132763	FI23714p1 OS=Drosophila melanogaster OX=7227 GN=Nrd1 PE=1 SV=2
Q8SXY6	bai	33.59	10.68	2		1.00:5.12	23692	Transmembrane emp24 domain-containing protein bai OS=Drosophila melanogaster OX=7227 GN=bai PE=2 SV=1
Q9VKW5	Dmel\CG5355	32.69	38.23	25	Oxidation (M)	1.00:5.17	86311	Post-proline cleaving enzyme OS=Drosophila melanogaster OX=7227 GN=Dmel\CG5355 PE=1 SV=2
Q9VHS2	COX7A	46.84	38.20	3	Oxidation (M)	1.00:5.21	9902	Cytochrome c oxidase subunit 7A, mitochondrial OS=Drosophila melanogaster OX=7227 GN=COX7A PE=3 SV=1
Q9W125	ND-19	33.18	46.29	5	Carbamidomethylation	1.00:5.25	19845	NADH dehydrogenase [ubiquinone] 1 alpha subcomplex subunit 8 OS=Drosophila melanogaster OX=7227 GN=ND-19 PE=1 SV=1
Q9VLB7	Gdi	34.70	46.28	19	Oxidation (M)	1.00:5.26	49903	Rab GDP dissociation inhibitor OS=Drosophila melanogaster OX=7227 GN=Gdi PE=1 SV=1
P40304	Prosbeta6	38.38	44.68	7	Carbamidomethylation; Oxidation (M)	1.00:5.30	25842	Proteasome subunit beta type-1 OS=Drosophila melanogaster OX=7227 GN=Prosbeta6 PE=2 SV=2
P54397	Fkbp39	38.63	17.37	6		1.00:5.37	39344	39 kDa FK506-binding nuclear protein OS=Drosophila melanogaster OX=7227 GN=FK506-bp1 PE=1 SV=2
Q7KUB0	Idh	38.11	59.62	22	Carbamidomethylation; Oxidation (M)	1.00:5.44	46660	Isocitrate dehydrogenase [NADP] OS=Drosophila melanogaster OX=7227 GN=Idh PE=1 SV=1
Q9V9U4	nero	32.66	12.25	3		1.00:5.45	33564	Deoxyhypusine hydroxylase OS=Drosophila melanogaster OX=7227 GN=nero PE=2 SV=1
P07191	Mal-A2	30.88	7.41	3	Oxidation (M)	1.00:5.49	64542	Maltase A2 OS=Drosophila melanogaster OX=7227 GN=Mal-A2 PE=2 SV=2
Q9VBI2	Cmpk	32.49	34.78	8		1.00:5.55	27822	UMP-CMP kinase OS=Drosophila melanogaster OX=7227 GN=Cmpk PE=1 SV=1
Q9W0B8	alphaCOP	43.23	14.34	14	Oxidation (M)	1.00:5.61	139329	Coatomer subunit alpha OS=Drosophila melanogaster OX=7227 GN=alphaCOP PE=1 SV=1
Q7KN94	wal	36.89	67.88	14	Carbamidomethylation; Oxidation (M)	1.00:5.61	34181	Electron transfer flavoprotein subunit alpha OS=Drosophila melanogaster OX=7227 GN=wal PE=1 SV=1
Q94533	S6k	36.20	5.71	2		1.00:5.63	55427	Ribosomal protein S6 kinase OS=Drosophila melanogaster OX=7227 GN=S6k PE=1 SV=2
Q7K3W2	Dmel\CG8728	34.20	24.10	7	Carbamidomethylation	1.00:5.64	61050	GH09295p OS=Drosophila melanogaster OX=7227 GN=CG8728-RA PE=1 SV=1
Q0E980	Dmel\CG8547	38.88	24.27	8	Oxidation (M)	1.00:5.64	68023	Uncharacterized protein, isoform C OS=Drosophila melanogaster OX=7227 GN=Dmel\CG8547 PE=1 SV=2
Q7K5J8	Cpr57A	34.44	50.54	5		1.00:5.67	19839	Cuticular protein 57A, isoform A OS=Drosophila melanogaster OX=7227 GN=Cpr57A PE=2 SV=1
Q9VYD9	Alat	40.56	40.00	18	Carbamidomethylation; Oxidation (M)	1.00:5.69	64047	AT04676p OS=Drosophila melanogaster OX=7227 GN=ALT PE=1 SV=3
Q9NFU0	Fmr1	36.89	10.38	6	Oxidation (M)	1.00:5.76	76076	Synaptic functional regulator FMR1 OS=Drosophila melanogaster OX=7227 GN=Fmr1 PE=1 SV=1
Q9VNW6	P5CS	30.88	38.53	21	Carbamidomethylation; Oxidation (M)	1.00:5.84	84092	Delta-1-pyrroline-5-carboxylate synthase OS=Drosophila melanogaster OX=7227 GN=P5CS PE=1 SV=1
P40796	La	37.91	24.87	8		1.00:5.84	44885	La protein homolog OS=Drosophila melanogaster OX=7227 GN=La PE=1 SV=2
Q9Y168	Dmel\CG31683	43.82	14.96	4		1.00:5.87	48125	BcDNA.GH02384 OS=Drosophila melanogaster OX=7227 GN=BcDNA.GH02384 PE=2 SV=1
Q9W1V8	DCTN3-p24	33.91	23.96	3		1.00:5.94	21478	CG9893 protein OS=Drosophila melanogaster OX=7227 GN=DCTN3-p24 PE=1 SV=1
Q9V3V6	Rpt5	36.57	48.60	16	Oxidation (M)	1.00:5.94	47807	26S proteasome regulatory complex subunit p50 OS=Drosophila melanogaster OX=7227 GN=Rpt5 PE=1 SV=1
Q9VIB5	alpha-Est7	52.58	23.43	10	Oxidation (M)	1.00:5.96	65436	Carboxylic ester hydrolase OS=Drosophila melanogaster OX=7227 GN=alpha-Est7 PE=1 SV=1
X2JFG0	r	53.61	7.91	15	Carbamidomethylation; Oxidation (M)	1.00:6.01	246672	Aspartate carbamoyltransferase OS=Drosophila melanogaster OX=7227 GN=r PE=1 SV=1
Q9VRJ4	Dhrs4	40.76	7.57	3		1.00:6.02	33618	SD02021p OS=Drosophila melanogaster OX=7227 GN=Dmel\CG10672 PE=1 SV=1
Q9VIE7	bur	39.30	11.86	6	Carbamidomethylation	1.00:6.04	76790	Glutamine amidotransferase OS=Drosophila melanogaster OX=7227 GN=bur PE=1 SV=3
A1Z8P9	Mgtor	48.68	4.05	7		1.00:6.07	262353	Nucleoprotein TPR OS=Drosophila melanogaster OX=7227 GN=Mtor PE=1 SV=1
P91926	AP-2alpha	31.60	15.00	11	Oxidation (M)	1.00:6.08	105620	AP-2 complex subunit alpha OS=Drosophila melanogaster OX=7227 GN=AP-2alpha PE=1 SV=1
Q8SY58	Dmel\CG4872	31.29	5.35	2		1.00:6.09	38589	Ketimine reductase mu-crystallin OS=Drosophila melanogaster OX=7227 GN=Dmel\CG4872 PE=1 SV=1
M9NF89	U2af50	43.72	3.75	2		1.00:6.11	48061	U2 snRNP auxiliary factor large subunit OS=Drosophila melanogaster OX=7227 GN=U2af50 PE=3 SV=1
Q9VRD4	Dmel\CG1532	30.91	45.14	8		1.00:6.17	31642	Glyoxalase domain-containing protein 4 OS=Drosophila melanogaster OX=7227 GN=Dmel\CG1532 PE=1 SV=1
Q24560	betaTub56D	32.28	21.92	6	Carbamidomethylation; Oxidation (M)	1.00:6.23	50147	Tubulin beta-1 chain OS=Drosophila melanogaster OX=7227 GN=betaTub56D PE=1 SV=2
Q9VY78	Clic	42.31	30.77	6		1.00:6.24	30170	Chloride intracellular channel, isoform A OS=Drosophila melanogaster OX=7227 GN=Clic PE=1 SV=1
Q9XYN7	Prosbeta3	35.50	26.83	4	Carbamidomethylation; Oxidation (M)	1.00:6.25	23234	Proteasome subunit beta type-3 OS=Drosophila melanogaster OX=7227 GN=Prosbeta3 PE=1 SV=1
Q9W237	RpS16	48.32	45.27	7		1.00:6.27	16775	40S ribosomal protein S16 OS=Drosophila melanogaster OX=7227 GN=RpS16 PE=1 SV=1
Q8I0D4	Dmel\CG9297	43.82	30.57	19	Carbamidomethylation; Oxidation (M)	1.00:6.29	106090	RE20510p OS=Drosophila melanogaster OX=7227 GN=Dmel\CG9297 PE=1 SV=1
Q9VZF6	Sqor	45.59	13.13	4		1.00:6.30	51162	GH04863p OS=Drosophila melanogaster OX=7227 GN=Dmel\CG14997 PE=1 SV=1
Q9VLM8	AlaRS	34.72	26.19	19	Carbamidomethylation; Oxidation (M)	1.00:6.37	107741	Alanine--tRNA ligase, cytoplasmic OS=Drosophila melanogaster OX=7227 GN=AlaRS PE=2 SV=1
Q7K568	hebe	32.61	9.65	4	Oxidation (M)	1.00:6.41	48479	GH10642p OS=Drosophila melanogaster OX=7227 GN=hebe PE=1 SV=1
P48375	Fkbp12	33.89	71.30	5	Carbamidomethylation	1.00:6.42	11666	Peptidyl-prolyl cis-trans isomerase Fkbp12 OS=Drosophila melanogaster OX=7227 GN=Fkbp12 PE=3 SV=2
M9PD26	Cyt-b5-r	31.46	11.93	4		1.00:6.43	50355	Cytochrome b5-related, isoform B OS=Drosophila melanogaster OX=7227 GN=Cyt-b5-r PE=4 SV=1
Q960Y8	alt	43.87	21.51	12	Carbamidomethylation; Oxidation (M)	1.00:6.47	98593	Aluminum tubes, isoform G OS=Drosophila melanogaster OX=7227 GN=alt PE=1 SV=1
Q9VHJ8	ScsbetaA	31.22	44.62	17	Carbamidomethylation; Oxidation (M)	1.00:6.59	54808	Succinate--CoA ligase [ADP-forming] subunit beta, mitochondrial OS=Drosophila melanogaster OX=7227 GN=ScsbetaA PE=1 SV=2
Q9VDI1	Synd	31.76	8.30	3		1.00:6.60	55910	LD46328p OS=Drosophila melanogaster OX=7227 GN=Synd PE=1 SV=2
Q7JWF1	Etf-QO	32.57	35.10	14	Oxidation (M)	1.00:6.60	65988	Electron transfer flavoprotein-ubiquinone oxidoreductase OS=Drosophila melanogaster OX=7227 GN=Etf-QO PE=1 SV=1
M9MS86	Mur2B	32.50	3.06	3		1.00:6.64	124263	Mucin related 2B, isoform B OS=Drosophila melanogaster OX=7227 GN=Mur2B PE=4 SV=1
Q9VEP3	Dmel\CG4009	34.54	6.47	3		1.00:6.66	73867	Uncharacterized protein, isoform B OS=Drosophila melanogaster OX=7227 GN=Dmel\CG4009 PE=4 SV=2
Q9VRU1	Dmel\CG10467	30.82	29.12	7		1.00:6.69	39627	Aldose 1-epimerase OS=Drosophila melanogaster OX=7227 GN=Dmel\CG10467 PE=1 SV=1
Q9W1H8	Mtpbeta	48.45	39.02	15	Amidation; Oxidation (M)	1.00:6.81	50641	GH13256p OS=Drosophila melanogaster OX=7227 GN=Mtpbeta PE=1 SV=1
Q53ZT0	DnaJ-1	53.98	18.56	4		1.00:10.04	37028	DNAJ-1 OS=Drosophila melanogaster OX=7227 GN=DnaJ-1 PE=1 SV=1
Q9VXY7	Lsd-2	36.47	36.93	10	Carbamidomethylation; Oxidation (M)	1.00:10.06	38229	Lipid storage droplets surface-binding protein 2 OS=Drosophila melanogaster OX=7227 GN=Lsd-2 PE=1 SV=1
Q9VVU1	GH07925p	34.01	45.17	11	Carbamidomethylation; Oxidation (M)	1.00:10.08	45366	FI09602p OS=Drosophila melanogaster OX=7227 GN=GH07925p PE=1 SV=1
Q9VMK3	psd	46.19	14.44	4	Oxidation (M)	1.00:10.08	40531	Palisade, isoform A OS=Drosophila melanogaster OX=7227 GN=psd PE=4 SV=2
Q9VF20	Hmt-1	39.84	6.47	4		1.00:10.09	97886	Heavy metal tolerance factor 1 OS=Drosophila melanogaster OX=7227 GN=Hmt-1 PE=1 SV=1
Q9VS57	Sec63	35.57	12.62	7	Oxidation (M)	1.00:10.12	85854	RE14391p OS=Drosophila melanogaster OX=7227 GN=Sec63 PE=1 SV=1
Q8IR16	nonA	31.03	9.16	5	Oxidation (M)	1.00:10.14	81987	No on or off transient A, isoform B OS=Drosophila melanogaster OX=7227 GN=nonA PE=1 SV=1
Q9VGW6	Mcm5	32.57	8.19	5	Oxidation (M)	1.00:10.18	82258	DNA replication licensing factor Mcm5 OS=Drosophila melanogaster OX=7227 GN=Mcm5 PE=1 SV=1
P41042	RpS4	37.07	34.48	8	Oxidation (M)	1.00:10.22	29134	40S ribosomal protein S4 OS=Drosophila melanogaster OX=7227 GN=RpS4 PE=1 SV=2
Q7KLV9	Rpn6	33.23	30.09	10	Oxidation (M)	1.00:10.26	47263	26S proteasome non-ATPase regulatory subunit 11 OS=Drosophila melanogaster OX=7227 GN=Rpn6 PE=1 SV=1
Q9VRP3	Txl	30.39	11.85	3		1.00:10.26	31728	AT08565p OS=Drosophila melanogaster OX=7227 GN=Txl PE=1 SV=1
Q7K4Q9	Hmgs	32.14	17.42	6	Oxidation (M)	1.00:10.35	51177	3-hydroxy-3-methylglutaryl coenzyme A synthase OS=Drosophila melanogaster OX=7227 GN=Hmgs PE=1 SV=1
P55841	RpL14	53.96	29.52	5		1.00:10.35	19174	60S ribosomal protein L14 OS=Drosophila melanogaster OX=7227 GN=RpL14 PE=1 SV=1
Q9VD14	Dmel\CG13850	43.06	20.04	8	Oxidation (M)	1.00:10.36	61875	GH07286p OS=Drosophila melanogaster OX=7227 GN=Dmel\CG13850 PE=1 SV=3
P13060	eEF2	32.39	44.79	31	Carbamidomethylation; Oxidation (M)	1.00:10.36	94459	Eukaryotic translation elongation factor 2 OS=Drosophila melanogaster OX=7227 GN=eEF2 PE=1 SV=4
Q95U20	Opa1	32.63	27.55	21	Oxidation (M)	1.00:10.37	107203	Dynamin-like 120 kDa protein, form S1 OS=Drosophila melanogaster OX=7227 GN=Opa1 PE=1 SV=1
Q9XZ29	Klp3A	31.71	2.23	2		1.00:10.38	135813	EG:BACR25B3.9 protein OS=Drosophila melanogaster OX=7227 GN=Klp3A PE=1 SV=1
Q9VHP0	bel	50.00	24.69	13	Carbamidomethylation; Oxidation (M)	1.00:10.53	85081	ATP-dependent RNA helicase bel OS=Drosophila melanogaster OX=7227 GN=bel PE=1 SV=1
Q7KW39	CG17896	44.95	30.58	9	Oxidation (M)	1.00:10.55	55972	Probable methylmalonate-semialdehyde dehydrogenase [acylating], mitochondrial OS=Drosophila melanogaster OX=7227 GN=CG17896 PE=2 SV=1
O76902	rush	35.43	10.44	2		1.00:10.59	34219	Pleckstrin homology domain-containing family F member 1 homolog OS=Drosophila melanogaster OX=7227 GN=rush PE=1 SV=1
P54611	Vha26	34.68	55.75	13	Oxidation (M)	1.00:10.61	26082	V-type proton ATPase subunit E OS=Drosophila melanogaster OX=7227 GN=Vha26 PE=2 SV=1
P12646	Zw	30.18	21.56	8		1.00:10.61	60431	Glucose-6-phosphate 1-dehydrogenase OS=Drosophila melanogaster OX=7227 GN=Zw PE=1 SV=2
Q2PDR9	vari	31.56	5.12	2		1.00:10.80	53438	Varicose, isoform C OS=Drosophila melanogaster OX=7227 GN=vari PE=1 SV=1
Q8IMG1	anon-WO0118547.745	31.00	19.96	6		1.00:10.80	49324	Uncharacterized protein, isoform C OS=Drosophila melanogaster OX=7227 GN=anon-WO0118547.745 PE=1 SV=1
Q7KN90	CysRS	56.22	17.68	10		1.00:10.82	84258	Cysteine--tRNA ligase, cytoplasmic OS=Drosophila melanogaster OX=7227 GN=CysRS PE=1 SV=1
Q9W1F7	Stoml2	30.03	19.95	4	Oxidation (M)	1.00:10.83	40532	IP15825p OS=Drosophila melanogaster OX=7227 GN=Stoml2 PE=1 SV=2
Q9U3Z7	hoip	33.30	37.01	4		1.00:10.86	13883	NHP2-like protein 1 homolog OS=Drosophila melanogaster OX=7227 GN=hoip PE=2 SV=1
Q9W4W8	Spg7	43.48	6.59	4		1.00:10.89	90082	Paraplegin, isoform A OS=Drosophila melanogaster OX=7227 GN=Spg7 PE=1 SV=1
Q7K1V5	jagn	30.13	14.21	2	Oxidation (M)	1.00:10.92	23036	Protein jagunal OS=Drosophila melanogaster OX=7227 GN=jagn PE=1 SV=1
Q9W2D9	eIF3k	48.22	47.30	8	Oxidation (M)	1.00:10.95	25666	Eukaryotic translation initiation factor 3 subunit K OS=Drosophila melanogaster OX=7227 GN=eIF3k PE=2 SV=1
Q7K3J0	CCT8	37.30	49.08	21	Carbamidomethylation; Oxidation (M)	1.00:10.95	59433	CCT-theta OS=Drosophila melanogaster OX=7227 GN=CCT8 PE=1 SV=1
Q8SXQ1	Aldh7A1	32.22	19.81	6		1.00:10.97	58314	Aldehyde dehydrogenase 7 family member A1 OS=Drosophila melanogaster OX=7227 GN=Aldh7A1 PE=1 SV=1
Q0KI98	TrpRS	33.81	11.86	4	Oxidation (M)	1.00:11.00	47971	Tryptophanyl-tRNA synthetase OS=Drosophila melanogaster OX=7227 GN=TrpRS PE=1 SV=1
Q9VBU9	RpS27	30.41	28.57	2	Oxidation (M)	1.00:11.03	9364	40S ribosomal protein S27 OS=Drosophila melanogaster OX=7227 GN=RpS27 PE=1 SV=1
Q0E924	Phb2	33.09	57.19	14	Carbamidomethylation; Oxidation (M)	1.00:11.06	33066	Prohibitin OS=Drosophila melanogaster OX=7227 GN=Phb2 PE=1 SV=2
Q9V3E9	spag	31.35	4.87	2		1.00:11.22	59636	FI17138p1 OS=Drosophila melanogaster OX=7227 GN=spag PE=1 SV=1
P84040	His4	51.67	46.60	6	Oxidation (M)	1.00:11.25	11381	Histone H4 OS=Drosophila melanogaster OX=7227 GN=His4 PE=1 SV=2
P11584	mys	36.67	10.87	6	Carbamidomethylation; Oxidation (M)	1.00:11.28	92656	Integrin beta-PS OS=Drosophila melanogaster OX=7227 GN=mys PE=1 SV=3
Q7K3V6	mEFTu2	33.24	5.92	2		1.00:11.32	49673	Elongation factor Tu, mitochondrial OS=Drosophila melanogaster OX=7227 GN=mEFTu2 PE=1 SV=1
Q9V427	Inx2	34.32	18.53	6		1.00:11.33	42488	Innexin inx2 OS=Drosophila melanogaster OX=7227 GN=Inx2 PE=1 SV=1
Q9VT25	Dmel\CG18180	67.69	11.74	3		1.00:11.33	28403	Peptidase S1 domain-containing protein OS=Drosophila melanogaster OX=7227 GN=Dmel\CG18180 PE=1 SV=1
Q9U4L6	Tom40	42.30	26.74	6	Oxidation (M)	1.00:11.34	36336	Mitochondrial import receptor subunit TOM40 homolog 1 OS=Drosophila melanogaster OX=7227 GN=Tom40 PE=2 SV=2
Q0E8E8	Mpcp2	33.49	21.07	7	Oxidation (M)	1.00:11.39	38850	MIP08013p1 OS=Drosophila melanogaster OX=7227 GN=Mpcp2 PE=1 SV=1
Q9V428	ics	32.07	24.03	4	Oxidation (M)	1.00:11.41	31850	Icarus, isoform A OS=Drosophila melanogaster OX=7227 GN=ics PE=1 SV=2
Q9VL96	CG4364	39.78	2.87	2		1.00:11.59	73863	Pescadillo homolog OS=Drosophila melanogaster OX=7227 GN=CG4364 PE=1 SV=1
Q9V405	Rpt3	57.04	47.70	13	Carbamidomethylation; Oxidation (M)	1.00:11.63	46999	26S proteasome regulatory complex subunit p48A OS=Drosophila melanogaster OX=7227 GN=Rpt3 PE=1 SV=1
A0A0B4KGX1	jar	35.49	6.62	6		1.00:11.64	144937	Jaguar, isoform L OS=Drosophila melanogaster OX=7227 GN=jar PE=1 SV=1
Q9VSL6	GstO1	30.92	8.66	2	Oxidation (M)	1.00:11.64	29974	Glutathione S transferase O1 OS=Drosophila melanogaster OX=7227 GN=GstO1 PE=1 SV=1
Q01989	jar	35.49	6.70	6		1.00:11.64	143299	Myosin heavy chain 95F OS=Drosophila melanogaster OX=7227 GN=jar PE=2 SV=4
Q9V9S0	Lamp1	32.72	8.18	2	Oxidation (M)	1.00:11.68	34824	FI04419p OS=Drosophila melanogaster OX=7227 GN=Lamp1 PE=1 SV=3
Q9VG33	Dmel\CG12279	58.23	53.64	4		1.00:11.69	12061	Sulfurtransferase OS=Drosophila melanogaster OX=7227 GN=Dmel\CG12279 PE=1 SV=2
M9PCC1	Rack1	30.62	36.16	8	Carbamidomethylation	1.00:11.69	35618	Receptor of activated protein kinase C 1, isoform C OS=Drosophila melanogaster OX=7227 GN=Rack1 PE=4 SV=1
Q7K486	CG5721	37.84	15.95	6	Oxidation (M)	1.00:11.70	51378	Armadillo repeat-containing protein 6 homolog OS=Drosophila melanogaster OX=7227 GN=CG5721 PE=1 SV=1
Q9VRT2	Dmel\CG10472	33.25	9.66	2		1.00:11.72	30857	RE65433p OS=Drosophila melanogaster OX=7227 GN=Dmel\CG10472 PE=1 SV=1
Q8IP18	Tpr2	33.77	7.54	3		1.00:11.74	53195	RH52721p OS=Drosophila melanogaster OX=7227 GN=Tpr2 PE=1 SV=1
Q9VEV3	Ttc1	42.11	9.13	2		1.00:11.74	29402	LP07287p OS=Drosophila melanogaster OX=7227 GN=Dmel\CG14894 PE=1 SV=2
Q9VL10	Mulk	36.40	6.37	3	Oxidation (M)	1.00:11.75	45715	AT10584p OS=Drosophila melanogaster OX=7227 GN=Mulk PE=1 SV=2
Q9W4N8	Vap33	59.94	20.82	4	Oxidation (M)	1.00:11.83	29477	LD30122p OS=Drosophila melanogaster OX=7227 GN=Vap33 PE=1 SV=1
Q9VQL6	FASN2	37.39	14.53	25	Oxidation (M)	1.00:11.88	265872	3-oxoacyl-[acyl-carrier-protein] reductase OS=Drosophila melanogaster OX=7227 GN=FASN2 PE=1 SV=1
Q7KNS3	Lis-1	30.20	10.22	3		1.00:11.91	46460	Lissencephaly-1 homolog OS=Drosophila melanogaster OX=7227 GN=Lis-1 PE=1 SV=2
A1Z8Z9	mdcds_23070	41.83	10.09	3		1.00:11.91	58960	Uncharacterized protein OS=Drosophila melanogaster OX=7227 GN=mdcds_23070 PE=1 SV=1
Q9V4C7	PMCA	37.56	3.15	3		1.00:12.05	132943	Calcium-transporting ATPase OS=Drosophila melanogaster OX=7227 GN=PMCA PE=1 SV=5
Q9V345	CSN4	38.37	10.32	3		1.00:12.06	46473	COP9 signalosome complex subunit 4 OS=Drosophila melanogaster OX=7227 GN=CSN4 PE=1 SV=1
Q9W1X9	asrij	37.93	17.51	3		1.00:12.17	28621	OCIA domain-containing protein 1 OS=Drosophila melanogaster OX=7227 GN=asrij PE=1 SV=1
A0A0B7P9G0	uex	44.49	12.11	8		1.00:12.35	93283	Unextended, isoform E OS=Drosophila melanogaster OX=7227 GN=uex PE=1 SV=1
Q9VGP7	mRpL40	42.46	18.37	3	Oxidation (M)	1.00:12.43	22555	Mitochondrial ribosomal protein L40 OS=Drosophila melanogaster OX=7227 GN=mRpL40 PE=1 SV=1
Q9VGF7	GC1	43.03	12.77	4		1.00:12.47	34556	Glutamate carrier 1, isoform A OS=Drosophila melanogaster OX=7227 GN=GC1 PE=1 SV=1
Q7KM15	bic	51.17	73.37	8	Oxidation (M)	1.00:12.49	17738	Transcription factor BTF3 OS=Drosophila melanogaster OX=7227 GN=bic PE=1 SV=1
O18373	Sps1	36.93	20.10	4		1.00:12.49	43446	Inactive selenide, water dikinase-like protein OS=Drosophila melanogaster OX=7227 GN=SelD PE=2 SV=1
Q9V4S8	CSN7	42.79	17.99	4		1.00:12.53	31068	COP9 signalosome complex subunit 7 OS=Drosophila melanogaster OX=7227 GN=CSN7 PE=1 SV=2
Q24179	Slh	38.60	16.12	7		1.00:12.53	72366	Protein sly1 homolog OS=Drosophila melanogaster OX=7227 GN=Slh PE=2 SV=4
Q9VEQ2	EMC2B	30.15	20.92	4		1.00:12.58	32745	ER membrane protein complex subunit 2 OS=Drosophila melanogaster OX=7227 GN=EMC2B PE=1 SV=2
Q9VH07	pont	38.52	24.56	8		1.00:12.59	50242	RuvB-like helicase 1 OS=Drosophila melanogaster OX=7227 GN=pont PE=1 SV=1
Q9VY92	Dmel\CG11151	39.34	24.35	3	Oxidation (M)	1.00:12.61	12453	GEO07753p1 OS=Drosophila melanogaster OX=7227 GN=Dmel\CG11151 PE=1 SV=1
Q9V3Y4	Mtch	30.88	28.16	6	Oxidation (M)	1.00:12.70	35012	LD43650p OS=Drosophila melanogaster OX=7227 GN=Mtch PE=1 SV=1
P09180	RpL4	39.69	40.15	14	Carbamidomethylation	1.00:12.70	45026	60S ribosomal protein L4 OS=Drosophila melanogaster OX=7227 GN=RpL4 PE=1 SV=2
P32100	RpL7	35.43	41.67	8	Carbamidomethylation; Oxidation (M)	1.00:12.70	29552	60S ribosomal protein L7 OS=Drosophila melanogaster OX=7227 GN=RpL7 PE=1 SV=2
Q7JV09	jp	44.03	3.89	3		1.00:12.72	115942	GH28348p OS=Drosophila melanogaster OX=7227 GN=jp PE=2 SV=1
Q9W4P5	VhaAC39-1	35.64	16.86	3	Amidation; Oxidation (M)	1.00:12.75	39852	V-type proton ATPase subunit d 1 OS=Drosophila melanogaster OX=7227 GN=VhaAC39-1 PE=2 SV=1
P29844	Hsc70-3	36.79	34.45	20	Oxidation (M)	1.00:12.79	72261	Endoplasmic reticulum chaperone BiP OS=Drosophila melanogaster OX=7227 GN=Hsc70-3 PE=1 SV=2
P35421	Pfas	36.96	12.92	13	Carbamidomethylation; Oxidation (M)	1.00:12.82	148085	Phosphoribosylformylglycinamidine synthase OS=Drosophila melanogaster OX=7227 GN=Pfas PE=1 SV=2
Q9W3W8	RpL17	55.28	20.43	3	Carbamidomethylation; Oxidation (M)	1.00:12.87	21593	60S ribosomal protein L17 OS=Drosophila melanogaster OX=7227 GN=RpL17 PE=1 SV=1
Q8T3U2	RpS23	31.10	29.37	3		1.00:12.96	16017	40S ribosomal protein S23 OS=Drosophila melanogaster OX=7227 GN=RpS23 PE=1 SV=1
A1ZAX1	eIF3c	33.80	11.54	8	Oxidation (M)	1.00:12.97	105654	Eukaryotic translation initiation factor 3 subunit C OS=Drosophila melanogaster OX=7227 GN=eIF3c PE=1 SV=1
Q9VGY8	Phyhd1	34.00	9.03	2		1.00:13.05	32826	Uncharacterized protein OS=Drosophila melanogaster OX=7227 GN=Dmel\CG14688 PE=4 SV=3
Q9XZ61	Uch-L5	39.40	41.67	11	Oxidation (M)	1.00:13.10	37673	Ubiquitin carboxyl-terminal hydrolase OS=Drosophila melanogaster OX=7227 GN=Uch-L5 PE=1 SV=1
Q8IMF5	Map205	38.01	10.30	7	Oxidation (M)	1.00:13.19	126669	Microtubule-associated protein 205, isoform B OS=Drosophila melanogaster OX=7227 GN=Map205 PE=1 SV=1
Q9VXI3	ERp44	33.78	36.53	9	Oxidation (M)	1.00:13.40	43348	Uncharacterized protein, isoform C OS=Drosophila melanogaster OX=7227 GN=Dmel\CG9911 PE=1 SV=1
Q9VXK0	Nipsnap	36.75	23.44	4	Oxidation (M)	1.00:13.41	31965	Protein NipSnap OS=Drosophila melanogaster OX=7227 GN=Nipsnap PE=2 SV=2
Q7KV34	pkm	32.20	13.07	7	Oxidation (M)	1.00:13.45	72527	CHK domain-containing protein OS=Drosophila melanogaster OX=7227 GN=Dmel\CG1561 PE=1 SV=1
Q7K7G0	deltaCOP	39.38	14.69	5		1.00:13.48	57818	Coatomer subunit delta OS=Drosophila melanogaster OX=7227 GN=deltaCOP PE=1 SV=1
P46461	comt	35.77	15.30	7	Oxidation (M)	1.00:13.49	82555	Vesicle-fusing ATPase 1 OS=Drosophila melanogaster OX=7227 GN=comt PE=2 SV=1
Q7KTJ7	Bsg	39.74	15.43	6	Oxidation (M)	1.00:13.49	70531	Basigin, isoform G OS=Drosophila melanogaster OX=7227 GN=Bsg PE=1 SV=1
Q9VG81	Sccpdh2	49.05	20.88	7		1.00:13.55	47250	RH49330p OS=Drosophila melanogaster OX=7227 GN=Sccpdh2 PE=1 SV=1
Q9Y162	Vps4	30.10	17.19	7		1.00:13.58	49596	Vesicle-fusing ATPase OS=Drosophila melanogaster OX=7227 GN=Vps4 PE=1 SV=1
Q0E993	ValRS	35.20	17.83	14	Oxidation (M)	1.00:13.58	118254	Valyl-tRNA synthetase OS=Drosophila melanogaster OX=7227 GN=ValRS PE=1 SV=1
Q9W229	RpS24	39.75	42.75	5	Carbamidomethylation; Oxidation (M)	1.00:13.68	15048	40S ribosomal protein S24 OS=Drosophila melanogaster OX=7227 GN=RpS24 PE=1 SV=1
P48809	Hrb27C	37.18	27.32	6	Oxidation (M)	1.00:13.75	44770	Heterogeneous nuclear ribonucleoprotein 27C OS=Drosophila melanogaster OX=7227 GN=Hrb27C PE=1 SV=2
P80455	RpS12	37.93	26.62	3	Carbamidomethylation	1.00:13.76	15169	40S ribosomal protein S12 OS=Drosophila melanogaster OX=7227 GN=RpS12 PE=1 SV=2
Q9TVM2	emb	30.69	10.25	8	Oxidation (M)	1.00:13.78	122799	Exportin-1 OS=Drosophila melanogaster OX=7227 GN=emb PE=1 SV=1
Q0KIE7	Ank	38.11	6.58	8		1.00:13.81	170168	Ankyrin, isoform B OS=Drosophila melanogaster OX=7227 GN=Ank PE=1 SV=1
P15278	Fas3	43.30	4.72	2		1.00:13.83	55884	Fasciclin-3 OS=Drosophila melanogaster OX=7227 GN=Fas3 PE=1 SV=1
Q9VL89	und	31.09	15.40	5	Oxidation (M)	1.00:13.93	49804	Methionine aminopeptidase 2 OS=Drosophila melanogaster OX=7227 GN=und PE=1 SV=1
P23128	me31B	38.00	40.09	15	Carbamidomethylation; Oxidation (M)	1.00:13.99	51945	ATP-dependent RNA helicase me31b OS=Drosophila melanogaster OX=7227 GN=me31B PE=1 SV=3
Q9XZ58	CSN5	37.04	12.84	3		1.00:14.01	37083	COP9 signalosome complex subunit 5 OS=Drosophila melanogaster OX=7227 GN=CSN5 PE=1 SV=1
Q9VAY2	Gp93	42.27	25.67	17	Oxidation (M)	1.00:14.05	90239	HSP 82 OS=Drosophila melanogaster OX=7227 GN=Gp93 PE=1 SV=1
Q9VHN7	anon-WO0118547.344	34.05	42.01	21	Oxidation (M)	1.00:14.09	68032	LP07963p OS=Drosophila melanogaster OX=7227 GN=anon-WO0118547.344 PE=1 SV=3
Q9VSP9	Acbp5	35.11	37.80	3		1.00:14.19	9279	Acyl-CoA binding protein 5 OS=Drosophila melanogaster OX=7227 GN=Acbp5 PE=1 SV=1
P50882	RpL9	32.63	44.74	8	Carbamidomethylation; Oxidation (M)	1.00:14.21	21392	60S ribosomal protein L9 OS=Drosophila melanogaster OX=7227 GN=RpL9 PE=1 SV=2
Q9V9Q4	Dmel\CG1416	38.38	20.34	5	Oxidation (M)	1.00:14.26	40154	LD43819p OS=Drosophila melanogaster OX=7227 GN=Dmel\CG1416 PE=1 SV=2
Q8SZM2	Vajk2	35.36	18.52	5		1.00:14.35	28734	RH04334p OS=Drosophila melanogaster OX=7227 GN=Vajk2 PE=1 SV=1
P19109	Rm62	51.31	17.66	9	Oxidation (M)	1.00:14.37	78548	ATP-dependent RNA helicase p62 OS=Drosophila melanogaster OX=7227 GN=Rm62 PE=1 SV=3
P41092	RpL27A	32.71	22.82	4		1.00:14.37	17022	60S ribosomal protein L27a OS=Drosophila melanogaster OX=7227 GN=RpL27A PE=1 SV=2
M9PJQ5	wupA	44.02	12.50	2		1.00:14.40	21650	Wings up A, isoform K OS=Drosophila melanogaster OX=7227 GN=wupA PE=1 SV=1
Q9VMT2	TpnC25D	31.13	53.02	5	Carbamidomethylation; Oxidation (M)	1.00:14.44	16796	GEO07854p1 OS=Drosophila melanogaster OX=7227 GN=TpnC25D PE=1 SV=2
Q6NR72	Eglp4	31.94	8.43	2		1.00:14.49	26757	Entomoglyceroporin 4, isoform A OS=Drosophila melanogaster OX=7227 GN=Eglp4 PE=1 SV=1
P29746	bnb	38.18	43.67	12		1.00:14.54	45816	Protein bangles and beads OS=Drosophila melanogaster OX=7227 GN=bnb PE=1 SV=1
Q8MRM0	GstT4	40.95	23.63	5		1.00:14.57	27576	GH16740p OS=Drosophila melanogaster OX=7227 GN=GstT4 PE=1 SV=1
Q8IMI7	RpS7	37.54	43.81	7		1.00:14.68	22170	40S ribosomal protein S7 OS=Drosophila melanogaster OX=7227 GN=RpS7 PE=1 SV=2
Q8IN02	Dph5	32.60	16.37	3	Oxidation (M)	1.00:14.72	31620	Diphthine methyl ester synthase OS=Drosophila melanogaster OX=7227 GN=Dph5 PE=1 SV=2
M9NEW1	Mlc-c	36.35	57.52	6	Oxidation (M)	1.00:14.75	17497	Myosin light chain cytoplasmic, isoform B OS=Drosophila melanogaster OX=7227 GN=Mlc-c PE=4 SV=1
P26270	Rpn8	31.11	43.49	7	Oxidation (M)	1.00:14.80	38089	26S proteasome non-ATPase regulatory subunit 7 OS=Drosophila melanogaster OX=7227 GN=Rpn8 PE=1 SV=6
Q9VG69	Srlp	33.42	27.51	6	Carbamidomethylation; Oxidation (M)	1.00:14.91	41619	LP03547p OS=Drosophila melanogaster OX=7227 GN=Srlp PE=1 SV=1
P32234	128up	52.91	27.17	7		1.00:14.97	41132	GTP-binding protein 128up OS=Drosophila melanogaster OX=7227 GN=128up PE=2 SV=2
P09052	vas	48.12	16.19	8		1.00:14.97	72331	ATP-dependent RNA helicase vasa OS=Drosophila melanogaster OX=7227 GN=vas PE=1 SV=3
Q9VRR3	CG10727	38.83	32.78	6		1.00:15.04	28087	Uncharacterized protein, isoform A OS=Drosophila melanogaster OX=7227 GN=CG10727 PE=1 SV=2
P13469	mod	41.99	28.23	12		1.00:15.13	60310	DNA-binding protein modulo OS=Drosophila melanogaster OX=7227 GN=mod PE=1 SV=2
Q9VUV9	Brr2	42.13	6.77	10		1.00:15.22	244510	Putative U5 small nuclear ribonucleoprotein 200 kDa helicase OS=Drosophila melanogaster OX=7227 GN=l(3)72Ab PE=2 SV=4
Q9V7N5	Vha44	40.10	18.54	16	Carbamidomethylation; Oxidation (M)	1.00:15.27	92390	V-type proton ATPase subunit C OS=Drosophila melanogaster OX=7227 GN=Vha44 PE=2 SV=5
Q3YMU0	ERp60	38.64	37.22	14	Amidation	1.00:15.35	55371	Protein disulfide-isomerase (Fragment) OS=Drosophila melanogaster OX=7227 GN=ERp60 PE=1 SV=1
Q9VY87	CtsB	30.80	20.29	5	Carbamidomethylation	1.00:15.36	37424	Cathepsin B1, isoform A OS=Drosophila melanogaster OX=7227 GN=CtsB PE=1 SV=1
Q27415	Nlp	45.76	38.16	5		1.00:15.42	16996	Nucleoplasmin-like protein OS=Drosophila melanogaster OX=7227 GN=Nlp PE=1 SV=1
Q5U124	Mal-A5	39.32	9.84	5		1.00:15.48	72335	LP11544p OS=Drosophila melanogaster OX=7227 GN=Mal-A5 PE=1 SV=1
Q9V7D2	Vha36-1	41.86	41.87	8		1.00:15.48	27627	V-type proton ATPase subunit D 1 OS=Drosophila melanogaster OX=7227 GN=Vha36-1 PE=2 SV=1
Q9W2N4	RIC-3	48.62	19.21	6	Oxidation (M)	1.00:15.55	55167	RIC3 acetylcholine receptor chaperone, isoform C OS=Drosophila melanogaster OX=7227 GN=RIC-3 PE=1 SV=4
Q9VCK6	Dmel\CG10184	35.16	9.92	3		1.00:15.64	41187	LD34157p OS=Drosophila melanogaster OX=7227 GN=Dmel\CG10184 PE=1 SV=1
Q9VFV9	Droj2	32.08	29.78	9	Oxidation (M)	1.00:15.69	45230	DnaJ-like-2, isoform A OS=Drosophila melanogaster OX=7227 GN=Droj2 PE=1 SV=1
Q9VV49	Agpat4	40.53	11.58	3		1.00:15.71	43482	1-Acylglycerol-3-phosphate O-acyltransferase 4, isoform A OS=Drosophila melanogaster OX=7227 GN=Agpat4 PE=2 SV=1
Q95RI5	fax	32.43	24.40	8		1.00:15.89	47105	Failed axon connections OS=Drosophila melanogaster OX=7227 GN=fax PE=1 SV=1
Q0KIB3	Hat1	38.83	8.40	3	Oxidation (M)	1.00:15.97	47947	Histone acetyltransferase type B catalytic subunit OS=Drosophila melanogaster OX=7227 GN=Hat1 PE=1 SV=1
Q9V8M5	CG15093	41.24	25.62	5	Oxidation (M)	1.00:16.02	33883	Probable 3-hydroxyisobutyrate dehydrogenase, mitochondrial OS=Drosophila melanogaster OX=7227 GN=CG15093 PE=2 SV=2
P48591	RnrL	51.09	10.59	7	Oxidation (M)	1.00:16.06	91978	Ribonucleoside-diphosphate reductase large subunit OS=Drosophila melanogaster OX=7227 GN=RnrL PE=1 SV=2
Q9XZ19	Dmel\CG3909	32.67	7.85	2		1.00:16.19	36100	WD_REPEATS_REGION domain-containing protein OS=Drosophila melanogaster OX=7227 GN=Dmel\CG3909 PE=1 SV=1
Q9VG88	CT39356	39.48	21.74	4	Oxidation (M)	1.00:16.33	26333	MIP03207p OS=Drosophila melanogaster OX=7227 GN=CT39356 PE=2 SV=2
Q9VPY2	Plap	36.33	11.31	6		1.00:16.34	85751	Phospholipase A2 activator protein, isoform A OS=Drosophila melanogaster OX=7227 GN=Plap PE=1 SV=1
P50887	RpL22	42.16	14.72	4		1.00:16.36	30611	60S ribosomal protein L22 OS=Drosophila melanogaster OX=7227 GN=RpL22 PE=1 SV=2
Q9VFW4	Elp6	41.44	15.94	3	Oxidation (M)	1.00:16.41	27941	Elongator complex protein 6 OS=Drosophila melanogaster OX=7227 GN=poly PE=1 SV=1
Q9W369	t	34.30	15.25	4		1.00:16.42	43696	Mutant tan OS=Drosophila melanogaster OX=7227 GN=t PE=1 SV=1
Q4AB57	His2A:CG33859	36.43	53.23	3	Oxidation (M)	1.00:16.46	13364	Histone H2A OS=Drosophila melanogaster OX=7227 GN=His2A:CG33859 PE=3 SV=1
A0A0B4K7J2	Nup358	40.16	7.98	16	Oxidation (M)	1.00:16.56	298931	E3 SUMO-protein ligase RanBP2 OS=Drosophila melanogaster OX=7227 GN=Nup358 PE=1 SV=1
Q9VCR2	Dmel\CG6726	43.06	37.16	8	Oxidation (M)	1.00:16.58	44998	Uncharacterized protein, isoform A OS=Drosophila melanogaster OX=7227 GN=Dmel\CG6726 PE=1 SV=2
P19107	Arr2	37.61	20.95	7	Oxidation (M)	1.00:16.65	45029	Phosrestin-1 OS=Drosophila melanogaster OX=7227 GN=Arr2 PE=1 SV=2
Q9VCC6	Dmel\CG6178	33.21	9.74	4		1.00:16.68	59939	GM05240p OS=Drosophila melanogaster OX=7227 GN=Dmel\CG6178 PE=1 SV=1
M9PF24	Klc	58.61	16.93	5	Oxidation (M)	1.00:16.78	58044	Kinesin light chain OS=Drosophila melanogaster OX=7227 GN=Klc PE=3 SV=1
Q9W392	CCT2	35.06	42.06	15	Oxidation (M)	1.00:16.97	58064	CCT-beta OS=Drosophila melanogaster OX=7227 GN=CCT2 PE=1 SV=2
A1Z7J7	Sec31	30.34	9.60	8	Oxidation (M)	1.00:17.03	136012	Secretory 31, isoform A OS=Drosophila melanogaster OX=7227 GN=Sec31 PE=1 SV=1
Q9VS02	Dmel\CG9953	48.13	14.96	5	Oxidation (M)	1.00:17.08	56862	Uncharacterized protein OS=Drosophila melanogaster OX=7227 GN=Dmel\CG9953 PE=1 SV=1
Q9VXF9	rngo	39.03	5.02	2		1.00:17.16	50537	AT13091p OS=Drosophila melanogaster OX=7227 GN=rngo PE=1 SV=1
Q7KS11	Ude	34.25	10.13	3		1.00:17.17	35520	Uracil-DNA degrading factor, isoform B OS=Drosophila melanogaster OX=7227 GN=Ude PE=1 SV=1
M9PBL3	Hsp83	30.80	47.84	28	Carbamidomethylation; Oxidation (M)	1.00:17.22	81865	HSP 82 OS=Drosophila melanogaster OX=7227 GN=Hsp83 PE=3 SV=1
Q94887	Nrx-IV	48.35	3.19	2		1.00:17.27	145468	Neurexin-4 OS=Drosophila melanogaster OX=7227 GN=Nrx-IV PE=1 SV=2
P29327	RpS6	53.77	14.52	3	Oxidation (M)	1.00:17.30	28407	40S ribosomal protein S6 OS=Drosophila melanogaster OX=7227 GN=RpS6 PE=1 SV=1
Q9VT04	path	40.73	12.10	4	Oxidation (M)	1.00:17.34	52056	Proton-coupled amino acid transporter-like protein pathetic OS=Drosophila melanogaster OX=7227 GN=path PE=1 SV=1
Q9VWA1	Clc	32.75	20.55	4		1.00:17.39	23840	Clathrin light chain OS=Drosophila melanogaster OX=7227 GN=Clc PE=2 SV=1
Q9VJ19	RpL30	36.32	53.15	4	Carbamidomethylation; Oxidation (M)	1.00:17.40	12234	60S ribosomal protein L30 OS=Drosophila melanogaster OX=7227 GN=RpL30 PE=1 SV=1
Q9VFT4	rin	40.28	17.10	9		1.00:17.50	74943	AT27578p OS=Drosophila melanogaster OX=7227 GN=rin PE=1 SV=1
Q03334	RpS13	32.79	32.45	5	Oxidation (M)	1.00:17.56	17178	40S ribosomal protein S13 OS=Drosophila melanogaster OX=7227 GN=RpS13 PE=1 SV=3
Q7K3B7	Hacl	39.68	10.04	3	Oxidation (M)	1.00:17.61	62265	2-hydroxyacyl-CoA lyase OS=Drosophila melanogaster OX=7227 GN=Hacl PE=1 SV=1
Q9VE75	Vha100-2	45.06	22.54	15	Oxidation (M)	1.00:17.66	94849	V-type proton ATPase subunit a OS=Drosophila melanogaster OX=7227 GN=Vha100-2 PE=1 SV=2
Q8MRN5	CG5839	43.81	11.66	10		1.00:17.70	106858	Aminopeptidase OS=Drosophila melanogaster OX=7227 GN=CG5839 PE=1 SV=1
Q9VJZ6	Grx3	31.25	69.44	11	Oxidation (M)	1.00:17.80	23631	LD40224p OS=Drosophila melanogaster OX=7227 GN=Grx4 PE=1 SV=1
Q86S05	lig	34.28	10.47	7	Oxidation (M)	1.00:17.84	139491	Protein lingerer OS=Drosophila melanogaster OX=7227 GN=lig PE=1 SV=1
Q9GU68	eEF5	30.81	53.46	7	Amidation; Carbamidomethylation; Oxidation (M)	1.00:18.03	17591	Eukaryotic translation initiation factor 5A OS=Drosophila melanogaster OX=7227 GN=eEF5 PE=2 SV=2
Q9VB81	Cpr97Eb	41.52	11.49	2		1.00:18.07	26752	Cuticular protein 97Eb OS=Drosophila melanogaster OX=7227 GN=Cpr97Eb PE=2 SV=2
M9MRD0	Uch	31.00	55.07	8	Carbamidomethylation; Oxidation (M)	1.00:18.13	25850	Ubiquitin carboxyl-terminal hydrolase OS=Drosophila melanogaster OX=7227 GN=Uch PE=3 SV=1
P41093	RpL18A	39.03	18.64	4		1.00:18.25	21030	60S ribosomal protein L18a OS=Drosophila melanogaster OX=7227 GN=RpL18A PE=1 SV=1
Q7JR58	Echs1	60.61	37.63	9	Oxidation (M)	1.00:18.27	31582	Enoyl-CoA hydratase, short chain 1, isoform A OS=Drosophila melanogaster OX=7227 GN=Echs1 PE=1 SV=1
M9PBK5	RpLP1	39.35	50.00	3		1.00:18.33	11513	Ribosomal protein LP1, isoform B OS=Drosophila melanogaster OX=7227 GN=RpLP1 PE=3 SV=1
Q9VLI0	LManV	38.05	15.48	10	Oxidation (M)	1.00:18.38	111868	Alpha-mannosidase OS=Drosophila melanogaster OX=7227 GN=LManV PE=1 SV=1
Q8T3L1	Acsl	33.05	22.52	13	Carbamidomethylation; Oxidation (M)	1.00:18.41	80378	Acyl-CoA synthetase long-chain, isoform A OS=Drosophila melanogaster OX=7227 GN=Acsl PE=1 SV=1
Q9V3U6	CtsK1	39.90	22.95	11	Oxidation (M)	1.00:18.43	62130	26-29kD-proteinase OS=Drosophila melanogaster OX=7227 GN=26-29-p PE=1 SV=1
Q9VCY3	CSN6	32.22	9.97	3		1.00:18.59	38306	COP9 signalosome complex subunit 6 OS=Drosophila melanogaster OX=7227 GN=CSN6 PE=1 SV=1
Q24253	AP-1-2beta	39.58	18.02	12	Oxidation (M)	1.00:18.62	101180	AP complex subunit beta OS=Drosophila melanogaster OX=7227 GN=AP-1-2beta PE=1 SV=1
M9NEZ5	Nrg	42.26	13.06	14		1.00:18.70	145520	Neuroglian, isoform G OS=Drosophila melanogaster OX=7227 GN=Nrg PE=1 SV=1
M9PG76	RpLP0	63.27	32.49	9	Carbamidomethylation; Oxidation (M)	1.00:18.87	34202	60S acidic ribosomal protein P0 OS=Drosophila melanogaster OX=7227 GN=RpLP0 PE=3 SV=1
Q9VK69	CCT4	43.43	31.89	11	Oxidation (M)	1.00:18.90	57116	T-complex protein 1 subunit delta OS=Drosophila melanogaster OX=7227 GN=CCT4 PE=1 SV=1
Q9VB46	Hmu	31.00	18.65	7	Carbamidomethylation; Oxidation (M)	1.00:19.02	63416	Adipocyte plasma membrane-associated protein OS=Drosophila melanogaster OX=7227 GN=Hmu PE=1 SV=1
A0A0B4LFH2	casp	37.84	12.90	4		1.00:19.04	77928	Caspar, isoform C OS=Drosophila melanogaster OX=7227 GN=casp PE=1 SV=1
Q9VUX1	mRpS31	34.29	10.90	2	Oxidation (M)	1.00:19.04	42471	28S ribosomal protein S31, mitochondrial OS=Drosophila melanogaster OX=7227 GN=mRpS31 PE=1 SV=1
Q9V3P3	REG	38.45	24.90	5	Oxidation (M)	1.00:19.04	28122	LD45860p OS=Drosophila melanogaster OX=7227 GN=REG PE=1 SV=1
Q7JUP3	casp	37.84	12.81	4		1.00:19.04	78441	Caspar, isoform A OS=Drosophila melanogaster OX=7227 GN=casp PE=1 SV=1
Q8T8W3	Past1	33.58	39.63	17	Carbamidomethylation; Oxidation (M)	1.00:19.13	61581	AT21416p OS=Drosophila melanogaster OX=7227 GN=Past1 PE=1 SV=1
Q9VMT5	Cyp28d1	30.31	9.76	4		1.00:19.15	57271	Probable cytochrome P450 28d1 OS=Drosophila melanogaster OX=7227 GN=Cyp28d1 PE=2 SV=1
M9NDC3	Fs(2)Ket	30.64	22.51	12	Oxidation (M)	1.00:19.38	98696	Female sterile (2) ketel, isoform B OS=Drosophila melanogaster OX=7227 GN=Fs(2)Ket PE=3 SV=1
Q9VWI2	Naa15-16	43.66	19.33	12	Oxidation (M)	1.00:19.71	103092	N(Alpha)-acetyltransferase 15/16, isoform A OS=Drosophila melanogaster OX=7227 GN=Naa15-16 PE=1 SV=1
Q9VPX5	Vps29	42.00	17.58	3	Carbamidomethylation	1.00:19.76	20474	Vacuolar protein sorting-associated protein 29 OS=Drosophila melanogaster OX=7227 GN=Vps29 PE=1 SV=1
Q9VGK3	Dmel\CG14715	41.94	42.75	4		1.00:19.78	14784	Peptidylprolyl isomerase OS=Drosophila melanogaster OX=7227 GN=Dmel\CG14715 PE=1 SV=1
Q06559	RpS3	33.92	34.96	10	Oxidation (M)	1.00:19.89	27471	40S ribosomal protein S3 OS=Drosophila melanogaster OX=7227 GN=RpS3 PE=1 SV=1
Q8MLY8	RpS8	45.05	40.38	7		1.00:19.91	23759	40S ribosomal protein S8 OS=Drosophila melanogaster OX=7227 GN=RpS8 PE=1 SV=1
P54622	mtSSB	40.36	29.45	3		1.00:19.93	16368	Single-stranded DNA-binding protein, mitochondrial OS=Drosophila melanogaster OX=7227 GN=mtSSB PE=1 SV=2
Q9W107	TyrRS-m	33.38	9.05	3	Oxidation (M)	1.00:19.93	52575	Tyrosine--tRNA ligase, mitochondrial OS=Drosophila melanogaster OX=7227 GN=TyrRS-m PE=2 SV=1
Q9VMI5	Dmel\CG9135	31.32	18.28	6	Oxidation (M)	1.00:20.06	53460	CG9135 protein OS=Drosophila melanogaster OX=7227 GN=Dmel\CG9135 PE=1 SV=1
Q9W0H8	scf	30.57	16.11	3		1.00:20.09	37992	IP16409p OS=Drosophila melanogaster OX=7227 GN=scf PE=1 SV=2
M9PJN2	Flo2	39.77	16.36	6		1.00:20.18	48416	Flotillin 2, isoform L OS=Drosophila melanogaster OX=7227 GN=Flo2 PE=1 SV=1
Q7KUA4	Uba2	64.64	10.29	6		1.00:20.22	77611	SUMO-activating enzyme subunit OS=Drosophila melanogaster OX=7227 GN=Uba2 PE=1 SV=1
C0HKF7	Jon99Cii	35.94	15.85	2		1.00:20.28	28469	Serine protease 1 OS=Drosophila melanogaster OX=7227 GN=Jon99Cii PE=2 SV=1
Q9VA59	tmod	34.22	39.64	11	Oxidation (M)	1.00:20.47	49360	Tropomodulin, isoform D OS=Drosophila melanogaster OX=7227 GN=tmod PE=1 SV=2
E1JJM9	RpS15Aa	35.19	38.46	5	Oxidation (M)	1.00:20.54	14771	GEO07866p1 OS=Drosophila melanogaster OX=7227 GN=RpS15Aa PE=1 SV=1
Q08473	sqd	40.01	20.35	5	Oxidation (M)	1.00:20.55	36184	RNA-binding protein squid OS=Drosophila melanogaster OX=7227 GN=sqd PE=1 SV=3
M9MRY3	Pka-R1	57.80	17.24	5	Oxidation (M)	1.00:20.60	42367	Protein kinase, cAMP-dependent, regulatory subunit type 1, isoform AA OS=Drosophila melanogaster OX=7227 GN=Pka-R1 PE=1 SV=1
Q95U54	Mms19	32.80	8.97	6	Oxidation (M)	1.00:20.74	107048	MMS19 nucleotide excision repair protein OS=Drosophila melanogaster OX=7227 GN=Mms19 PE=1 SV=1
Q9VKZ8	Usp14	32.28	31.16	12	Oxidation (M)	1.00:20.77	53707	Ubiquitin carboxyl-terminal hydrolase OS=Drosophila melanogaster OX=7227 GN=Usp14 PE=1 SV=1
Q9I7Q5	Cpr65Au	37.00	27.36	3		1.00:20.80	11439	Cuticular protein 65Au, isoform A OS=Drosophila melanogaster OX=7227 GN=Cpr65Au PE=1 SV=2
Q9XZU1	Cse1	38.79	17.33	11		1.00:20.84	110168	Exportin-2 OS=Drosophila melanogaster OX=7227 GN=Cse1 PE=2 SV=2
Q24319	Ost48	45.20	15.37	5		1.00:20.96	49981	Dolichyl-diphosphooligosaccharide--protein glycosyltransferase 48 kDa subunit OS=Drosophila melanogaster OX=7227 GN=Ost48 PE=2 SV=2
Q01637	r-l	38.62	15.42	5		1.00:21.01	53419	Uridine 5'-monophosphate synthase OS=Drosophila melanogaster OX=7227 GN=r-l PE=2 SV=2
Q9W1G7	Nap1	45.04	44.05	11	Oxidation (M)	1.00:21.02	42768	LD21576p OS=Drosophila melanogaster OX=7227 GN=Nap1 PE=1 SV=1
M9PIM0	RpL10	39.38	35.32	5	Carbamidomethylation	1.00:21.05	25528	Ribosomal protein L10, isoform E OS=Drosophila melanogaster OX=7227 GN=RpL10 PE=4 SV=1
P47949	TpnC73F	39.67	23.87	3	Carbamidomethylation; Oxidation (M)	1.00:21.13	17696	Troponin C, isoform 3 OS=Drosophila melanogaster OX=7227 GN=TpnC73F PE=2 SV=2
Q9W077	Cpr62Bc	37.90	26.11	3		1.00:21.23	18684	Cuticular protein 62Bc, isoform A OS=Drosophila melanogaster OX=7227 GN=Cpr62Bc PE=1 SV=1
P55830	RpS3A	44.18	55.60	14	Carbamidomethylation; Oxidation (M)	1.00:21.43	30340	40S ribosomal protein S3a OS=Drosophila melanogaster OX=7227 GN=RpS3A PE=1 SV=4
Q24492	RPA1	38.25	16.92	6	Oxidation (M)	1.00:21.82	66624	Replication protein A 70 kDa DNA-binding subunit OS=Drosophila melanogaster OX=7227 GN=RpA-70 PE=1 SV=1
Q7K0E6	AspRS	42.00	26.55	10	Oxidation (M)	1.00:21.87	59059	Aspartate--tRNA ligase, cytoplasmic OS=Drosophila melanogaster OX=7227 GN=AspRS PE=1 SV=1
Q9VUC1	Hsp110	42.17	36.07	21	Amidation; Oxidation (M)	1.00:21.91	88501	Hsc70Cb, isoform A OS=Drosophila melanogaster OX=7227 GN=Hsc70Cb PE=1 SV=1
O76927	RpS21	38.11	44.58	3	Carbamidomethylation; Oxidation (M)	1.00:22.11	9167	40S ribosomal protein S21 OS=Drosophila melanogaster OX=7227 GN=RpS21 PE=1 SV=1
P35128	ben	33.08	46.36	5	Oxidation (M)	1.00:22.11	17236	Ubiquitin-conjugating enzyme E2 N OS=Drosophila melanogaster OX=7227 GN=ben PE=1 SV=1
Q53YH3	Calr	39.78	37.93	10	Carbamidomethylation	1.00:22.16	46808	Calreticulin OS=Drosophila melanogaster OX=7227 GN=Calr PE=1 SV=1
C0HKA0	RpS14a	41.38	45.03	6	Oxidation (M)	1.00:22.29	16265	40S ribosomal protein S14a OS=Drosophila melanogaster OX=7227 GN=RpS14a PE=1 SV=1
Q9VJD1	GCS2beta	33.71	10.95	4		1.00:22.31	61539	Glucosidase 2 subunit beta OS=Drosophila melanogaster OX=7227 GN=GCS2beta PE=1 SV=1
P98159	ndl	45.53	2.06	3		1.00:22.38	292492	Serine protease nudel OS=Drosophila melanogaster OX=7227 GN=ndl PE=1 SV=2
Q9V3C7	I-2	39.64	19.02	2	Oxidation (M)	1.00:22.75	22969	Inhibitor-2 OS=Drosophila melanogaster OX=7227 GN=I-2 PE=1 SV=1
Q9VSN9	SrpRbeta	46.17	13.52	3		1.00:22.85	27088	Signal recognition particle receptor subunit beta OS=Drosophila melanogaster OX=7227 GN=SrpRbeta PE=1 SV=2
Q9VRD9	Cbs	36.27	13.41	4		1.00:22.87	56882	Cystathionine beta-synthase OS=Drosophila melanogaster OX=7227 GN=Cbs PE=1 SV=1
Q9VXQ5	CCT6	34.20	33.21	14	Oxidation (M)	1.00:23.25	58246	Chaperonin containing TCP1 subunit 6 OS=Drosophila melanogaster OX=7227 GN=CCT6 PE=1 SV=1
Q7KNR7	Pdh	54.10	23.75	5	Carbamidomethylation; Oxidation (M)	1.00:23.30	28302	Photoreceptor dehydrogenase, isoform C OS=Drosophila melanogaster OX=7227 GN=Pdh PE=1 SV=1
Q9VL50	Trp1	40.80	8.67	4		1.00:23.32	47078	Translocation protein SEC62 OS=Drosophila melanogaster OX=7227 GN=Trp1 PE=1 SV=1
Q5BI73	Cp7Fa	38.77	7.85	2		1.00:23.56	32270	Chorion protein a at 7F, isoform A OS=Drosophila melanogaster OX=7227 GN=Cp7Fa PE=2 SV=1
P52295	Pen	37.02	33.91	11	Oxidation (M)	1.00:23.60	57822	Importin subunit alpha OS=Drosophila melanogaster OX=7227 GN=Pen PE=1 SV=2
Q9VN12	CG1090	30.05	4.74	2		1.00:23.78	69570	Probable sodium/potassium/calcium exchanger CG1090 OS=Drosophila melanogaster OX=7227 GN=CG1090 PE=2 SV=4
Q7K4Q5	CG10417	30.07	5.59	3	Oxidation (M)	1.00:23.93	72370	Probable protein phosphatase CG10417 OS=Drosophila melanogaster OX=7227 GN=CG10417 PE=1 SV=1
Q9VHT9	Nazo	37.73	18.57	2		1.00:23.93	14919	GEO08986p1 OS=Drosophila melanogaster OX=7227 GN=Nazo PE=1 SV=2
A0A0B4K692	Nep2	41.15	10.34	5	Oxidation (M)	1.00:24.01	88125	Neprilysin-2 OS=Drosophila melanogaster OX=7227 GN=Nep2 PE=1 SV=1
Q9VJH8	Ugt37D1	30.91	12.34	4	Oxidation (M)	1.00:24.10	60535	FI03416p OS=Drosophila melanogaster OX=7227 GN=Ugt37D1 PE=1 SV=1
Q8IPM8	cpx	48.89	33.10	3	Oxidation (M)	1.00:24.14	16416	Complexin OS=Drosophila melanogaster OX=7227 GN=cpx PE=2 SV=1
Q09332	Uggt	55.64	11.69	13	Oxidation (M)	1.00:24.67	174354	UDP-glucose:glycoprotein glucosyltransferase OS=Drosophila melanogaster OX=7227 GN=Uggt PE=1 SV=2
A8DZ29	eIF4G1	31.38	18.71	22	Oxidation (M)	1.00:24.86	211123	Eukaryotic translation initiation factor 4G1, isoform B OS=Drosophila melanogaster OX=7227 GN=eIF4G1 PE=1 SV=1
Q9W3K9	Ldsdh1	35.53	16.88	5		1.00:24.95	35575	FI02989p OS=Drosophila melanogaster OX=7227 GN=Ldsdh1 PE=1 SV=1
Q9W0M7	Sf3b3	34.94	4.73	4	Oxidation (M)	1.00:25.12	136616	Splicing factor 3B subunit 3 OS=Drosophila melanogaster OX=7227 GN=Sf3b3 PE=1 SV=2
Q9VTX8	CG10616	30.65	6.91	2		1.00:25.37	54587	Protein odr-4 homolog OS=Drosophila melanogaster OX=7227 GN=CG10616 PE=3 SV=2
Q0KHY3	mesh	41.78	2.41	3		1.00:25.55	165038	Protein mesh OS=Drosophila melanogaster OX=7227 GN=mesh PE=1 SV=2
Q9VQI7	Prx6a	32.83	22.07	5		1.00:25.73	24846	Peroxiredoxin 6005 OS=Drosophila melanogaster OX=7227 GN=Prx6005 PE=1 SV=1
Q9VLJ7	Sgp	30.06	8.80	3	Oxidation (M)	1.00:26.13	59475	Fatty acyl-CoA reductase OS=Drosophila melanogaster OX=7227 GN=Sgp PE=2 SV=2
P08985	His2Av	31.70	37.59	3		1.00:26.32	14981	Histone H2A.v OS=Drosophila melanogaster OX=7227 GN=His2Av PE=1 SV=2
A1Z8Y3	Cpr49Ab	41.44	39.00	6		1.00:26.39	26958	Cuticular protein 49Ab OS=Drosophila melanogaster OX=7227 GN=Cpr49Ab PE=4 SV=1
Q23979	Myo61F	37.99	18.94	14	Oxidation (M)	1.00:26.67	118990	Unconventional myosin IC OS=Drosophila melanogaster OX=7227 GN=Myo61F PE=1 SV=3
Q9V3Q4	Prx4	45.08	9.09	2		1.00:26.95	26744	GH25379p OS=Drosophila melanogaster OX=7227 GN=Jafrac2 PE=1 SV=1
Q9VJY6	RpL24	40.82	18.06	3		1.00:27.16	17520	60S ribosomal protein L24 OS=Drosophila melanogaster OX=7227 GN=RpL24 PE=1 SV=1
Q9VSD6	msk	37.68	28.31	19	Oxidation (M)	1.00:27.35	119311	D-Importin 7/RanBP7 OS=Drosophila melanogaster OX=7227 GN=msk PE=1 SV=1
Q9W1V3	Fib	44.67	34.01	8	Oxidation (M)	1.00:27.66	34637	rRNA 2'-O-methyltransferase fibrillarin OS=Drosophila melanogaster OX=7227 GN=Fib PE=2 SV=1
Q9VKM7	Tmem214	30.27	12.85	7		1.00:27.71	75681	AT01533p OS=Drosophila melanogaster OX=7227 GN=CG6089 PE=1 SV=2
P06607	Yp3	30.96	69.52	24	Carbamidomethylation; Oxidation (M)	1.00:27.74	46101	Vitellogenin-3 OS=Drosophila melanogaster OX=7227 GN=Yp3 PE=1 SV=1
Q9VM69	nop5	34.88	22.31	9	Oxidation (M)	1.00:27.86	57171	CG10206-PA OS=Drosophila melanogaster OX=7227 GN=nop5 PE=1 SV=2
O02649	Hsp60A	47.42	37.87	18	Oxidation (M)	1.00:28.12	60809	Heat shock protein 60A OS=Drosophila melanogaster OX=7227 GN=Hsp60A PE=1 SV=3
Q9V455	Kap-alpha3	44.89	9.53	4		1.00:28.18	56990	Importin subunit alpha OS=Drosophila melanogaster OX=7227 GN=Kap-alpha3 PE=1 SV=1
Q9VGT8	Ugt35C1	32.43	6.96	3	Oxidation (M)	1.00:28.25	58756	UDP-glucuronosyltransferase OS=Drosophila melanogaster OX=7227 GN=Ugt35C1 PE=3 SV=2
Q9W0Y1	Tina-1	55.95	24.55	4	Oxidation (M)	1.00:28.73	19056	Troponin C-akin-1 protein OS=Drosophila melanogaster OX=7227 GN=Tina-1 PE=2 SV=1
Q9VY04	fiz	31.60	8.05	4		1.00:29.74	70840	Fezzik, isoform A OS=Drosophila melanogaster OX=7227 GN=fiz PE=3 SV=1
Q94518	Nacalpha	35.02	49.31	6	Oxidation (M)	1.00:30.08	23021	Nascent polypeptide-associated complex subunit alpha OS=Drosophila melanogaster OX=7227 GN=Nacalpha PE=1 SV=2
Q9V677	CG8858	30.01	9.10	14	Oxidation (M)	1.00:30.49	212087	Proteasome-associated protein ECM29 homolog OS=Drosophila melanogaster OX=7227 GN=CG8858 PE=1 SV=1
Q9VH64	Dmel\CG8507	33.11	21.64	5		1.00:31.31	44603	LD29322p OS=Drosophila melanogaster OX=7227 GN=Dmel\CG8507 PE=1 SV=1
Q7K012	Bap55	37.22	7.53	3		1.00:31.62	47319	Brahma associated protein 55kD OS=Drosophila melanogaster OX=7227 GN=Bap55 PE=1 SV=1
Q9VP50	Dmel\CG7632	36.51	18.18	4		1.00:31.94	37903	SD17025p OS=Drosophila melanogaster OX=7227 GN=Dmel\CG7632 PE=1 SV=1
Q86DS1	HIP-R	39.98	27.06	8	Oxidation (M)	1.00:31.97	41037	Hsc70-interacting protein 2 OS=Drosophila melanogaster OX=7227 GN=HIP-R PE=1 SV=2
Q7KTC0	MRP	30.63	12.01	12		1.00:32.65	173594	Multidrug-Resistance like protein 1, isoform I OS=Drosophila melanogaster OX=7227 GN=MRP PE=1 SV=1
Q9VXY3	Dbct	44.58	13.64	5		1.00:32.84	50073	Dihydrolipoamide acetyltransferase component of pyruvate dehydrogenase complex OS=Drosophila melanogaster OX=7227 GN=Dmel\CG5599 PE=1 SV=1
Q86BR8	TFAM	41.54	11.97	3		1.00:32.90	32999	Mitochondrial transcription factor A, isoform B OS=Drosophila melanogaster OX=7227 GN=TFAM PE=1 SV=1
Q8SYL1	l(2)09851	46.43	11.62	3		1.00:32.97	50684	Lethal (2) 09851, isoform A OS=Drosophila melanogaster OX=7227 GN=l(2)09851 PE=1 SV=1
Q9VN25	eIF3a	33.58	14.39	13	Carbamidomethylation; Oxidation (M)	1.00:33.24	133880	Eukaryotic translation initiation factor 3 subunit A OS=Drosophila melanogaster OX=7227 GN=eIF3a PE=1 SV=1
O97428	cib	30.23	34.11	3		1.00:33.31	14410	Ciboulot, isoform A OS=Drosophila melanogaster OX=7227 GN=cib PE=1 SV=1
Q9VN21	lost	37.43	18.90	7		1.00:33.61	59742	LD30155p OS=Drosophila melanogaster OX=7227 GN=lost PE=1 SV=1
Q9VNE9	RpL13A	50.71	20.49	5		1.00:34.32	23647	60S ribosomal protein L13a OS=Drosophila melanogaster OX=7227 GN=RpL13A PE=1 SV=1
P26686	B52	30.78	16.49	6	Oxidation (M)	1.00:34.47	42813	Serine-arginine protein 55 OS=Drosophila melanogaster OX=7227 GN=B52 PE=1 SV=4
A1Z8U0	Prp8	36.38	4.42	8	Oxidation (M)	1.00:35.34	279578	Pre-mRNA processing factor 8 OS=Drosophila melanogaster OX=7227 GN=Prp8 PE=1 SV=1
A1ZBW1	HnRNP-K	45.90	15.52	5	Oxidation (M)	1.00:35.51	50236	Heterogeneous nuclear ribonucleoprotein K, isoform A OS=Drosophila melanogaster OX=7227 GN=HnRNP-K PE=1 SV=1
R9Q794	RpL5	44.12	23.08	7	Carbamidomethylation; Oxidation (M)	1.00:35.71	34037	60S ribosomal protein L5 OS=Drosophila melanogaster OX=7227 GN=RpL5 PE=1 SV=1
Q9W2J5	Dmel\CG44245	30.29	33.72	9		1.00:36.34	49216	Uncharacterized protein, isoform A OS=Drosophila melanogaster OX=7227 GN=Dmel\CG44245 PE=1 SV=3
Q9VEG6	Pxt	31.71	45.12	21	Amidation; Oxidation (M)	1.00:36.71	90539	Chorion peroxidase OS=Drosophila melanogaster OX=7227 GN=Pxt PE=2 SV=3
Q8SY19	Mgstl	45.10	23.03	3	Oxidation (M)	1.00:36.96	16867	Glutathione transferase OS=Drosophila melanogaster OX=7227 GN=Mgstl PE=1 SV=1
A0ZWY4	GNBP-like	30.91	40.00	2		1.00:36.97	11494	CG12780 protein OS=Drosophila melanogaster OX=7227 GN=GNBP-like PE=4 SV=1
A1ZBB4	hnRNP U	43.08	10.94	8		1.00:37.04	140494	Uncharacterized protein, isoform B OS=Drosophila melanogaster OX=7227 GN=hnRNP U PE=1 SV=1
P36241	RpL19	34.93	16.75	3		1.00:37.76	23998	60S ribosomal protein L19 OS=Drosophila melanogaster OX=7227 GN=RpL19 PE=1 SV=2
M9PF14	tral	41.17	18.75	9	Carbamidomethylation; Oxidation (M)	1.00:39.05	69753	Trailer hitch, isoform C OS=Drosophila melanogaster OX=7227 GN=tral PE=1 SV=1
Q9VFC7	Mf	39.24	12.60	2		1.00:39.15	41667	Mf5 protein OS=Drosophila melanogaster OX=7227 GN=Mf PE=1 SV=2
P06606	alphaTub67C	41.60	21.43	6	Carbamidomethylation; Oxidation (M)	1.00:39.21	51181	Tubulin alpha-4 chain OS=Drosophila melanogaster OX=7227 GN=alphaTub67C PE=3 SV=1
Q9VGW7	Art1	40.38	24.73	7	Oxidation (M)	1.00:39.62	42805	Arginine methyltransferase 1 OS=Drosophila melanogaster OX=7227 GN=Art1 PE=1 SV=1
Q8IMV6	Saf-B	30.10	3.77	2		1.00:39.79	102075	Scaffold attachment factor B, isoform B OS=Drosophila melanogaster OX=7227 GN=Saf-B PE=1 SV=2
A1ZB71	GstE6	37.34	19.82	4		1.00:40.14	25015	Glutathione S transferase E6 OS=Drosophila melanogaster OX=7227 GN=GstE6 PE=1 SV=1
O16797	RpL3	42.18	23.08	8	Carbamidomethylation; Oxidation (M)	1.00:42.09	46916	60S ribosomal protein L3 OS=Drosophila melanogaster OX=7227 GN=RpL3 PE=1 SV=3
Q9V411	Non1	33.15	10.43	5		1.00:42.57	75351	Nucleolar GTP-binding protein 1 OS=Drosophila melanogaster OX=7227 GN=Non1 PE=2 SV=1
Q5U126	CG7072	37.31	44.93	4		1.00:42.60	14892	GEO11286p1 OS=Drosophila melanogaster OX=7227 GN=CG7072 PE=2 SV=1
P21187	pAbp	54.02	34.70	16	Carbamidomethylation; Oxidation (M)	1.00:42.84	69925	Polyadenylate-binding protein OS=Drosophila melanogaster OX=7227 GN=pAbp PE=1 SV=3
P10676	ninaC	30.79	18.85	22	Carbamidomethylation; Oxidation (M)	1.00:45.69	174300	Neither inactivation nor afterpotential protein C OS=Drosophila melanogaster OX=7227 GN=ninaC PE=1 SV=2
A1Z7F2	Mal-A7	33.73	5.01	2		1.00:45.99	67201	Maltase A7, isoform A OS=Drosophila melanogaster OX=7227 GN=Mal-A7 PE=4 SV=1
Q7KT36	Dmel\CG13083	50.21	26.58	4		1.00:46.84	35397	IP19005p OS=Drosophila melanogaster OX=7227 GN=Dmel\CG13083 PE=2 SV=1
B7Z100	CG32550	37.54	31.79	2		1.00:46.90	15030	FI16622p1 OS=Drosophila melanogaster OX=7227 GN=CG32550 PE=2 SV=1
Q9VYV4	Amun	31.10	13.64	5		1.00:47.94	58423	Amun, isoform A OS=Drosophila melanogaster OX=7227 GN=Amun PE=1 SV=1
Q9VZG2	Cpr64Aa	34.71	65.10	7		1.00:49.07	19615	Cuticular protein 64Aa OS=Drosophila melanogaster OX=7227 GN=Cpr64Aa PE=2 SV=1
Q9VKE2	Crys	34.76	27.04	8	Oxidation (M)	1.00:49.24	55878	Crystallin, isoform A OS=Drosophila melanogaster OX=7227 GN=Crys PE=1 SV=2
Q8INL3	Dmel\CG31373	43.76	35.71	5	Oxidation (M)	1.00:52.23	22548	Peptide deformylase OS=Drosophila melanogaster OX=7227 GN=Dmel\CG31373 PE=3 SV=1
P41375	eIF2beta	41.32	16.03	4		1.00:52.70	35218	Eukaryotic translation initiation factor 2 subunit 2 OS=Drosophila melanogaster OX=7227 GN=eIF2beta PE=1 SV=1
P17704	RpS17	47.25	48.85	5	Oxidation (M)	1.00:54.32	15285	40S ribosomal protein S17 OS=Drosophila melanogaster OX=7227 GN=RpS17 PE=1 SV=2
P17917	PCNA	35.26	16.15	3	Carbamidomethylation; Oxidation (M)	1.00:54.36	28830	Proliferating cell nuclear antigen OS=Drosophila melanogaster OX=7227 GN=PCNA PE=1 SV=2
P02518	Hsp27	35.70	38.03	5		1.00:54.66	23617	Heat shock protein 27 OS=Drosophila melanogaster OX=7227 GN=Hsp27 PE=1 SV=2
Q9W078	Cpr62Bb	51.06	28.35	3		1.00:55.52	21207	Cuticular protein 62Bb, isoform A OS=Drosophila melanogaster OX=7227 GN=Cpr62Bb PE=1 SV=2
Q9VVN2	mRpS26	38.03	24.00	2		1.00:56.63	26264	Probable 28S ribosomal protein S26, mitochondrial OS=Drosophila melanogaster OX=7227 GN=mRpS26 PE=2 SV=1
Q7K2E1	Dmel\CG8839	43.01	18.34	6	Carbamidomethylation; Oxidation (M)	1.00:56.68	58264	LD05247p OS=Drosophila melanogaster OX=7227 GN=Dmel\CG8839 PE=1 SV=1
Q9VWH7	Pfrx	30.23	11.17	5	Oxidation (M)	1.00:57.11	79161	6-phosphofructo-2-kinase OS=Drosophila melanogaster OX=7227 GN=Pfrx PE=1 SV=2
Q9VD01	Pebp1	37.42	59.09	6		1.00:58.05	19608	LP12095p OS=Drosophila melanogaster OX=7227 GN=Pebp1 PE=1 SV=1
Q95WY3	Nop56	49.10	19.56	7	Oxidation (M)	1.00:58.24	54837	FI04781p OS=Drosophila melanogaster OX=7227 GN=Nop56 PE=1 SV=1
Q95029	CtsL1	39.06	13.48	4	Carbamidomethylation	1.00:58.68	41601	Cathepsin L OS=Drosophila melanogaster OX=7227 GN=Cp1 PE=2 SV=2
A1Z6H7	Gp210	47.27	5.12	7		1.00:59.20	209792	Nuclear pore membrane glycoprotein 210 OS=Drosophila melanogaster OX=7227 GN=Gp210 PE=1 SV=1
Q9VHC8	Dmel\CG8149	51.28	8.77	2		1.00:59.41	32905	LD31448p OS=Drosophila melanogaster OX=7227 GN=Dmel\CG8149 PE=1 SV=1
B7YZK5	Jabba	43.70	9.29	5	Oxidation (M)	1.00:60.09	62653	Jabba, isoform C OS=Drosophila melanogaster OX=7227 GN=Jabba PE=1 SV=1
E1JHT6	Rtnl1	47.94	19.93	9	Oxidation (M)	1.00:60.09	65444	Reticulon-like protein OS=Drosophila melanogaster OX=7227 GN=Rtnl1 PE=1 SV=1
Q9VG86	anon-WO0140519.58	42.78	11.58	5	Oxidation (M)	1.00:60.37	57003	Fatty acyl-CoA reductase OS=Drosophila melanogaster OX=7227 GN=anon-WO0140519.58 PE=1 SV=3
Q9V9U1	Smvt	32.05	5.08	2		1.00:61.04	65056	FI02923p OS=Drosophila melanogaster OX=7227 GN=Smvt PE=2 SV=1
P91941	Acp65Aa	50.81	56.19	3		1.00:61.62	11284	Adult cuticle protein 65Aa OS=Drosophila melanogaster OX=7227 GN=Acp65Aa PE=1 SV=2
Q9VTP4	RpL10Ab	49.54	44.70	7	Oxidation (M)	1.00:61.92	24274	60S ribosomal protein L10a-2 OS=Drosophila melanogaster OX=7227 GN=RpL10Ab PE=1 SV=2
P02517	Hsp26	42.09	25.48	4		1.00:63.17	22994	Heat shock protein 26 OS=Drosophila melanogaster OX=7227 GN=Hsp26 PE=1 SV=2
Q9VRS6	Jon65Aiv	33.73	16.24	2		1.00:63.37	28017	Jonah 65Aiv OS=Drosophila melanogaster OX=7227 GN=Jon65Aiv PE=1 SV=1
Q9V4N3	Cyt-b5	56.09	36.57	4		1.00:64.00	15206	Cytochrome b5 OS=Drosophila melanogaster OX=7227 GN=Cyt-b5 PE=2 SV=1
P48598	eIF4E1	34.79	44.02	6	Oxidation (M)	1.00:64.00	29224	Eukaryotic translation initiation factor 4E1 OS=Drosophila melanogaster OX=7227 GN=eIF4E1 PE=1 SV=1
Q9VZL3	Sc2	42.63	14.57	5		1.00:64.00	34185	Very-long-chain enoyl-CoA reductase OS=Drosophila melanogaster OX=7227 GN=Sc2 PE=1 SV=1
Q9I7K6	CG8223	37.77	10.77	3	Oxidation (M)	1.00:64.00	51890	Protein NASP homolog OS=Drosophila melanogaster OX=7227 GN=CG8223 PE=1 SV=1
Q9VBG7	Dmel\CG31086	53.93	15.54	2		1.00:64.00	16220	Uncharacterized protein, isoform A OS=Drosophila melanogaster OX=7227 GN=Dmel\CG31086 PE=1 SV=2
Q9VDV2	Dmel\CG6195	67.74	10.47	3		1.00:64.00	40636	AT06125p OS=Drosophila melanogaster OX=7227 GN=Dmel\CG6195 PE=1 SV=1
Q9V3S0	Cyp4g1	42.84	44.96	18	Carbamidomethylation; Oxidation (M)	1.00:64.00	62971	Cytochrome P450 4g1 OS=Drosophila melanogaster OX=7227 GN=Cyp4g1 PE=2 SV=1
Q9VV36	retinin	35.51	42.41	6		1.00:64.00	20004	Retinin OS=Drosophila melanogaster OX=7227 GN=retinin PE=1 SV=2
P22977	Cp16	40.23	35.51	3		1.00:64.00	14265	Chorion protein S16 OS=Drosophila melanogaster OX=7227 GN=Cp16 PE=2 SV=2
P07185	Cp15	39.77	67.83	5		1.00:64.00	11981	Chorion protein S15 OS=Drosophila melanogaster OX=7227 GN=Cp15 PE=3 SV=1
P07182	Cp36	50.32	32.75	7		1.00:64.00	29916	Chorion protein S36 OS=Drosophila melanogaster OX=7227 GN=Cp36 PE=3 SV=2
Q9XZ06	Nup93-1	33.75	2.92	2		1.00:64.00	93852	Nuclear pore complex protein Nup93-1 OS=Drosophila melanogaster OX=7227 GN=Nup93-1 PE=1 SV=1
Q9VSY0	Cpr67B	39.49	62.31	9		1.00:64.00	29801	Cuticular protein 67B OS=Drosophila melanogaster OX=7227 GN=Cpr67B PE=1 SV=1
Q9VAJ2	Bub3	61.17	13.50	4		1.00:64.00	37415	Bub3, isoform A OS=Drosophila melanogaster OX=7227 GN=Bub3 PE=1 SV=1
A8DRW0	Cpr49Aa	44.68	47.22	4		1.00:64.00	15605	Cuticular protein 49Aa OS=Drosophila melanogaster OX=7227 GN=Cpr49Aa PE=1 SV=1
Q9VLH9	LManVI	32.27	23.44	13	Oxidation (M)	1.00:64.00	114947	Alpha-mannosidase OS=Drosophila melanogaster OX=7227 GN=LManVI PE=1 SV=2
A1Z942	GLS	62.85	7.87	3		-:64.00	72050	Glutaminase OS=Drosophila melanogaster OX=7227 GN=GLS PE=1 SV=1
Q9W274	Alp2	61.40	11.34	3		-:64.00	58227	Alkaline phosphatase OS=Drosophila melanogaster OX=7227 GN=Alp2 PE=2 SV=1
E1JHK0	CLIP-190	101.95	4.82	5		-:64.00	180036	Cytoplasmic linker protein 190, isoform N OS=Drosophila melanogaster OX=7227 GN=CLIP-190 PE=1 SV=1
Q1RL13	GLS	62.85	6.58	3		-:64.00	85204	Glutaminase OS=Drosophila melanogaster OX=7227 GN=GLS PE=1 SV=1
P55035	Rpn10	86.59	22.22	3	Oxidation (M)	-:64.00	42618	26S proteasome non-ATPase regulatory subunit 4 OS=Drosophila melanogaster OX=7227 GN=Rpn10 PE=1 SV=2
A0A0B4KFL0	RanBPM	95.35	7.01	3	Oxidation (M)	-:64.00	84272	Ran-binding protein M, isoform F OS=Drosophila melanogaster OX=7227 GN=RanBPM PE=1 SV=1
Q7KVB1	ABCB7	81.99	9.59	3		-:64.00	76743	ATP binding cassette subfamily B member 7, isoform B OS=Drosophila melanogaster OX=7227 GN=ABCB7 PE=1 SV=1
M9PDH1	E(bx)	66.85	0.80	2		-:64.00	311392	Enhancer of bithorax, isoform H OS=Drosophila melanogaster OX=7227 GN=E(bx) PE=1 SV=1
Q8IH56	CG11961-PA	65.55	3.46	2	Oxidation (M)	-:64.00	98297	GH11271p OS=Drosophila melanogaster OX=7227 GN=CG11961-PA PE=1 SV=1
Q8T0K1	FipoQ	63.61	9.20	3		-:64.00	58419	F-box involved in polyQ pathogenesis, isoform B OS=Drosophila melanogaster OX=7227 GN=FipoQ PE=2 SV=1
Q7K112	twin	61.16	7.61	3	Oxidation (M)	-:64.00	63242	Poly(A)-specific ribonuclease OS=Drosophila melanogaster OX=7227 GN=twin PE=1 SV=1
E1JH47	GLS	62.85	7.28	3		-:64.00	77413	Glutaminase OS=Drosophila melanogaster OX=7227 GN=GLS PE=1 SV=1
E2QCS8	tho2	69.82	3.17	4		-:64.00	188608	THO complex subunit 2 OS=Drosophila melanogaster OX=7227 GN=tho2 PE=1 SV=1
M9PFE5	cmb	78.11	2.40	3		-:64.00	180438	Combover, isoform D OS=Drosophila melanogaster OX=7227 GN=cmb PE=1 SV=1
P35600	Gnf1	105.74	5.98	4		-:64.00	108615	Replication factor C subunit 1 OS=Drosophila melanogaster OX=7227 GN=Gnf1 PE=1 SV=2
A1Z943	GLS	62.85	7.75	3		-:64.00	73349	Glutaminase OS=Drosophila melanogaster OX=7227 GN=GLS PE=1 SV=1
Q9VC63	Cftr	89.47	1.85	2		-:64.00	157111	FI20190p1 OS=Drosophila melanogaster OX=7227 GN=Dmel\CG5789 PE=1 SV=2
A1Z6S6	vimar	93.16	7.10	3		-:64.00	70254	RE54322p OS=Drosophila melanogaster OX=7227 GN=vimar PE=1 SV=1
Q9I7T7	Larp4B	66.83	9.41	6	Oxidation (M)	-:64.00	161994	La-related protein Larp4B OS=Drosophila melanogaster OX=7227 GN=Larp4B PE=1 SV=2
A0A6F7UQK0	CLIP-190	101.95	4.29	5		-:64.00	200859	Cytoplasmic linker protein 190, isoform W OS=Drosophila melanogaster OX=7227 GN=CLIP-190 PE=1 SV=1
Q9W095	Gk2	65.15	8.68	3		-:64.00	64588	Glycerol kinase OS=Drosophila melanogaster OX=7227 GN=Gk2 PE=2 SV=2
Q9W133	Adck1	75.30	4.83	2		-:64.00	59859	AarF domain-containing kinase 1 OS=Drosophila melanogaster OX=7227 GN=Adck1 PE=1 SV=2
A0A0B4LGA3	GLS	62.85	7.16	3		-:64.00	78214	Glutaminase OS=Drosophila melanogaster OX=7227 GN=GLS PE=1 SV=1
A1Z9M5	Sdb	77.45	1.47	3		-:64.00	460959	Uncharacterized protein OS=Drosophila melanogaster OX=7227 GN=Dmel\CG30069 PE=1 SV=1
Q9VJE5	CLIP-190	101.95	4.56	5		-:64.00	189065	Restin homolog OS=Drosophila melanogaster OX=7227 GN=CLIP-190 PE=1 SV=1
Q9VQ76	tho2	69.82	3.17	4		-:64.00	188509	THO complex subunit 2 OS=Drosophila melanogaster OX=7227 GN=tho2 PE=1 SV=2
Q9VC94	Rrp5	67.49	2.17	2		-:64.00	159806	LD41803p OS=Drosophila melanogaster OX=7227 GN=Dmel\CG5728 PE=1 SV=2
Q8T0Q4	shrb	94.36	55.75	7	Oxidation (M)	-:64.00	25444	GH13992p OS=Drosophila melanogaster OX=7227 GN=shrb PE=1 SV=1
Q9VCB6	twin	61.16	7.71	3	Oxidation (M)	-:64.00	62383	Poly(A)-specific ribonuclease OS=Drosophila melanogaster OX=7227 GN=twin PE=1 SV=2
A0A126GUM4	RanBPM	95.35	4.79	3	Oxidation (M)	-:64.00	123822	Ran-binding protein M, isoform G OS=Drosophila melanogaster OX=7227 GN=RanBPM PE=1 SV=1
Q961I1	GLS	62.85	7.12	3		-:64.00	79828	Glutaminase OS=Drosophila melanogaster OX=7227 GN=GLS PE=1 SV=1
Q9W322	Dmel\CG3106	82.09	8.09	3		-:64.00	84477	GH10201p OS=Drosophila melanogaster OX=7227 GN=Dmel\CG3106 PE=2 SV=1
Q7JVP2	Rcd-1	86.05	10.86	2		-:64.00	34205	CCR4-NOT transcription complex subunit 9 OS=Drosophila melanogaster OX=7227 GN=Rcd-1 PE=1 SV=1
Q59E58	zip	75.38	3.30	3		-:64.00	226918	Zipper, isoform C OS=Drosophila melanogaster OX=7227 GN=zip PE=1 SV=1
Q9VW26	Oat	76.01	16.94	5	Oxidation (M)	-:64.00	47312	Ornithine aminotransferase, mitochondrial OS=Drosophila melanogaster OX=7227 GN=Oat PE=2 SV=1
Q9VKJ6	Dmel\CG6230	62.68	5.06	4		-:64.00	136436	Cation-transporting ATPase OS=Drosophila melanogaster OX=7227 GN=Dmel\CG6230 PE=1 SV=1
Q9VCA2	Orct	70.00	5.11	2		-:64.00	61003	Organic cation transporter protein OS=Drosophila melanogaster OX=7227 GN=Orct PE=1 SV=1
Q9W0T1	E(bx)	66.85	0.82	2		-:64.00	300686	Nucleosome-remodeling factor subunit NURF301 OS=Drosophila melanogaster OX=7227 GN=E(bx) PE=1 SV=2
Q9W3E8	Cp7Fb	81.29	10.40	3		-:64.00	56095	Chorion protein b at 7F, isoform A OS=Drosophila melanogaster OX=7227 GN=Cp7Fb PE=4 SV=2
Q9VUH8	Tdrd3	93.39	3.47	2		-:64.00	91728	Tudor domain-containing protein 3 OS=Drosophila melanogaster OX=7227 GN=Tdrd3 PE=1 SV=1
Q9W388	AP-1gamma	74.75	3.74	2		-:64.00	104483	AP-1 complex subunit gamma OS=Drosophila melanogaster OX=7227 GN=AP-1gamma PE=1 SV=2
Q9VAK7	FipoQ	63.61	9.13	3		-:64.00	58880	F-box involved in polyQ pathogenesis, isoform A OS=Drosophila melanogaster OX=7227 GN=FipoQ PE=4 SV=2
Q9VJY9	loqs	68.19	4.95	2		-:64.00	50085	Loquacious, isoform B OS=Drosophila melanogaster OX=7227 GN=loqs PE=1 SV=2
E1JHJ9	CLIP-190	101.95	4.62	5		-:64.00	186676	Cytoplasmic linker protein 190, isoform M OS=Drosophila melanogaster OX=7227 GN=CLIP-190 PE=1 SV=2
Q0E9A1	GLS	62.85	7.60	3		-:64.00	74739	Glutaminase OS=Drosophila melanogaster OX=7227 GN=GLS PE=1 SV=1
M9PF57	CG8154	87.35	5.92	5		-:64.00	154599	Uncharacterized protein, isoform M OS=Drosophila melanogaster OX=7227 GN=CG8154 PE=1 SV=1
Q9VYL5	Dmel\CG1824	62.16	9.33	4		-:64.00	83581	GH19726p OS=Drosophila melanogaster OX=7227 GN=Dmel\CG1824 PE=1 SV=1
F0JAI1	Art4	67.08	7.55	3		-:64.00	59728	Type I protein arginine methyltransferase OS=Drosophila melanogaster OX=7227 GN=Art4 PE=1 SV=1
Q8MRI4	Dmel\CG1578	89.35	5.55	3		-:64.00	97593	ATP-binding domain-containing protein 4 OS=Drosophila melanogaster OX=7227 GN=Dmel\CG1578 PE=1 SV=1
Q7K1H0	CG6491	76.62	10.80	3		-:64.00	36569	GH09096p OS=Drosophila melanogaster OX=7227 GN=CG6491 PE=1 SV=1
P83094	Stim	102.91	14.74	6		-:64.00	64797	Stromal interaction molecule homolog OS=Drosophila melanogaster OX=7227 GN=Stim PE=1 SV=1
Q8IN05	lqfR	64.35	2.61	2		-:64.00	158013	Telomere length regulation protein TEL2 homolog OS=Drosophila melanogaster OX=7227 GN=lqfR PE=1 SV=2
Q9VKJ3	Nup160	87.76	1.91	2		-:64.00	160276	Nuclear pore complex protein Nup160 homolog OS=Drosophila melanogaster OX=7227 GN=Nup160 PE=1 SV=1
A0A0B4LF95	GLS	62.85	7.02	3		-:64.00	80731	Glutaminase OS=Drosophila melanogaster OX=7227 GN=GLS PE=1 SV=1
Q9VYW4	Dmel\CG1703	64.59	4.00	2		-:64.00	101543	LD04461p OS=Drosophila melanogaster OX=7227 GN=Dmel\CG1703 PE=1 SV=1
A8E6L6	O-fut1	94.05	11.94	3		-:64.00	46834	GDP-fucose protein O-fucosyltransferase 1 OS=Drosophila melanogaster OX=7227 GN=O-fut1 PE=1 SV=1
Q9VU76	cmb	78.11	2.35	3		-:64.00	183993	Combover, isoform A OS=Drosophila melanogaster OX=7227 GN=cmb PE=1 SV=2
Q7KVR7	AP-1gamma	74.75	3.69	2		-:64.00	106267	AP-1 complex subunit gamma OS=Drosophila melanogaster OX=7227 GN=AP-1gamma PE=1 SV=1
M9PE12	E(bx)	66.85	0.82	2		-:64.00	300557	Enhancer of bithorax, isoform I OS=Drosophila melanogaster OX=7227 GN=E(bx) PE=1 SV=1
Q9VSU2	teq	62.73	1.76	2		-:64.00	309062	Tequila, isoform G OS=Drosophila melanogaster OX=7227 GN=teq PE=1 SV=4
Q8IQB8	teq	62.73	3.38	2		-:64.00	160131	Tequila, isoform D OS=Drosophila melanogaster OX=7227 GN=teq PE=1 SV=1
A1Z6S7	vimar	93.16	7.09	3		-:64.00	70325	FI02061p OS=Drosophila melanogaster OX=7227 GN=vimar PE=1 SV=1
A1ZA23	Dmel\CG8192	85.46	9.74	2		-:64.00	50576	FI18007p1 OS=Drosophila melanogaster OX=7227 GN=Dmel\CG8192 PE=2 SV=1
A0A0B4KHR2	Dmel\CG5555	76.99	7.35	2		-:64.00	63465	Uncharacterized protein, isoform B OS=Drosophila melanogaster OX=7227 GN=Dmel\CG5555 PE=1 SV=1
O44386	scb	71.27	2.60	3		-:64.00	124545	Integrin alpha-PS3 OS=Drosophila melanogaster OX=7227 GN=scb PE=1 SV=2
Q9VG59	Dmel\CG5608	68.10	6.40	3		-:64.00	78032	Protein VAC14 homolog OS=Drosophila melanogaster OX=7227 GN=Dmel\CG5608 PE=1 SV=1
A0A0B4K851	RanBPM	95.35	5.62	3	Oxidation (M)	-:64.00	106539	Ran-binding protein M, isoform E OS=Drosophila melanogaster OX=7227 GN=RanBPM PE=1 SV=1
Q9V9T5	Mccc1	69.48	5.30	3	Oxidation (M)	-:64.00	76515	GM14617p OS=Drosophila melanogaster OX=7227 GN=Mccc1 PE=1 SV=2
Q24050	Elp5	109.33	16.79	3		-:64.00	28883	Elongator complex protein 5 OS=Drosophila melanogaster OX=7227 GN=Dmel\CG2034 PE=1 SV=1
M9PF96	Abcd3	100.90	15.13	7		-:64.00	72885	Peroxisomal membrane protein 70 kDa, isoform C OS=Drosophila melanogaster OX=7227 GN=Pmp70 PE=1 SV=1
Q9V3N6	TM9SF4	109.91	4.44	2		-:64.00	72537	Transmembrane 9 superfamily member OS=Drosophila melanogaster OX=7227 GN=TM9SF4 PE=1 SV=1
Q7KN61	Fpps	86.85	5.49	2		-:64.00	47903	Farnesyl pyrophosphate synthase OS=Drosophila melanogaster OX=7227 GN=Fpps PE=1 SV=1
Q9VV37	Dmel\CG13056	63.88	32.32	2		-:64.00	11190	GEO13385p1 OS=Drosophila melanogaster OX=7227 GN=Dmel\CG13056 PE=2 SV=2
Q9VM07	Dmel\CG6055	71.36	15.98	2		-:64.00	24930	RE43931p OS=Drosophila melanogaster OX=7227 GN=Dmel\CG6055 PE=2 SV=1
M9PED6	Yod1	97.98	13.75	3		-:64.00	40646	Ubiquitin thioesterase OTU1 OS=Drosophila melanogaster OX=7227 GN=dYOD1 PE=1 SV=1
Q9VFE7	Nup93-2	66.38	3.64	2	Oxidation (M)	-:64.00	90599	Nuclear pore protein OS=Drosophila melanogaster OX=7227 GN=Nup93-2 PE=1 SV=1
Q9VGK7	Elp1	69.23	3.75	3		-:64.00	142814	Putative elongator complex protein 1 OS=Drosophila melanogaster OX=7227 GN=Elp1 PE=1 SV=2
Q7KT48	CLIP-190	101.95	4.74	5		-:64.00	182889	Cytoplasmic linker protein 190, isoform P OS=Drosophila melanogaster OX=7227 GN=CLIP-190 PE=1 SV=3
Q9VJZ5	Tap42	61.33	7.63	2	Oxidation (M)	-:64.00	43319	LD07294p OS=Drosophila melanogaster OX=7227 GN=Tap42 PE=1 SV=2
Q9VWC8	Abcd3	100.90	14.59	7		-:64.00	75301	LD11581p OS=Drosophila melanogaster OX=7227 GN=Pmp70 PE=1 SV=2
P20240	Ote	75.56	16.51	4	Oxidation (M)	-:64.00	46584	Otefin OS=Drosophila melanogaster OX=7227 GN=Ote PE=1 SV=2
E1JJD6	tyf	81.59	4.68	5		-:64.00	173719	Twenty-four, isoform F OS=Drosophila melanogaster OX=7227 GN=tyf PE=1 SV=2
P07184	Cp18	65.23	33.72	3		-:64.00	17231	Chorion protein S18 OS=Drosophila melanogaster OX=7227 GN=Cp18 PE=2 SV=2
X2J7U0	piwi	84.68	6.05	4		-:64.00	97177	P-element induced wimpy testis, isoform B OS=Drosophila melanogaster OX=7227 GN=piwi PE=1 SV=1
A1Z944	GLS	62.85	6.92	3		-:64.00	82030	Glutaminase OS=Drosophila melanogaster OX=7227 GN=GLS PE=1 SV=1
M9PFI2	cmb	78.11	2.40	3		-:64.00	180637	Combover, isoform C OS=Drosophila melanogaster OX=7227 GN=cmb PE=1 SV=1
Q27601	Prat	82.14	8.42	3		-:64.00	59520	Amidophosphoribosyltransferase OS=Drosophila melanogaster OX=7227 GN=Prat PE=1 SV=2
Q9VGW9	mRpL37	91.96	7.84	2		-:64.00	45757	LD25118p OS=Drosophila melanogaster OX=7227 GN=mRpL37 PE=1 SV=3
Q4Z8K6	RanBPM	95.35	5.61	3	Oxidation (M)	-:64.00	106654	Ran-binding proteins 9/10 homolog OS=Drosophila melanogaster OX=7227 GN=RanBPM PE=1 SV=1
Q7JQK6	GLS	62.85	7.22	3		-:64.00	78528	Glutaminase OS=Drosophila melanogaster OX=7227 GN=GLS PE=1 SV=1
Q9W4M4	Dmel\CG15570	94.77	3.76	3		-:64.00	136891	Uncharacterized protein OS=Drosophila melanogaster OX=7227 GN=Dmel\CG15570 PE=1 SV=1
Q8INM3	sle	74.59	3.45	3		-:64.00	158654	Protein slender lobes OS=Drosophila melanogaster OX=7227 GN=sle PE=1 SV=1
Q9VYG1	CG12096	83.46	4.15	2		-:64.00	56668	26S proteasome non-ATPase regulatory subunit 5 OS=Drosophila melanogaster OX=7227 GN=CG12096 PE=1 SV=3
Q9W3C7	Ppt1	99.83	8.60	2		-:64.00	35780	Palmitoyl-protein thioesterase 1 OS=Drosophila melanogaster OX=7227 GN=Ppt1 PE=2 SV=2
Q8SX89	kuk	83.56	5.96	2		-:64.00	60160	Kugelkern, isoform A OS=Drosophila melanogaster OX=7227 GN=kuk PE=1 SV=1
Q9W1N4	wmd	79.88	15.55	3		-:64.00	36073	HL01517p OS=Drosophila melanogaster OX=7227 GN=wmd PE=1 SV=1
Q9W4M7	tyf	81.59	4.08	5		-:64.00	199631	Twenty-four, isoform B OS=Drosophila melanogaster OX=7227 GN=tyf PE=1 SV=1
Q9VSU7	Use1	54.75	12.40	2		-:64.00	28286	Vesicle transport protein USE1 OS=Drosophila melanogaster OX=7227 GN=Use1 PE=2 SV=3
Q9VAY3	mfrn	103.15	15.30	3		-:64.00	41795	Mitoferrin OS=Drosophila melanogaster OX=7227 GN=mfrn PE=2 SV=1
Q8IMX1	twin	61.16	7.41	3	Oxidation (M)	-:64.00	65047	Poly(A)-specific ribonuclease OS=Drosophila melanogaster OX=7227 GN=twin PE=1 SV=1
Q961T9	BG:DS00941.11	99.33	21.76	3		-:64.00	19503	GH07914p OS=Drosophila melanogaster OX=7227 GN=BG:DS00941.11 PE=1 SV=1
Q7KVR8	AP-1gamma	74.75	3.67	2		-:64.00	106926	AP-1 complex subunit gamma OS=Drosophila melanogaster OX=7227 GN=AP-1gamma PE=1 SV=1
Q9VRG8	Dmel\CG1486	72.53	3.52	2		-:64.00	91522	GH01474p OS=Drosophila melanogaster OX=7227 GN=Dmel\CG1486 PE=1 SV=1
Q9VVS6	Atg3	82.30	19.70	4	Oxidation (M)	-:64.00	37012	Autophagy-related 3 OS=Drosophila melanogaster OX=7227 GN=Atg3 PE=1 SV=1
Q9W4A6	OtopLa	93.20	4.04	2	Oxidation (M)	-:64.00	99408	Otopetrin-like a, isoform A OS=Drosophila melanogaster OX=7227 GN=OtopLa PE=1 SV=1
Q24212	stnB	59.61	3.88	3		-:64.00	137781	Protein stoned-B OS=Drosophila melanogaster OX=7227 GN=stnB PE=1 SV=4
Q86B59	AP-1gamma	74.75	3.72	2		-:64.00	105142	AP-1 complex subunit gamma OS=Drosophila melanogaster OX=7227 GN=AP-1gamma PE=1 SV=2
M9PG37	CLIP-190	101.95	4.81	5		-:64.00	180447	Cytoplasmic linker protein 190, isoform R OS=Drosophila melanogaster OX=7227 GN=CLIP-190 PE=1 SV=1
B6IDQ5	Yod1	97.98	14.70	3		-:64.00	37823	Ubiquitin thioesterase OTU1 OS=Drosophila melanogaster OX=7227 GN=CG4603-RA PE=1 SV=1
Q8IQV9	Nup205	109.04	2.49	3	Oxidation (M)	-:64.00	235147	Nuclear pore complex protein Nup205 OS=Drosophila melanogaster OX=7227 GN=Nup205 PE=2 SV=1
Q59E59	zip	75.38	3.22	3		-:64.00	232076	Zipper, isoform D OS=Drosophila melanogaster OX=7227 GN=zip PE=1 SV=1
M9PEG1	Dmel\CG44195	83.16	6.20	3		-:64.00	75620	Uncharacterized protein OS=Drosophila melanogaster OX=7227 GN=Dmel\CG44195 PE=1 SV=1
M9PEB7	CG7468	69.89	9.05	2		-:64.00	45999	Uncharacterized protein, isoform I OS=Drosophila melanogaster OX=7227 GN=CG7468 PE=3 SV=1
Q9W4M3	Femcoat	85.21	18.91	4		-:64.00	23897	Femcoat OS=Drosophila melanogaster OX=7227 GN=Femcoat PE=4 SV=2
Q9W404	Dmel\CG3842	74.29	4.19	2		-:64.00	44890	GH10714p OS=Drosophila melanogaster OX=7227 GN=Dmel\CG3842 PE=2 SV=1
Q9VXV4	Dmel\CG11655	83.37	7.47	2		-:64.00	49664	RH04535p OS=Drosophila melanogaster OX=7227 GN=Dmel\CG11655 PE=1 SV=1
Q9VZA5	CG7468	69.89	7.31	2		-:64.00	56615	Uncharacterized protein, isoform F OS=Drosophila melanogaster OX=7227 GN=CG7468 PE=3 SV=2
A1Z8H7	Cpr47Ef	58.01	9.97	2		-:64.00	50887	Cuticular protein 47Ef, isoform C OS=Drosophila melanogaster OX=7227 GN=Cpr47Ef PE=4 SV=2
X2JCY4	stnB	59.61	3.95	3		-:64.00	135414	Stoned B, isoform H OS=Drosophila melanogaster OX=7227 GN=stnB PE=3 SV=1
Q9VXV3	shtd	59.68	1.72	2	Amidation	-:64.00	227274	Anaphase-promoting complex subunit 1 OS=Drosophila melanogaster OX=7227 GN=shtd PE=1 SV=1
M9PHF2	CG7468	69.89	7.39	2		-:64.00	56265	Uncharacterized protein, isoform J OS=Drosophila melanogaster OX=7227 GN=CG7468 PE=3 SV=1
Q4U2G8	Dmel\CG11961	65.55	3.37	2	Oxidation (M)	-:64.00	100998	LD02432p OS=Drosophila melanogaster OX=7227 GN=Dmel\CG11961 PE=1 SV=1
A0A0B4KGU0	Elp1	69.23	3.75	3		-:64.00	142885	Elongator complex protein 1 OS=Drosophila melanogaster OX=7227 GN=Elp1 PE=1 SV=1
Q9VDZ1	Dmel\CG5555	76.99	7.39	2		-:64.00	63139	GH07062p OS=Drosophila melanogaster OX=7227 GN=Dmel\CG5555 PE=1 SV=2
M9PEM4	CG7468	69.89	9.41	2		-:64.00	44089	Uncharacterized protein, isoform H OS=Drosophila melanogaster OX=7227 GN=CG7468 PE=3 SV=1
A0A0B4KFR6	Elp1	69.23	3.74	3		-:64.00	143287	Elongator complex protein 1 OS=Drosophila melanogaster OX=7227 GN=Elp1 PE=1 SV=1
Q7JZM8	mRpL41	98.92	22.89	2		-:64.00	18565	39S ribosomal protein L41, mitochondrial OS=Drosophila melanogaster OX=7227 GN=mRpL41 PE=2 SV=1
Q9VZF9	Cpr64Ad	66.80	21.46	3		-:64.00	24279	Cuticular protein 64Ad OS=Drosophila melanogaster OX=7227 GN=Cpr64Ad PE=1 SV=2
Q8IMX0	twin	61.16	11.73	3	Oxidation (M)	-:64.00	41006	Twin, isoform D OS=Drosophila melanogaster OX=7227 GN=twin PE=1 SV=1
Q9W2S1	Tango5	74.71	5.47	2		-:64.00	58184	FI17817p1 OS=Drosophila melanogaster OX=7227 GN=Tango5 PE=1 SV=1

## Sheet: Supplementary Data 3b
Table S3b Increased in 1wGNCs vs total (Figure S1B')
nGenes	Pathway Genes	Fold Enrichment	Pathway	Genes
6	145	26.2721003134796	Oxidative phosphorylation	ND-B17 COX6B levy Cyt-c1 UQCR-Q ATPsynE
7	1153	3.85460853110463	Metabolic pathways	ND-B17 COX6B levy Cyt-c1 UQCR-Q tzn ATPsynE

## Sheet: Supplementary Data 3c
Table S3c Increased in 1wTotal vs 1wGNCs (Figure S1C')
nGenes	Pathway Genes	Fold Enrichment	Pathway	Genes
8	33	9.59258305433943	Valine, leucine and isoleucine degradation	Hmgs Mtpbeta CG5599 Echs1 CG3902 CG5044 Mccc1 CG31075
7	33	8.393510172547	Fatty acid degradation	Mtpbeta Echs1 CG3961 CG3902 Aldh7A1 CG31075 Acsl
3	18	6.59490084985836	Arginine biosynthesis	CG1640 CG6726 GLS
4	25	6.33110481586402	Beta-Alanine metabolism	Echs1 Aldh7A1 CG5044 CG31075
4	27	5.86213408876298	Propanoate metabolism	CG5599 Echs1 ScsbetaA CG5044
6	42	5.65277215702145	Glycerolipid metabolism	Gk2 Agpat4 Aldh7A1 CG31075 Mulk rdgA
4	29	5.45784897919312	Alanine, aspartate and glutamate metabolism	r CG1640 P5CDh1 GLS
5	37	5.34721690529056	ABC transporters	CG1824 Pmp70 MRP ABCB7 Hmt-1
6	53	4.47955529424341	Fatty acid metabolism	Mtpbeta Echs1 CG3961 CG3902 FASN2 Acsl
8	79	4.0070283644709	Glutathione metabolism	Idh Mgstl GstT4 Prx6005 GstO3 GstO1 CG31233 GstE6
9	91	3.91345764716869	Peroxisome	Idh Pmp70 Sgp Hacl CG10672 CG3961 Pex14 CG10097 Acsl
13	133	3.86768621269889	Protein processing in endoplasmic reticulum	Hsp83 Calr Trp1 Plap Hsc70Cb GCS2alpha GCS2beta Sec31 ERp60 CG4603 Sec63 Droj2 Gp93
6	68	3.49141809698384	Biosynthesis of amino acids	Idh CG1640 Cbs CG7470 CG8036 CG6726
6	69	3.44081783470871	Metabolism of xenobiotics by cytochrome P450	Mgstl GstT4 GstO1 Ugt35C1 Ugt37D1 GstE6
8	96	3.29745042492918	Drug metabolism	bur Mgstl Dak1 GstT4 GstO1 Ugt35C1 Ugt37D1 GstE6
9	118	3.01800547366399	Lysosome	Chc AP-1-2beta Vha100-2 AP-1gamma CtsB1 LManV LManVI Lamp1 CG31683
9	133	2.67762891648384	Ribosome	RpLP0 RpLP1 RpS15Aa RpL10 RpS27 RpS7 RpL5 RpL30 RpS24
53	1153	1.81888852580655	Metabolic pathways	bur Idh r Hmgs Mtpbeta Fpps Mgstl GCS2alpha Pfrx Vha100-2 Dak1 CG1640 GstT4 CG5599 Cbs Prx6005 Mal-A7 Echs1 Pepck2 ND-19 Gale Gk2 Sc2 CG14997 CG10672 CG10467 GstO3 GstO1 Agpat4 CG3961 CG3902 Aldh7A1 P5CDh1 CG7470 CG8036 ScsbetaA CG12279 CG5044 CG6726 CG10184 Mccc1 Ugt35C1 Ugt37D1 FASN2 CG31075 CG31233 GstE6 Mulk rdgA GLS Mdh2 Acsl Alp2

## Sheet: Supplementary Data 4a
Table S4a larval PNCs vs 1w PNCs (Figure 7A')
Accession	Gene names	Significance	Coverage (%)	#Unique Peptides	PTM	Ratio (larval PNCs : adult PNCs)	Avg. Mass	Description
P29843	Hsc70-1	74.85	3.90	2	Oxidation (M)	0.00:1.00	70686	Heat shock 70 kDa protein cognate 1 OS=Drosophila melanogaster OX=7227 GN=Hsc70-1 PE=1 SV=1
Q8MSI2	Scp1	38.85	48.15	8	Oxidation (M)	0.02:1.00	21647	GH15296p OS=Drosophila melanogaster OX=7227 GN=Scp1 PE=1 SV=1
P02843	Yp1	43.71	33.49	12	Oxidation (M)	0.02:1.00	48712	Vitellogenin-1 OS=Drosophila melanogaster OX=7227 GN=Yp1 PE=1 SV=1
A1Z8Y4	Dmel\CG13155	31.47	20.76	4		0.02:1.00	26924	Uncharacterized protein OS=Drosophila melanogaster OX=7227 GN=Dmel\CG13155 PE=4 SV=1
Q9VB81	Cpr97Eb	36.55	18.72	3		0.02:1.00	26752	Cuticular protein 97Eb OS=Drosophila melanogaster OX=7227 GN=Cpr97Eb PE=2 SV=2
X2JEX8	Yp3	40.36	50.24	15	Oxidation (M)	0.02:1.00	46101	Yolk protein 3, isoform B OS=Drosophila melanogaster OX=7227 GN=Yp3 PE=1 SV=1
A1Z8Y3	Cpr49Ab	31.54	22.39	3		0.02:1.00	26958	Cuticular protein 49Ab OS=Drosophila melanogaster OX=7227 GN=Cpr49Ab PE=4 SV=1
Q9V3S0	Cyp4g1	21.87	30.94	16	Carbamidomethylation; Oxidation (M)	0.03:1.00	62971	Cytochrome P450 4g1 OS=Drosophila melanogaster OX=7227 GN=Cyp4g1 PE=2 SV=1
Q9VTC3	Dmel\CG6409	33.19	16.94	6		0.04:1.00	40323	GH07049p OS=Drosophila melanogaster OX=7227 GN=Dmel\CG6409 PE=1 SV=2
Q9VA32	Cpr100A	31.42	19.92	4		0.05:1.00	27099	Cuticular protein 100A OS=Drosophila melanogaster OX=7227 GN=Cpr100A PE=1 SV=1
M9PD14	fln	35.51	21.98	3		0.05:1.00	20656	Flightin, isoform B OS=Drosophila melanogaster OX=7227 GN=fln PE=4 SV=1
Q9Y119	Tps1	21.02	32.63	21	Carbamidomethylation; Oxidation (M)	0.05:1.00	91135	BcDNA.GH08860 OS=Drosophila melanogaster OX=7227 GN=Tps1 PE=1 SV=1
Q9VK00	Dmel\CG16826	36.58	11.73	4		0.05:1.00	37804	Uncharacterized protein, isoform A OS=Drosophila melanogaster OX=7227 GN=Dmel\CG16826 PE=1 SV=1
P02844	Yp2	48.22	31.90	11	Oxidation (M)	0.06:1.00	49660	Vitellogenin-2 OS=Drosophila melanogaster OX=7227 GN=Yp2 PE=1 SV=2
Q7JV39	Dmel\CG11400	34.90	14.65	3		0.06:1.00	21946	GH01142p OS=Drosophila melanogaster OX=7227 GN=Dmel\CG11400 PE=2 SV=1
A0A0B4KH84	Cpr97Ea	32.96	9.92	3		0.08:1.00	39681	Cuticular protein 97Ea, isoform B OS=Drosophila melanogaster OX=7227 GN=Cpr97Ea PE=1 SV=1
P08171	Est-6	29.83	22.06	11	Carbamidomethylation	0.08:1.00	61125	Esterase-6 OS=Drosophila melanogaster OX=7227 GN=Est-6 PE=1 SV=2
Q9VB82	Cpr97Ea	32.96	9.84	3		0.08:1.00	40040	Cuticular protein 97Ea, isoform A OS=Drosophila melanogaster OX=7227 GN=Cpr97Ea PE=1 SV=2
Q8SXR1	NLaz	39.49	12.95	2		0.09:1.00	24334	Neural lazarillo, isoform A OS=Drosophila melanogaster OX=7227 GN=NLaz PE=1 SV=1
Q9VSC3	RNaseX25	45.51	5.85	2	Oxidation (M)	0.09:1.00	37543	Ribonuclease X25 OS=Drosophila melanogaster OX=7227 GN=RNaseX25 PE=1 SV=1
M9PBN2	NLaz	39.49	11.84	2		0.09:1.00	27163	Neural lazarillo, isoform B OS=Drosophila melanogaster OX=7227 GN=NLaz PE=1 SV=1
[truncated: 293 more rows]

[truncated: 9 more sheets: Supplementary Data 4b, Supplementary Data 4c, Supplementary Data 5a, Supplementary Data 5b, Supplementary Data 5c, Supplementary Data 5d, Supplementary Data 6a, Supplementary Data 6b, Supplementary Data 6c]
